# Supplementary material for: An Integrative Approach to Inferring Gene Regulatory Module Networks
Source: PLoS One. 2012 Dec 20;7(12):e52836. doi: 10.1371/journal.pone.0052836 (PMC3527610; doi:10.1371/journal.pone.0052836)
Supplement: File S4 — Microarray data used in Use Case #1, Study 1. (TXT) [file pone.0052836.s004.txt]

geneSymbol	Oct4KO_0hr_rep1	Oct4KO_0hr_rep2	Oct4KO_3hr_rep1	Oct4KO_3hr_rep2	Oct4KO_6hr_rep1	Oct4KO_6hr_rep2	Oct4KO_12hr_rep1	Oct4KO_12hr_rep2	Oct4KO_24hr_rep1	Oct4KO_24hr_rep2	Oct4KO_48hr_rep1	Oct4KO_48hr_rep2	Oct4KO_48hr_rep3	Oct4KO_72hr_rep1	Oct4KO_72hr_rep2	Oct4KO_72hr_rep3	Oct4KO_90hr_rep1	Oct4KO_90hr_rep2	Oct4KO_90hr_rep3	Oct4KO_120hr_rep1	Oct4KO_120hr_rep2	Oct4KO_120hr_rep3
Wdr74	4.0774	4.0591	4.0793	4.0307	4.0077	4.0259	3.9618	3.9226	3.8468	3.8238	3.5595	3.5911	3.6252	3.5217	3.6003	3.5742	3.4983	3.5421	3.602	3.3923	3.5053	3.5314
D11Ertd497e	3.0306	3.0464	3.0665	3.1082	3.0299	3.0595	3.0247	2.8983	2.8363	3.0763	2.9174	2.9545	2.938	2.9248	2.8911	2.9382	2.9465	2.8605	2.9725	2.9095	2.8075	2.8438
Tro	3.4856	3.3928	3.503	3.4886	3.5209	3.4647	3.5353	3.4296	3.4559	3.5875	3.6712	3.7097	3.6597	3.5996	3.599	3.7392	3.4849	3.5511	3.6537	3.4953	3.5832	3.577
EG433230	3.1003	3.1061	3.0317	3.045	3.0194	3.104	3.1406	2.9742	3.1291	3.0853	3.1862	3.2441	3.2384	3.0974	3.1994	3.1614	3.1633	3.1969	3.1936	3.1068	3.1929	3.1883
Edf1	4.383	4.3404	4.3543	4.3126	4.3015	4.3018	4.3245	4.2918	4.4117	4.3887	4.3831	4.4299	4.4629	4.3461	4.4671	4.4712	4.3992	4.4551	4.434	4.3751	4.4545	4.4469
Rabep1	3.5678	3.5061	3.5744	3.4634	3.4253	3.3696	3.5415	3.4349	3.6719	3.7821	3.6848	3.7231	3.7194	3.7574	3.7983	3.7634	3.8357	3.8381	3.8484	3.8252	3.8535	3.8448
Pvrl2	3.6485	3.7076	3.6153	3.6376	3.6537	3.6906	3.7102	3.633	3.5453	3.5242	3.4411	3.3736	3.3728	3.5733	3.5565	3.544	3.745	3.6871	3.7143	3.817	3.8084	3.8085
D030070L09Rik	3.4279	3.4744	3.5479	3.4254	3.3098	3.5876	3.575	3.4298	3.4568	3.4654	3.3194	3.3728	3.386	3.2825	3.3802	3.3589	3.2551	3.3074	3.335	3.1561	3.2475	3.2672
Cdc45l	4.0573	4.1631	4.0661	4.0772	4.0718	4.0608	4.1379	4.0568	4.1601	4.2234	4.0487	4.0967	4.0773	4.0267	4.0996	4.0639	3.9887	4.0456	4.0645	3.8732	4.0158	3.9944
Gmppb	3.4359	3.443	3.4174	3.3884	3.3198	3.3725	3.3613	3.3207	3.3487	3.3083	3.2065	3.2639	3.2961	3.2294	3.2974	3.3323	3.2404	3.3244	3.3307	3.2241	3.2898	3.304
C1qtnf6	2.5914	2.6208	2.5431	2.5667	2.541	2.5793	2.5774	2.5316	2.751	2.7051	2.8274	2.801	2.8079	3.0908	3.1584	3.1238	3.2017	3.2414	3.2768	3.2275	3.3611	3.3649
Irs3	2.3111	2.2511	2.2726	2.2179	2.2346	2.1162	2.2745	2.215	2.3454	2.2186	2.3605	2.3394	2.3668	2.3644	2.3523	2.3717	2.4357	2.4807	2.4954	2.525	2.6078	2.6071
Cubn	2.5401	2.5965	2.5075	2.5436	2.4668	2.5357	2.5306	2.4266	2.4628	2.451	2.3947	2.3179	2.3851	2.4054	2.3812	2.3766	2.3755	2.3339	2.3229	2.3608	2.3631	2.3127
Txnrd1	4.7202	4.8161	4.7674	4.7785	4.7603	4.8091	4.8172	4.8171	4.6688	4.6066	4.6097	4.6681	4.6854	4.7377	4.7603	4.7838	4.8062	4.8065	4.8079	4.7891	4.7793	4.7817
Arl5a	3.4023	3.4974	3.439	3.4829	3.4337	3.4707	3.4819	3.3435	3.3437	3.3042	3.2351	3.2492	3.2576	3.2302	3.2732	3.3075	3.2881	3.3699	3.3414	3.2708	3.3419	3.3408
Mrpl21	4.1753	4.1012	4.21	4.2627	4.3488	4.185	4.0923	4.0034	3.9403	4.1126	3.9841	3.9283	3.962	3.9955	3.955	3.9384	3.9113	3.8081	3.8425	3.8151	3.7572	3.7609
Cmpk	4.0054	3.9751	4.0372	3.9447	3.9241	3.9454	3.9281	3.9568	3.962	3.8822	3.9063	3.9219	3.9357	3.9532	3.958	3.9162	3.9435	3.9042	3.9154	3.8932	3.8804	3.8671
2410017P09Rik	3.9511	3.9131	3.9513	3.8297	3.8266	3.8441	3.848	3.81	3.7997	3.8135	3.7228	3.7111	3.7282	3.7257	3.7716	3.7532	3.6759	3.6486	3.674	3.5967	3.6254	3.6269
BC003965	4.3043	4.3161	4.3047	4.1947	4.4075	4.2783	4.2881	4.2613	4.1476	4.209	4.2003	4.2595	4.2913	4.2969	4.3527	4.3531	4.3431	4.2999	4.3548	4.3242	4.3036	4.3258
Cxcr4	2.6093	2.4948	2.573	2.4604	2.4195	2.3604	2.4321	2.4601	2.6626	2.5842	2.6877	2.6502	2.6165	2.7607	2.8039	2.7613	2.7959	2.7321	2.7325	2.8541	2.8595	2.8693
Cyc1	4.8471	5.0149	5.0582	4.9906	5.0302	4.9589	4.9709	4.9531	4.9994	4.9009	4.8725	4.9075	4.9348	4.9212	4.9459	4.9662	4.9768	4.9582	4.9949	4.9603	4.9287	4.9549
Safb2	2.9459	2.9079	2.9061	3.036	2.9199	2.8466	2.8888	2.7985	2.7929	2.7173	2.585	2.6466	2.6901	2.5853	2.6652	2.5968	2.5833	2.5629	2.6325	2.4989	2.5952	2.5652
Erbb2ip	2.7445	2.7126	2.8028	2.8634	2.8727	2.8674	2.7495	2.8196	2.586	2.8281	2.8753	2.8901	2.9173	3.1381	3.1707	3.1335	3.2798	3.2809	3.3388	3.3475	3.4378	3.4545
Dlst	3.3469	3.3271	3.3594	3.2967	3.2506	3.1773	3.3506	3.2264	3.3971	3.5135	3.4961	3.5482	3.5428	3.4746	3.5375	3.5343	3.4744	3.5008	3.5142	3.4539	3.5171	3.5059
Aco1	3.5034	3.5898	3.5068	3.5318	3.5309	3.5219	3.5743	3.4958	3.5264	3.5004	3.4724	3.4636	3.4725	3.562	3.6069	3.5868	3.7866	3.7724	3.7892	3.8998	3.8983	3.9186
Ube2v2	3.5699	3.4963	3.5108	3.5621	3.6339	3.5203	3.607	3.5501	3.4825	3.5303	3.5622	3.5371	3.5542	3.5575	3.572	3.5484	3.5026	3.4652	3.4905	3.4	3.4351	3.421
Oprs1	3.5773	3.6287	3.5512	3.5621	3.5559	3.5925	3.5877	3.5527	3.5518	3.439	3.4313	3.4612	3.4564	3.3778	3.3952	3.4126	3.3408	3.3502	3.3995	3.3322	3.3541	3.3688
Igbp1	4.1681	4.1174	4.0209	4.0424	4.0259	4.0787	4.0932	4.0568	4.0081	4.0781	4.041	4.0661	4.0955	4.0531	4.1016	4.0652	4.0442	4.0139	4.031	4.0678	4.0942	4.1037
Glg1	3.7692	3.7151	3.7832	3.718	3.7025	3.6456	3.6854	3.6532	3.7941	3.8439	3.829	3.8109	3.8426	3.8473	3.9095	3.8624	3.9416	3.9083	3.9642	3.9335	3.9912	3.9851
Ccdc77	3.5496	3.5196	3.5851	3.5042	3.5367	3.5482	3.5066	3.5295	3.5612	3.6383	3.5413	3.6195	3.6165	3.5166	3.6292	3.5797	3.4615	3.578	3.5965	3.4199	3.5774	3.5492
Bcs1l	3.3966	3.3121	3.3564	3.3547	3.4179	3.3043	3.3537	3.3035	3.3657	3.4759	3.4149	3.3755	3.3729	3.3802	3.4243	3.4174	3.4159	3.4541	3.4833	3.3851	3.4893	3.4614
Ap1m1	4.3783	4.4406	4.3567	4.3918	4.3664	4.3697	4.3872	4.3901	4.4299	4.3944	4.4433	4.497	4.5081	4.4276	4.4946	4.4573	4.4025	4.4357	4.4852	4.354	4.5168	4.4991
Lap3	4.8751	4.8228	4.8372	4.8257	4.7912	4.7742	4.6958	4.6907	4.6798	4.6641	4.6513	4.7349	4.7615	4.7334	4.8237	4.8249	4.7828	4.8287	4.8371	4.7713	4.8222	4.8135
Gpsm2	3.6079	3.5661	3.5999	3.5118	3.6622	3.4744	3.5849	3.6279	3.5404	3.7042	3.5712	3.6091	3.6051	3.5471	3.6295	3.575	3.5454	3.5803	3.6009	3.479	3.5743	3.5587
Krt7	3.5327	3.5408	3.6185	3.5542	3.7368	3.5176	3.6493	3.5136	3.7373	3.7792	3.9902	4.0343	4.0512	4.3388	4.3593	4.3764	4.5084	4.4936	4.5216	4.5698	4.5937	4.6175
Smpd2	3.3854	3.2518	3.3148	3.2422	3.24	3.2181	3.2963	3.3222	3.294	3.3134	3.0869	3.0624	3.0847	2.9264	3.0292	2.9929	2.9584	3.0766	3.0957	3.0213	3.1208	3.1014
2010315L10Rik	4.0931	4.123	4.2238	4.1324	4.279	4.0688	4.0471	4.0889	4.0247	4.1337	4.0075	3.993	4.0415	4.0226	3.9951	4.0054	4.0041	3.9329	3.934	3.9859	3.9221	3.9292
D10Ertd438e	3.6473	3.652	3.6323	3.5667	3.6129	3.5849	3.581	3.6801	3.6358	3.5674	3.5368	3.6103	3.6319	3.5391	3.6631	3.6224	3.5656	3.6483	3.6563	3.4976	3.646	3.6555
Acp5	2.4797	2.5226	2.4893	2.5061	2.4818	2.4562	2.5584	2.4071	2.5879	2.577	2.6445	2.6232	2.6532	2.6812	2.6723	2.6836	2.7122	2.7678	2.8091	2.8403	2.885	2.8619
Prlpa	3.0325	3.0029	3.0007	2.9755	2.9156	2.9687	2.9748	2.885	2.9051	2.8773	2.9106	2.8911	2.9223	2.8836	2.8819	2.8979	2.8747	2.8969	2.9039	2.8979	2.9029	2.9124
Efs	3.6242	3.7736	3.6827	3.7368	3.8042	3.8135	3.8938	3.8012	3.7517	3.6035	3.6384	3.6268	3.5938	3.6569	3.6584	3.7429	3.7247	3.8306	3.7401	3.7402	3.7832	3.7368
Ddb1	4.393	4.3718	4.3351	4.3447	4.3189	4.3309	4.3547	4.3038	4.3577	4.3457	4.2272	4.236	4.2366	4.2667	4.29	4.3035	4.3651	4.418	4.4279	4.3247	4.4119	4.4079
Cdc91l1	3.1833	3.2453	3.23	3.2147	3.1969	3.2311	3.2391	3.1989	3.2228	3.2312	3.2087	3.2464	3.1951	3.1953	3.1973	3.1801	3.2251	3.2696	3.2232	3.2515	3.253	3.2186
Gstp1	4.3555	4.3717	4.4197	4.312	4.6009	4.4402	4.4481	4.5497	4.3308	4.0057	4.0504	4.0885	4.1549	4.0381	4.1017	4.0963	4.1152	4.1011	4.1699	4.1023	4.1427	4.1697
Dock9	2.4538	2.5048	2.445	2.4467	2.5215	2.4735	2.5141	2.5455	2.412	2.4792	2.4776	2.46	2.4931	2.4932	2.5192	2.5298	2.5587	2.6043	2.6143	2.571	2.6292	2.6168
Adm	2.5637	2.582	2.5778	2.5527	2.5664	2.4132	2.5467	2.6293	2.5964	2.6024	2.5841	2.6446	2.6991	2.748	2.7756	2.7549	2.8168	2.7886	2.8343	2.7391	2.7679	2.7973
Ckb	4.2976	4.3439	4.3899	4.3229	4.2568	4.4251	4.4186	4.3222	4.3622	4.4836	4.4687	4.4694	4.437	4.3746	4.3577	4.3738	4.2595	4.3131	4.2796	4.2953	4.2377	4.2555
Nadk	3.8841	3.9088	3.8328	3.8758	3.8734	3.8962	3.912	3.8622	3.8206	3.789	3.7635	3.8301	3.8174	3.7837	3.8482	3.8455	3.8378	3.8832	3.8844	3.8793	3.9413	3.9206
Apex1	4.7489	4.6914	4.7906	4.7984	4.7901	4.6512	4.6527	4.6428	4.6047	4.696	4.5447	4.5703	4.584	4.4457	4.5167	4.5077	4.3965	4.4239	4.4687	4.2768	4.3489	4.3612
Mrpl46	3.8934	3.8567	3.8971	3.8758	3.8276	3.8406	3.8607	3.7863	3.8739	3.8369	3.9029	3.8724	3.9033	3.9004	3.9205	3.8839	3.8913	3.869	3.8657	3.8293	3.8614	3.8702
Hars	4.4668	4.4279	4.4957	4.4319	4.4979	4.3787	4.4122	4.4671	4.5031	4.5392	4.5662	4.5829	4.5972	4.596	4.6178	4.5995	4.5835	4.5889	4.6007	4.5958	4.5983	4.588
Gjb3	3.8547	3.9207	3.8002	3.8369	3.8183	3.7664	3.8737	3.7409	3.873	3.844	3.854	3.8648	3.8257	3.8029	3.7869	3.8286	3.7835	3.8091	3.7766	3.7791	3.7737	3.7587
Il17ra	2.4652	2.5135	2.5693	2.6289	2.5116	2.4797	2.59	2.5528	2.488	2.5344	2.5138	2.4646	2.4908	2.5161	2.5778	2.5948	2.6062	2.6999	2.7184	2.7038	2.8513	2.8197
Sar1a	4.0017	3.9698	4.0097	3.965	3.9192	3.9182	3.9442	3.8991	3.9879	3.9881	4.0244	4.0384	4.0559	3.9849	4.0352	4.0332	3.9509	3.9929	4.0184	3.8888	3.9778	3.9676
Rhob	2.7546	2.7298	2.8229	2.8318	2.8608	2.7194	2.8491	2.813	2.8581	2.8993	3.2659	3.2459	3.267	3.3872	3.426	3.4531	3.5081	3.6041	3.6158	3.5605	3.6745	3.6731
Mybbp1a	4.0706	4.1464	4.0979	4.1097	4.1371	4.1106	4.0761	4.0367	4.0266	4.0349	3.8895	3.9309	3.945	3.8287	3.9077	3.8866	3.7074	3.7927	3.8224	3.5761	3.7138	3.6965
Nme2	5.2971	5.1857	5.2816	5.1871	5.401	5.2586	5.2155	5.2032	5.1529	5.2803	5.2436	5.282	5.2697	5.3603	5.3591	5.3871	5.316	5.3281	5.3191	5.3437	5.2883	5.2762
Incenp	4.0271	4.0307	3.9984	4.0378	3.9836	4.0147	4.0057	3.9193	3.8941	3.8921	3.7117	3.79	3.8412	3.6811	3.7841	3.7981	3.6832	3.7708	3.8423	3.5691	3.6993	3.7366
Lass2	4.1153	4.1397	4.1411	4.1795	4.2188	4.0892	4.1239	4.0733	4.1117	4.2208	4.2587	4.3374	4.3607	4.4878	4.608	4.5829	4.6974	4.7305	4.7923	4.7778	4.8835	4.8897
Tdo2	1.9298	2.0679	1.9919	2.0001	1.8843	1.7773	2.059	2.095	2.0607	1.8326	1.937	1.9855	1.9784	1.9895	1.9754	1.9759	1.9602	1.9669	1.9514	2.0281	1.9789	1.993
Rc3h1	3.3599	3.2814	3.2449	3.2766	3.268	3.3421	3.3436	3.2193	3.3696	3.3569	3.4804	3.4713	3.4866	3.4891	3.4506	3.4786	3.5316	3.5643	3.5797	3.6084	3.6113	3.6645
Yipf5	4.1077	4.0955	3.9972	4.0292	4.0178	4.0563	4.0455	4.0196	4.0344	4.0247	3.9283	3.9482	3.9609	3.882	3.9567	3.9087	3.9592	3.9774	3.9898	3.9432	4.0125	4.0105
1810008A14Rik	3.4257	3.469	3.4029	3.4662	3.3446	3.3862	3.3409	3.2781	3.3588	3.2521	3.2423	3.2926	3.3223	3.2176	3.3226	3.2955	3.2511	3.3129	3.3578	3.2118	3.323	3.345
Cdc6	3.6471	3.7422	3.7199	3.7401	3.6249	3.7706	3.9104	3.6502	3.7869	3.8211	3.5965	3.629	3.6295	3.4357	3.5786	3.4848	3.3565	3.4816	3.4797	3.16	3.3848	3.3448
9330175B10Rik	3.0024	2.95	2.97	2.95	3.1112	2.9184	2.9701	3.0108	2.9917	3.0384	3.0348	2.993	3.0108	3.0369	3.0409	2.9957	2.9939	2.9405	3.0379	2.9883	3.0253	3.0582
H2-Eb1	2.4235	2.3846	2.3271	2.3069	2.2628	2.2924	2.3025	2.2172	2.2421	2.193	2.2767	2.2608	2.2292	2.2544	2.2291	2.2471	2.2332	2.2353	2.235	2.2366	2.2516	2.2244
Slc25a10	3.5204	3.4681	3.5341	3.4658	3.4214	3.3467	3.5138	3.4225	3.5747	3.6593	3.6891	3.6917	3.7396	3.8145	3.9085	3.8864	3.8976	3.9976	4.0637	3.9713	4.1607	4.1423
Psmb7	3.8451	3.7716	3.8127	3.7791	3.7498	3.7481	3.8161	3.7412	3.864	3.7581	3.7764	3.8201	3.8123	3.7891	3.8285	3.8101	3.7883	3.7806	3.8039	3.7442	3.7695	3.7729
Gata2	2.8175	2.8314	2.8869	2.8712	2.8988	2.7676	3.0144	3.0162	3.0645	3.1229	3.604	3.6262	3.6584	3.8738	3.9445	3.9163	3.9968	4.0319	4.0806	4.0795	4.1506	4.1959
Anxa1	3.3156	3.2356	3.353	3.2824	3.1053	3.1567	3.2952	3.2768	3.2997	3.4111	3.6865	3.6766	3.6447	4.3807	4.4549	4.353	4.6835	4.7014	4.6954	4.8274	4.9259	4.9151
AI413782	3.8044	3.8071	3.8318	3.8216	3.9113	3.8605	3.8612	3.8125	3.7646	3.8233	3.7358	3.7656	3.7917	3.7462	3.7769	3.7783	3.787	3.7843	3.7953	3.7702	3.7696	3.7767
Exosc2	4.2364	4.1722	4.3051	4.3553	4.289	4.2149	4.1989	4.1907	4.1714	4.3237	4.1452	4.1675	4.2014	4.0944	4.1703	4.1409	3.9896	4.0639	4.0899	3.8907	3.9722	3.9785
Prpf6	4.2816	4.2798	4.2278	4.2238	4.2176	4.2326	4.2455	4.1615	4.1818	4.1788	4.1068	4.123	4.1541	4.1103	4.1915	4.1659	4.1325	4.2133	4.2352	4.1912	4.2804	4.3147
Armet	4.2126	4.2398	4.1739	4.1667	4.1629	4.2067	4.2504	4.2116	4.192	4.2158	4.0632	4.2408	4.2594	4.0698	4.2231	4.2344	4.1205	4.2069	4.2239	4.0828	4.1738	4.1694
Rnf139	3.0615	3.0452	3.0647	3.0563	3.2158	2.9117	3.0749	3.0374	3.0967	3.1097	3.183	3.1852	3.1438	3.2665	3.3255	3.2675	3.3562	3.3703	3.375	3.3646	3.4283	3.4487
Nek6	3.4458	3.416	3.3588	3.3788	3.4174	3.273	3.3653	3.2875	3.4909	3.5517	3.7649	3.7611	3.7789	3.9031	3.9795	3.943	4.0365	4.0808	4.0982	4.0816	4.1679	4.1374
Ndufaf1	3.824	3.8588	3.7905	3.8146	3.7916	3.8343	3.8524	3.7686	3.7906	3.6933	3.6753	3.7004	3.694	3.6892	3.7666	3.7399	3.7179	3.7481	3.7735	3.735	3.7804	3.7757
Lgals1	4.4866	4.4594	4.4131	4.4332	4.3754	4.4187	4.5418	4.4963	4.6755	4.6665	5.053	5.0652	5.0924	5.4554	5.3647	5.4171	5.5825	5.4741	5.37	5.6678	5.5012	5.521
Ncln	3.9042	3.9155	3.8712	3.9098	3.8689	3.9066	3.8932	3.8447	3.8591	3.823	3.8421	3.8582	3.8872	3.901	3.9089	3.9068	3.8975	3.8622	3.905	3.9039	3.888	3.9016
Slc43a3	2.849	2.8596	2.8398	2.8387	2.8243	2.8669	2.9107	2.8262	2.8978	2.9388	2.9096	2.9506	2.9477	3.0395	3.0776	3.0276	3.0678	3.0853	3.0789	2.9876	3.0827	3.0783
Prpf19	4.0046	3.8038	3.4597	3.3842	3.191	3.4831	3.9481	3.6707	3.8454	3.7875	4.1803	3.9103	3.7692	4.0975	3.8677	3.8601	4.0486	3.9448	3.8838	3.9796	3.9442	3.816
Tex19	3.5891	3.5816	3.6377	3.735	3.4375	3.7105	3.6476	3.5147	3.5907	3.6464	3.6377	3.6519	3.6201	3.6444	3.6485	3.6507	3.6213	3.6115	3.6142	3.6119	3.6309	3.6051
Acly	4.3355	4.3299	4.3486	4.2619	4.2517	4.2651	4.2724	4.2331	4.2406	4.2059	4.2101	4.1919	4.2158	4.2423	4.2363	4.2516	4.2578	4.2159	4.2686	4.1684	4.185	4.1962
Polr3f	2.4217	2.4393	2.3824	2.4371	2.6006	2.4431	2.4135	2.528	2.3808	2.3983	2.4021	2.3929	2.3773	2.3652	2.3927	2.4376	2.3336	2.3752	2.4068	2.3247	2.3783	2.3951
Hiatl1	3.4689	3.511	3.5461	3.5447	3.4411	3.5365	3.534	3.4468	3.5677	3.4849	3.4824	3.5169	3.5255	3.487	3.5472	3.519	3.5936	3.5837	3.6049	3.6264	3.6414	3.618
Trip13	3.6927	3.6629	3.6969	3.7347	3.7012	3.639	3.661	3.4704	3.6112	3.6457	3.5821	3.6686	3.6955	3.5707	3.6965	3.6755	3.5455	3.5976	3.6395	3.4177	3.5388	3.5185
Elof1	3.8423	3.8312	3.868	3.8568	4.0091	3.8374	3.8503	3.9087	3.9156	3.8348	3.8256	3.8198	3.813	3.7052	3.7875	3.7867	3.6789	3.7302	3.7613	3.613	3.7589	3.7133
Pef1	4.0672	4.0768	4.1013	4.046	3.9985	3.9673	4.0647	4.0633	4.118	4.2137	4.1961	4.2479	4.2278	4.1335	4.2311	4.2216	4.2027	4.2496	4.2374	4.224	4.266	4.253
Zadh1	3.5601	3.5361	3.5474	3.5151	3.5049	3.4839	3.5457	3.5133	3.6079	3.5713	3.5987	3.6241	3.6386	3.6986	3.7233	3.7158	3.7678	3.7593	3.7747	3.7644	3.7927	3.8019
Lmln	2.9279	2.8824	2.9024	2.928	2.9481	2.8882	3.0137	2.9068	2.9378	2.9448	2.9963	2.9714	2.9208	2.9882	2.9305	2.9438	2.9541	2.9888	2.9491	2.99	2.9377	2.9338
Liph	3.4497	3.403	3.448	3.3828	3.4182	3.4086	3.4628	3.2553	2.9664	2.9857	2.8394	2.8536	2.8129	2.924	2.8971	2.9186	3.0461	3.0702	3.1259	3.195	3.2865	3.2958
Smyd4	3.5325	3.4759	3.5277	3.4754	3.611	3.5263	3.553	3.4219	3.3195	3.3832	3.2127	3.1651	3.1864	3.0812	3.1809	3.1317	3.1343	3.1987	3.2121	3.133	3.2215	3.218
Tbc1d7	3.2002	3.2562	3.2121	3.215	3.1843	3.2287	3.2305	3.1834	3.2251	3.1769	3.1552	3.0971	3.092	3.0518	3.1164	3.0673	3.0602	3.1198	3.157	3.0176	3.149	3.1162
Spnb2	3.8336	3.8469	3.9275	3.8773	3.9662	3.7731	3.8195	3.7496	3.6007	3.8714	3.6263	3.6421	3.64	3.675	3.7625	3.7144	3.7979	3.8757	3.8638	3.8349	3.9747	3.9516
Tmem93	3.292	3.2841	3.3429	3.2539	3.2495	3.2122	3.2313	3.3529	3.1306	3.1865	3.1409	3.1455	3.1624	3.0563	3.1777	3.1353	3.046	3.1159	3.1281	2.9892	3.1159	3.0879
Slc39a14	3.4014	3.3794	3.3996	3.3108	3.2357	3.2743	3.0802	2.9926	2.927	2.9246	2.8891	2.9057	2.8833	2.9932	3.044	3.0329	3.2522	3.292	3.294	3.3847	3.488	3.508
Ppa1	4.7454	4.7706	4.7047	4.7537	4.7724	4.7743	4.7801	4.7292	4.797	4.7248	4.6311	4.6634	4.6936	4.5936	4.6415	4.6195	4.5011	4.5342	4.5739	4.3596	4.441	4.4414
Nans	4.404	4.3811	4.4038	4.3314	4.3319	4.3233	4.3684	4.4012	4.4276	4.4211	4.2983	4.3014	4.3188	4.2631	4.2773	4.2693	4.3058	4.2494	4.2534	4.2452	4.1963	4.204
Vrk3	3.7157	3.6493	3.7171	3.7568	3.5932	3.6646	3.6541	3.4191	3.5913	3.7239	3.6151	3.6018	3.5884	3.6301	3.6558	3.654	3.6567	3.6403	3.6326	3.6349	3.6662	3.66
Htf9c	3.4207	3.4163	3.4724	3.4621	3.4538	3.425	3.4498	3.3711	3.4396	3.431	3.3797	3.3462	3.3552	3.3746	3.4006	3.3891	3.3918	3.4304	3.468	3.3519	3.4552	3.4737
Pcyox1	3.0994	3.1478	3.137	3.054	2.9988	3.1548	3.1717	3.0235	3.1404	3.1927	3.1901	3.201	3.2008	3.2092	3.2735	3.2253	3.3292	3.3753	3.3785	3.4336	3.533	3.5446
Esrra	3.6935	3.6282	3.681	3.5993	3.5629	3.4741	3.6654	3.6709	3.6789	3.7516	3.7738	3.7934	3.8298	3.9617	4.0233	4.0021	4.0866	4.0956	4.1507	4.183	4.2538	4.2569
Cdc2l1	3.6549	3.673	3.6453	3.648	3.6652	3.644	3.7007	3.6012	3.6069	3.5703	3.5335	3.5818	3.6093	3.5167	3.615	3.5983	3.5523	3.6664	3.7044	3.5313	3.6965	3.6838
2010110K16Rik	3.396	3.4645	3.3583	3.3777	3.3348	3.3911	3.4367	3.3665	3.4726	3.4454	3.4596	3.4359	3.418	3.4911	3.5191	3.4707	3.5016	3.4694	3.4593	3.4789	3.5072	3.4677
Zfp275	3.8508	3.8243	3.8124	3.7701	3.7428	3.759	3.7668	3.7344	3.7265	3.7303	3.6406	3.6534	3.6704	3.7796	3.7747	3.7049	3.774	3.6892	3.7327	3.7303	3.755	3.7333
Gtf2a1	3.2456	3.1375	3.1101	3.0418	3.2776	3.0571	3.2116	3.1232	3.0533	3.1699	3.1123	3.1616	3.2274	3.1239	3.2692	3.2539	3.0625	3.2555	3.2341	3.1365	3.2811	3.299
Usp12	3.8257	3.8113	3.8444	3.8137	3.8371	3.7609	3.789	3.8634	3.8189	3.7954	3.8198	3.8701	3.8878	3.8355	3.8938	3.899	3.8706	3.8718	3.8863	3.8866	3.9059	3.9169
Fasl	1.8535	1.8938	1.9336	1.9382	1.8054	1.8807	1.9875	1.7957	2.0205	1.8318	1.999	1.9933	1.9862	1.963	1.9312	1.9482	1.9523	2.052	2.0344	2.0114	2.0963	2.0489
Timm17a	4.0841	4.0204	4.1468	4.1897	3.9265	3.9353	4.0885	4.082	4.1412	4.2283	4.1841	4.1681	4.1763	4.2461	4.2549	4.2303	4.2563	4.2296	4.2607	4.1977	4.2006	4.1912
2210016F16Rik	2.5027	2.392	2.4231	2.3764	2.3578	2.2916	2.3144	2.3286	2.4809	2.3464	2.4572	2.4036	2.4707	2.4311	2.4226	2.4021	2.4585	2.4724	2.4457	2.4447	2.4253	2.4352
Ube2f	3.4031	3.3764	3.387	3.4818	3.3223	3.241	3.5287	3.4769	3.4972	3.5671	3.5362	3.531	3.5225	3.6052	3.6139	3.5998	3.6472	3.6582	3.6798	3.6165	3.6943	3.7047
Map2k3	3.3461	3.422	3.3676	3.3845	3.3024	3.3053	3.2742	3.185	3.2735	3.1787	3.1555	3.1689	3.1671	3.1925	3.2943	3.2497	3.266	3.3936	3.3861	3.3058	3.4643	3.4675
Faf1	3.9879	4.0197	4.0235	3.9902	4.1546	3.9557	4.0217	3.9783	3.9429	4.1238	4.0848	4.0675	4.0542	4.0957	4.0986	4.0912	4.119	4.1239	4.1281	4.1538	4.1729	4.1704
Tmem15	3.6834	3.6914	3.6201	3.6295	3.5994	3.6303	3.6096	3.541	3.5045	3.5327	3.5567	3.5703	3.5698	3.6014	3.621	3.6285	3.6676	3.7103	3.6988	3.7087	3.7325	3.7241
Lcp1	3.0516	3.0708	3.0812	3.0412	3.1416	2.9187	3.1158	3.084	3.1748	3.2456	3.2455	3.259	3.2784	3.4178	3.5186	3.4515	3.5431	3.6238	3.6515	3.5317	3.7066	3.689
Ogfod1	2.621	2.6304	2.6865	2.6733	2.4474	2.6609	2.6994	2.6735	2.6066	2.6449	2.5811	2.6066	2.6788	2.554	2.6911	2.685	2.5931	2.7127	2.8071	2.574	2.7693	2.7725
Oas1a	3.3404	3.3029	3.3425	3.2747	3.2316	3.2464	3.2537	3.2399	3.2484	3.1896	3.0553	3.0454	3.0369	3.0747	3.1374	3.1138	3.1662	3.2235	3.206	3.3118	3.4002	3.4203
Hcfc1	4.6708	4.6475	4.6991	4.6162	4.6464	4.6156	4.5946	4.719	4.622	4.5644	4.5224	4.5808	4.5967	4.5301	4.6038	4.597	4.577	4.5981	4.6506	4.5582	4.6276	4.6403
Efnb2	3.4882	3.546	3.5576	3.4483	3.5425	3.463	3.6218	3.5881	3.7264	3.7785	3.8664	3.9409	3.9355	3.8481	3.9516	3.9427	3.8957	4.0061	4.0197	3.8784	4.0025	4.0163
Ankrd50	2.7068	2.7373	2.6895	2.7085	2.9132	2.669	2.8422	2.718	2.8691	2.7222	2.8762	2.8062	2.8395	2.8665	2.9374	2.9085	2.919	3.0455	3.0469	3.0252	3.1773	3.1809
Scarb1	3.6418	3.658	3.5837	3.6153	3.5794	3.5833	3.689	3.6331	3.6367	3.6646	3.7736	3.7897	3.8326	3.9516	4.0288	4.0154	4.0789	4.0831	4.1252	4.1672	4.2037	4.2014
Samd4b	3.9423	3.9058	3.9244	3.881	3.8611	3.8385	3.8949	3.9067	3.9275	3.9825	3.9957	3.9279	4.0076	4.0645	4.059	4.0665	4.1298	4.0802	4.1611	4.1568	4.1956	4.2006
Txndc14	3.5524	3.5174	3.4157	3.436	3.3956	3.4223	3.4392	3.3698	3.4338	3.4013	3.4451	3.4461	3.4694	3.3087	3.4154	3.3838	3.362	3.4329	3.4416	3.3089	3.4504	3.443
Mrps9	4.6146	4.6828	4.6321	4.6394	4.5785	4.6229	4.595	4.5561	4.5308	4.5406	4.5197	4.624	4.6374	4.5166	4.597	4.5918	4.5519	4.5681	4.597	4.5596	4.5917	4.5951
Ap2m1	4.1356	4.1139	4.1863	4.1395	4.2317	4.1092	4.1643	4.1626	4.0459	4.125	4.0882	4.0809	4.1141	4.1546	4.1862	4.1936	4.2659	4.2948	4.3116	4.3043	4.3519	4.3707
Whsc1	3.9048	3.9303	3.8265	3.8399	3.8396	3.8608	3.9506	3.9117	4.048	4.0456	4.1017	4.1176	4.1488	4.209	4.2558	4.2476	4.2497	4.2441	4.2969	4.2565	4.2881	4.2749
Zcchc9	3.6048	3.6499	3.5681	3.5902	3.557	3.6017	3.5926	3.5548	3.5879	3.5256	3.5302	3.5568	3.5895	3.528	3.578	3.5678	3.5548	3.566	3.5999	3.4875	3.5574	3.5526
Csk	3.6273	3.5313	3.6143	3.4885	3.7027	3.5046	3.5631	3.5405	3.4883	3.6489	3.5677	3.5638	3.5538	3.5588	3.5669	3.5881	3.5023	3.6257	3.6799	3.636	3.6724	3.6805
AA536743	3.8918	3.9054	3.6643	3.6866	3.8607	3.7993	3.8737	3.7959	3.9713	3.9253	4.1458	4.1634	4.2424	4.2798	4.3231	4.3542	4.3924	4.3933	4.4671	4.3506	4.4184	4.4294
Agpat6	3.6047	3.5247	3.6123	3.6459	3.4978	3.5874	3.5966	3.4085	3.5644	3.676	3.5893	3.6081	3.616	3.6049	3.6608	3.6498	3.6319	3.6674	3.6708	3.5971	3.6786	3.6486
Aamp	4.0831	4.0855	4.0851	4.0552	4.0072	4.041	4.0373	3.9441	4.0315	3.9827	3.9256	3.9192	3.9421	3.8792	3.9489	3.9464	4.0082	4.0304	4.0788	4.0319	4.1093	4.106
Slc25a30	2.8206	2.7992	2.8823	2.7944	2.6758	2.6798	2.7191	2.7886	2.7429	2.7334	2.8277	2.8693	2.9095	2.8827	2.9185	2.9091	2.86	2.8515	2.899	2.8459	2.8873	2.917
Pik3cd	3.3754	3.3857	3.3736	3.3704	3.4371	3.408	3.5786	3.5929	3.546	3.4294	3.3617	3.3515	3.3435	3.391	3.433	3.4334	3.4594	3.509	3.4859	3.4921	3.5267	3.5508
Nucb2	2.9618	2.9024	3.0408	3.0592	2.711	2.8523	2.9859	3.0532	2.785	3.0443	2.9535	2.9573	2.9641	3.0561	3.0735	3.0379	3.1524	3.1404	3.1566	3.2255	3.28	3.3218
D3Ucla1	4.0331	3.944	4.0329	3.9299	3.9232	3.8559	3.921	3.8688	3.882	4.1424	3.9564	3.9731	4.0167	3.9457	3.9905	4.0009	3.9659	3.9503	4.0042	3.8619	3.9182	3.9111
Ranbp9	3.8725	3.8867	3.8087	3.8458	3.8159	3.8447	3.8868	3.8424	3.8981	3.9432	3.9159	3.9728	3.9675	3.9918	4.0701	4.0469	4.047	4.0918	4.1015	4.0662	4.1519	4.1349
Crry	3.8496	3.8073	3.7707	3.7535	3.7597	3.7095	3.7265	3.6915	3.7017	3.873	3.9004	3.9037	3.9357	4.0447	4.0784	4.0475	4.1381	4.1148	4.193	4.1621	4.23	4.2509
Ubxd1	3.5809	3.5203	3.5741	3.6197	3.5521	3.5576	3.5551	3.5382	3.4881	3.6833	3.5686	3.5521	3.5767	3.6244	3.5979	3.5988	3.6134	3.5841	3.5932	3.6281	3.5968	3.6029
Elf2	3.5858	3.5573	3.316	3.2165	3.1442	3.3667	3.5548	3.464	3.5021	3.5014	3.7592	3.73	3.5761	3.8972	3.8862	3.8955	3.9929	4.0532	4.0574	4.0267	4.0958	4.0685
Rab10	3.6087	3.6779	3.6892	3.7227	3.7227	3.6318	3.716	3.4915	3.6738	3.6961	3.754	3.7291	3.7398	3.8222	3.8312	3.8205	3.9436	3.9363	3.9535	4.0194	4.0305	4.0588
Slc43a2	3.4771	3.4065	3.5295	3.6097	3.4573	3.4607	3.536	3.4234	3.4135	3.6571	3.4541	3.4012	3.3673	3.3508	3.3671	3.4275	3.4631	3.5224	3.5119	3.4891	3.5674	3.5159
Ndrg3	3.4461	3.4751	3.3784	3.4132	3.3695	3.4088	3.4056	3.3365	3.3945	3.3856	3.3787	3.4041	3.4093	3.3249	3.3913	3.3856	3.3586	3.3406	3.3652	3.3422	3.3459	3.3516
Sh3bp5l	3.3817	3.3924	3.3441	3.439	3.4031	3.3654	3.3943	3.2957	3.383	3.3839	3.3899	3.3437	3.4359	3.4188	3.4898	3.431	3.4126	3.4369	3.5332	3.4532	3.4833	3.5342
Clic4	3.8912	3.8779	3.8246	3.8476	3.961	3.8508	3.9607	3.9269	3.9355	3.9869	4.0478	4.0899	4.0649	4.1875	4.2565	4.2134	4.3049	4.3633	4.3872	4.355	4.4711	4.447
Bxdc2	4.5336	4.4962	4.4884	4.6019	4.692	4.4813	4.4371	4.3325	4.2655	4.4354	4.3491	4.4792	4.486	4.4167	4.49	4.4887	4.3823	4.4266	4.4421	4.3539	4.3994	4.4051
Setd1b	3.4083	3.4079	3.3778	3.3774	3.3024	3.3681	3.3268	3.2345	3.2402	3.2328	3.3543	3.3128	3.3846	3.3388	3.3947	3.4429	3.4374	3.4675	3.5126	3.5612	3.5503	3.5946
Aurka	3.8002	3.8416	3.7999	3.8308	3.9453	3.8779	3.8409	3.8388	3.7847	3.8032	3.6441	3.6792	3.6625	3.53	3.5965	3.5981	3.531	3.5689	3.6016	3.3622	3.4686	3.4626
Btbd6	2.9358	2.8733	2.9528	2.8728	3.0378	2.8126	2.9318	2.8397	2.9413	2.9936	2.9895	2.9561	2.9486	2.8156	2.8745	2.8859	2.8141	2.9161	2.9458	2.8126	2.9367	2.9633
Nagk	3.0899	3.035	3.0935	2.9863	2.9829	2.9614	2.9908	3.0343	3.1059	3.1451	3.1634	3.2562	3.2485	3.2327	3.3535	3.3575	3.4046	3.5029	3.5025	3.4323	3.5568	3.5276
D130067C23Rik	2.996	2.9649	3.026	3.016	2.9977	2.8602	3.0003	2.9797	3.0442	3.0557	2.9051	3.045	3.298	3.0381	3.0017	3.288	3.0814	3.1193	3.2681	3.1489	3.0612	3.248
Casq1	3.113	3.1901	3.1404	3.2103	3.1644	3.1889	3.2596	3.1579	3.0239	3.0058	2.9634	2.9127	2.9413	2.9972	2.9921	3.0405	3.0096	3.0368	3.0597	2.9648	3.0038	2.9807
Stk16	3.7185	3.6863	3.6972	3.6175	3.6056	3.5923	3.6079	3.5495	3.6188	3.5369	3.5882	3.5904	3.5773	3.564	3.6132	3.576	3.569	3.6271	3.612	3.5107	3.6251	3.6011
Tmem37	3.666	3.7357	3.6921	3.7041	3.7604	3.7785	3.9865	3.9672	4.1064	4.2075	4.28	4.2787	4.3028	4.3424	4.3948	4.3596	4.5273	4.4694	4.5025	4.5481	4.5426	4.5303
Slc39a11	3.6908	3.6575	3.6893	3.6292	3.5604	3.4835	3.6161	3.6801	3.7267	3.7831	3.7521	3.7841	3.8286	3.8709	3.912	3.8861	3.958	3.9193	3.9883	3.9472	3.971	3.9899
Fhod1	3.6738	3.64	3.5667	3.6086	3.5952	3.6295	3.7708	3.7398	3.8042	3.8741	3.7356	3.7286	3.7718	3.8732	3.8929	3.8876	3.9806	3.9641	3.9984	4.0199	4.0245	4.0548
1500031L02Rik	3.7019	3.7059	3.7138	3.7138	3.6907	3.6742	3.6884	3.7313	3.6972	3.6702	3.5876	3.6091	3.6311	3.6084	3.6798	3.6461	3.6031	3.654	3.669	3.5579	3.6614	3.6224
2010310D06Rik	3.4806	3.468	3.4206	3.4261	3.3706	3.4374	3.4777	3.4014	3.3712	3.3317	3.2845	3.2469	3.3076	3.3654	3.4511	3.4755	3.4807	3.5991	3.6731	3.5384	3.6661	3.6808
Atp10a	2.9684	2.9515	2.9705	2.9767	3.0912	2.8788	3.0136	3.0401	2.9572	2.9889	2.8529	2.8156	2.8188	2.8338	2.8514	2.8537	2.8398	2.7427	2.8304	2.8358	2.824	2.7985
Pik3cb	3.6563	3.6561	3.6832	3.613	3.6048	3.585	3.6756	3.6499	3.7337	3.654	3.7043	3.7308	3.7386	3.8667	3.9201	3.9102	3.9737	3.9853	4.0118	4.0662	4.0679	4.1025
Atp6v0a1	3.9109	3.9205	3.9656	3.8659	3.8812	3.8021	3.8855	3.9408	3.9374	4.0139	3.9196	3.9449	3.9304	3.8847	3.9304	3.9388	3.8585	3.9043	3.9308	3.8675	3.9052	3.9067
Snx15	3.0305	3.0142	3.1017	3.154	3.024	3.0071	3.0244	2.8379	2.8979	3.0697	2.9779	2.9784	2.9839	2.9926	3.0204	3.0168	3.0198	3.0834	3.1048	3.0756	3.1611	3.1206
Mafg	4.3608	4.3553	4.4276	4.4032	4.3368	4.3012	4.3184	4.4038	4.3399	4.4355	4.4124	4.4516	4.467	4.4743	4.5114	4.4988	4.4593	4.447	4.4677	4.4713	4.4845	4.4727
Etf1	4.5794	4.4832	4.5424	4.4372	4.4277	4.3919	4.4908	4.5118	4.5016	4.5955	4.4985	4.4784	4.4865	4.4729	4.4967	4.4669	4.5068	4.4478	4.4648	4.4584	4.4461	4.4216
Birc5	4.3057	4.2934	4.3687	4.3692	4.171	4.3241	4.2945	4.3433	4.2434	4.2781	4.2926	4.3168	4.3551	4.2187	4.2685	4.2773	4.1521	4.1865	4.2299	3.9211	4.0217	4.0034
Pdlim2	3.4001	3.3609	3.4141	3.3596	3.3855	3.3804	3.5001	3.4957	3.5539	3.4766	3.4688	3.4607	3.4652	3.568	3.6178	3.5723	3.7189	3.7447	3.7877	3.7539	3.851	3.8449
C3ar1	3.0155	3.0216	2.9961	2.9456	2.9047	2.9343	2.9491	3.0218	3.0424	2.9687	2.9885	3.0029	3.0557	3.0769	3.0671	3.0156	3.0354	2.9822	3.05	3.0432	3.0112	3.0333
Serpinb6b	2.2069	2.3419	2.227	2.2381	2.2467	2.2698	2.3014	2.1818	2.3784	2.3702	2.2856	2.3994	2.39	2.4439	2.3483	2.4119	2.5661	2.5948	2.5811	2.6679	2.8	2.796
Cbx8	2.6312	2.7151	2.7624	2.6831	2.8584	2.6513	2.7582	2.7257	2.9177	2.8973	2.9616	2.9861	3.0051	2.9522	3.0259	3.0131	3.0214	3.0728	3.0734	3.0954	3.1376	3.1395
Cd74	2.2593	2.2973	2.3281	2.3405	2.4284	2.4221	2.3707	2.3867	2.1281	2.0767	2.0822	2.0586	2.1236	2.1362	2.1581	2.1303	2.1265	2.0777	2.1404	2.0828	2.1042	2.0817
Tmem106a	2.541	2.6633	2.6	2.619	2.5215	2.5299	2.6153	2.5498	2.5723	2.5086	2.5334	2.5497	2.5342	2.5825	2.5611	2.5459	2.5846	2.6729	2.6325	2.638	2.7352	2.7079
Slc25a15	3.3657	3.3183	3.3807	3.2897	3.3226	3.3597	3.2686	3.2094	3.1815	3.4055	3.1888	3.2355	3.2588	2.9828	3.1297	3.1239	2.9613	3.1089	3.1348	2.9043	3.0824	3.0433
Ppp2r2c	2.8433	3.0181	2.8589	2.9031	2.9599	3.0422	3.2302	3.0382	3.096	3.0012	2.8067	2.7571	2.8778	2.8032	2.876	2.87	2.7685	2.8691	2.9063	2.8266	2.9003	2.9563
Mrpl41	3.6806	3.619	3.6672	3.7015	3.7499	3.6085	3.6579	3.6125	3.5606	3.7473	3.6736	3.7301	3.7372	3.7291	3.7662	3.7607	3.7342	3.7422	3.7462	3.7087	3.7157	3.7302
Nostrin	2.3695	2.4734	2.3968	2.3776	2.3053	2.383	2.6594	2.6035	2.2777	2.3366	2.3054	2.302	2.2863	2.3928	2.399	2.4435	2.4425	2.4826	2.4308	2.3912	2.4063	2.4433
Gak	3.4665	3.548	3.5328	3.4999	3.4383	3.4601	3.5308	3.4538	3.5172	3.569	3.6185	3.6276	3.6728	3.7988	3.8963	3.8538	3.8568	3.939	4.0066	3.896	4.0944	4.0955
1810008A18Rik	4.1514	4.1348	4.2266	4.1468	4.1701	4.1112	4.0682	4.072	4.1596	4.1925	4.1763	4.181	4.231	4.2233	4.2619	4.2429	4.1653	4.1451	4.1807	4.1213	4.1454	4.1347
Nrk	3.166	3.1242	3.03	3.0539	3.0543	3.0245	3.1503	3.0775	3.3925	3.2957	3.9604	3.9696	3.9569	4.4378	4.5095	4.4452	4.4088	4.6424	4.6126	4.8016	4.7605	4.8426
Lzts2	3.8016	3.8034	3.9038	3.9319	3.726	3.9429	3.9638	3.9295	3.875	3.9525	4.1649	4.2182	4.2473	4.3845	4.4493	4.4455	4.6428	4.6262	4.682	4.8051	4.829	4.8387
5730409G15Rik	3.582	3.5063	3.5471	3.4719	3.5123	3.4701	3.4555	3.4683	3.4869	3.4376	3.5089	3.483	3.4869	3.415	3.4399	3.434	3.3716	3.3953	3.4005	3.3246	3.3631	3.3713
E2f4	4.022	4.0827	3.99	4.0311	3.9946	4.042	4.0461	4.024	3.9453	3.8472	3.8852	3.8278	3.8644	3.9194	3.9039	3.904	3.8888	3.8733	3.9153	3.8998	3.9418	3.9349
Ldlr	3.6983	3.709	3.525	3.5359	3.6497	3.5828	3.7392	3.5974	3.7197	3.6937	3.7804	3.8289	3.8846	3.8915	3.9585	3.9643	4.0248	4.0792	4.086	4.0348	4.1178	4.123
Ldoc1	3.2924	3.2034	3.3416	3.1955	3.1975	3.1757	3.2146	3.18	3.277	3.3822	4.0208	4.0016	4.0061	4.1373	4.1978	4.2354	4.2233	4.2926	4.2123	4.2916	4.2984	4.3179
Stoml2	4.3749	4.4163	4.3784	4.38	4.3647	4.3923	4.38	4.3319	4.3387	4.4519	4.3052	4.3787	4.3857	4.3164	4.4012	4.3782	4.3535	4.3919	4.3773	4.332	4.4067	4.3943
Slc23a2	3.3989	3.3767	3.4653	3.4232	3.3137	3.3413	3.3321	3.2433	3.3899	3.4939	3.5243	3.5104	3.5279	3.6027	3.6761	3.6876	3.6932	3.7684	3.7733	3.7812	3.8058	3.8715
Mbd2	3.6713	3.6565	3.6797	3.6304	3.6269	3.5817	3.6789	3.5816	3.8017	3.8752	4.025	4.0464	4.0638	4.2012	4.2927	4.2349	4.3343	4.3944	4.4159	4.3306	4.4762	4.4592
Snai1	2.8438	2.799	2.8665	2.8498	2.8916	2.8859	2.9643	2.9592	2.9014	2.7981	2.7965	2.7883	2.7944	2.8796	2.9173	2.9221	2.9971	2.9641	3.0057	2.9774	3.0344	3.0161
2610030H06Rik	2.6875	2.6268	2.6695	2.6101	2.7572	2.5758	2.5943	2.6788	2.6097	2.5486	2.5439	2.5431	2.5802	2.549	2.5991	2.6011	2.5684	2.5632	2.6091	2.6231	2.579	2.597
1700012G19Rik	3.5069	3.5049	3.5366	3.5813	3.6484	3.4941	3.5827	3.5322	3.4016	3.5162	3.4194	3.44	3.4681	3.4143	3.4681	3.4419	3.4019	3.4011	3.4392	3.3192	3.3682	3.3807
Wdr12	3.7862	3.7932	3.7629	3.7634	3.7634	3.7791	3.7798	3.7849	3.7096	3.7856	3.639	3.6719	3.7033	3.5725	3.6671	3.6376	3.4961	3.55	3.5949	3.3561	3.498	3.4709
2210021J22Rik	3.7727	3.756	3.7882	3.6728	3.7702	3.652	3.7192	3.677	3.7704	3.8261	3.7116	3.6866	3.6923	3.6196	3.66	3.6225	3.6325	3.646	3.6466	3.6238	3.6579	3.6365
Ube2j1	2.9874	2.9795	2.9407	2.9182	2.8781	2.8787	2.9374	2.8692	2.863	2.865	2.8867	2.9095	2.7786	2.8756	2.8846	2.8929	2.8631	2.9191	2.9083	2.876	2.8921	2.9106
Pus1	3.8065	3.8523	3.8538	3.8883	3.7769	3.8179	3.8161	3.8462	3.7566	3.8514	3.7306	3.772	3.8285	3.7843	3.858	3.8545	3.8123	3.823	3.8678	3.7323	3.7658	3.7804
Stk11ip	3.7577	3.7425	3.8246	3.7086	3.7705	3.7295	3.7549	3.756	3.7751	3.8656	3.7891	3.76	3.8217	3.7978	3.8028	3.7907	3.772	3.784	3.8126	3.7579	3.8032	3.8356
Pick1	3.8995	3.9627	3.9517	3.9464	3.9324	3.9259	3.9279	3.9334	3.9203	3.9553	3.9071	3.9341	3.9452	3.8862	3.9296	3.9158	3.8606	3.8758	3.9253	3.815	3.8782	3.8937
B230217C12Rik	3.4516	3.5026	3.4017	3.4177	3.4117	3.4419	3.4344	3.3758	3.3509	3.3323	3.3643	3.3272	3.3509	3.3361	3.3272	3.3451	3.339	3.3168	3.3369	3.333	3.3041	3.3058
S100a13	3.5377	3.5461	3.5788	3.4774	3.4238	3.4433	3.637	3.6438	3.7745	3.8327	3.8455	3.8452	3.8836	3.9774	4.0059	3.9699	4.1213	4.0543	4.1039	4.3419	4.3162	4.3637
Morf4l1	4.4212	4.4338	4.3924	4.376	4.3437	4.3929	4.3975	4.3612	4.3715	4.3941	4.3574	4.453	4.4646	4.3835	4.4312	4.4495	4.3778	4.3981	4.4626	4.3452	4.4039	4.4323
Psmc5	4.8151	4.7753	4.8438	4.7355	4.8005	4.7192	4.7604	4.7608	4.7442	4.9144	4.7697	4.7932	4.7908	4.7575	4.8116	4.7564	4.6672	4.7088	4.7177	4.6207	4.7311	4.6978
Fmr1nb	3.4118	3.4131	3.4145	3.4225	3.4377	3.3965	3.4757	3.3937	3.3744	3.277	3.3588	3.3087	3.3016	3.4221	3.4015	3.3995	3.4819	3.4296	3.4822	3.4667	3.4574	3.4551
Iqgap1	3.2668	3.2051	3.2008	3.2016	3.1414	3.1358	3.1799	3.1015	3.1803	3.1141	3.2588	3.3334	3.3336	3.4454	3.4679	3.4711	3.39	3.4986	3.5259	3.3767	3.5359	3.4739
Stxbp5	2.4329	2.4622	2.5194	2.5291	2.4467	2.4629	2.4535	2.4704	2.6427	2.4888	2.577	2.6101	2.6028	2.6796	2.7194	2.7027	2.7359	2.7347	2.7408	2.7461	2.748	2.7553
Pqbp1	3.9754	4.0464	4.0012	4.0013	3.9597	3.9931	3.9854	3.9469	3.9518	3.9597	3.8415	3.8388	3.8726	3.7765	3.8399	3.8289	3.8276	3.7928	3.8365	3.7566	3.8326	3.8205
4932417H02Rik	3.8534	3.8597	3.948	3.8761	4.1781	3.82	3.9093	3.8273	3.946	3.7104	3.7292	3.7589	3.8045	3.7523	3.8244	3.821	3.8067	3.7985	3.8573	3.7958	3.8397	3.8472
Arrdc2	2.6741	2.7465	2.6405	2.7348	2.7202	2.6994	2.6403	2.6071	2.5225	2.5152	2.5303	2.4788	2.4785	2.3855	2.4682	2.4116	2.3801	2.4556	2.4895	2.4113	2.4516	2.4199
Timm9	3.4058	3.3285	3.3386	3.3067	3.2647	3.3094	3.3019	3.2519	3.1738	3.1843	3.1557	3.0954	3.1167	3.1527	3.1323	3.1286	3.145	3.0844	3.1182	3.1198	3.1288	3.1517
Slc25a44	2.6141	2.4855	2.5517	2.6015	2.4534	2.5306	2.5794	2.4702	2.6886	2.6176	2.7872	2.7021	2.6615	2.7163	2.7223	2.7342	2.7433	2.7369	2.7038	2.797	2.7296	2.7269
Osgin2	3.2635	3.3297	3.2146	3.2543	3.2433	3.2761	3.2963	3.2961	3.2869	3.2048	3.079	3.162	3.1584	2.9497	3.089	3.0745	2.9408	3.0855	3.1058	2.8748	3.0511	3.0402
2210018M11Rik	3.1743	3.058	3.0727	3.0908	3.1906	3.0847	3.1027	3.0393	3.0638	3.1688	3.223	3.0438	3.1123	3.169	3.0664	3.0778	3.0693	2.996	3.049	3.06	3.0005	3.0034
6820424L24Rik	3.9147	3.9387	3.922	3.9209	3.8325	3.8443	3.842	3.7661	3.7845	3.7524	3.679	3.6133	3.6548	3.5523	3.6613	3.638	3.5118	3.5963	3.6589	3.49	3.6329	3.6559
Coq2	3.9253	3.9039	3.9484	3.8725	4.0845	3.8546	3.9514	3.938	4.0788	3.9975	4.007	4.0574	4.0783	4.043	4.0643	4.0588	4.1358	4.0998	4.1518	4.0996	4.1039	4.1306
5730494N06Rik	3.3728	3.3869	3.4334	3.4363	3.533	3.3905	3.3877	3.3997	3.3296	3.4123	3.3848	3.4576	3.4543	3.3538	3.476	3.4598	3.4241	3.4944	3.5037	3.3742	3.4819	3.4585
LOC245297	2.9733	3.1043	3.1975	2.9873	3.0646	2.9091	3.1857	3.0379	3.1208	3.2627	3.3726	3.4138	3.4094	3.1823	3.3922	3.3846	3.3757	3.4306	3.4945	3.5261	3.5126	3.6023
Car2	3.9753	3.9752	4.0143	4.0189	4.0196	3.9981	3.9725	4.0578	3.9623	4.0185	4.0869	4.0925	4.1025	4.0943	4.038	4.0801	4.0328	4.0114	4.0104	4.0392	3.9845	4.0624
Slc38a3	2.916	2.8521	2.9142	2.9188	2.8911	2.8671	2.9388	2.8645	2.9344	2.9784	2.9058	2.8992	2.9166	2.9244	2.9246	2.928	2.9223	2.9153	2.9154	2.9315	2.937	2.9619
2210016L21Rik	4.2638	4.4124	4.2991	4.3207	4.2284	4.3067	4.2987	4.2558	4.2042	4.1999	4.1956	4.1499	4.1548	4.2019	4.1049	4.1094	4.1273	4.0666	4.119	4.104	4.1026	4.1096
Abhd5	2.8795	2.7979	2.8083	2.761	2.8538	2.7294	2.8313	2.8363	2.976	2.8235	3.1157	3.2616	3.2875	3.4416	3.6455	3.5947	3.5779	3.7206	3.7767	3.7369	3.8822	3.9032
1110060D06Rik	3.488	3.554	3.456	3.503	3.4415	3.4786	3.4506	3.3878	3.35	3.3722	3.3621	3.3465	3.3931	3.5555	3.6199	3.5902	3.6935	3.7121	3.7512	3.7377	3.7981	3.7876
Comt	3.0513	3.0822	3.0045	3.0307	3.1919	3.0067	3.1018	3.1036	2.9961	3.0975	3.0318	3.0735	3.0978	3.1045	3.1206	3.1344	3.1277	3.1543	3.1548	3.1194	3.1539	3.1364
Hif1a	3.4125	3.4249	3.3439	3.3839	3.4685	3.3753	3.4818	3.3925	3.3819	3.4788	3.3996	3.4828	3.454	3.4543	3.5419	3.5226	3.5704	3.6753	3.6336	3.6094	3.7401	3.7121
Dym	3.7023	3.7288	3.7376	3.6068	3.8334	3.6895	3.8239	3.7535	3.7726	3.8062	3.7693	3.7528	3.7851	3.7553	3.7717	3.775	3.8089	3.7603	3.788	3.7918	3.7689	3.7811
Arhgap21	3.5064	3.439	3.4518	3.3316	3.5978	3.3358	3.4993	3.4264	3.4535	3.6114	3.501	3.5471	3.4861	3.4646	3.5929	3.5582	3.575	3.7204	3.6397	3.572	3.7657	3.6933
Klf16	3.8064	3.6928	3.6729	3.5833	3.5666	3.4725	3.661	3.4555	3.5854	3.7888	3.7634	3.643	3.6535	3.7637	3.6998	3.7521	3.8228	3.8048	3.8102	3.821	3.8377	3.8018
Hk2	4.0216	4.0873	3.9937	4.007	3.8627	3.929	3.8024	3.7599	3.6711	3.6452	3.7245	3.7029	3.7494	3.6311	3.6538	3.6638	3.6094	3.6111	3.6914	3.5588	3.6031	3.629
Orc2l	3.5361	3.4879	3.5472	3.5822	3.5964	3.557	3.5018	3.3855	3.483	3.589	3.5226	3.5465	3.5241	3.482	3.5003	3.4633	3.5095	3.5511	3.5814	3.4297	3.5385	3.5291
Anxa5	3.312	3.2295	3.3164	3.1429	3.114	3.0564	3.3004	3.2315	3.4079	3.4831	3.7191	3.7199	3.7368	4.0036	4.1005	4.0154	4.2485	4.3099	4.3593	4.3394	4.5243	4.5196
Ruvbl1	4.1875	4.196	4.1809	4.1398	4.1798	4.1569	4.1957	4.2281	4.1525	4.2453	4.1611	4.2236	4.2208	4.0672	4.185	4.1796	4.0398	4.1364	4.1562	4.0108	4.1431	4.1425
1600014K23Rik	3.3483	3.3788	3.2866	3.3079	3.289	3.2973	3.3369	3.2701	3.2798	3.2227	3.1695	3.1252	3.1367	3.1436	3.1644	3.1549	3.1788	3.1102	3.1439	3.21	3.1612	3.1874
Fbxl19	3.3873	3.2842	3.0835	3.1009	3.2194	3.1113	3.4035	3.1425	3.2907	3.2166	3.3198	3.3451	3.3182	3.4139	3.4739	3.4962	3.4518	3.5278	3.5758	3.5691	3.6071	3.6252
Lgals3	3.3767	3.368	3.314	3.4137	3.2976	3.3485	3.2429	3.1828	3.0786	3.1947	3.512	3.5197	3.5381	4.0862	4.1851	4.1088	4.259	4.3261	4.3228	4.4193	4.5465	4.5434
Panx1	2.7836	2.7163	2.765	2.7099	2.7539	2.6392	2.7082	2.5873	2.7654	2.716	2.6756	2.6842	2.6763	2.7232	2.7274	2.6905	2.7597	2.7539	2.7213	2.7413	2.7808	2.775
Slbp	4.3153	4.2525	4.3173	4.2204	4.3953	4.2277	4.2605	4.224	4.1396	4.2405	4.2003	4.2788	4.2814	4.24	4.3032	4.2932	4.2807	4.3104	4.3057	4.1991	4.2743	4.2569
Tmed7	4.3016	4.1777	4.2017	4.1613	4.1709	4.183	4.2494	4.2585	4.3164	4.312	4.2413	4.3023	4.291	4.2809	4.3356	4.2976	4.4191	4.32	4.3438	4.3646	4.3099	4.2965
Cdc37	3.845	3.876	3.9294	3.986	3.9169	3.8912	3.8788	3.8192	3.8171	3.8093	3.7669	3.7649	3.7809	3.7669	3.7776	3.8015	3.7605	3.7918	3.8272	3.6926	3.7534	3.7747
Htatsf1	4.1164	4.1416	4.1021	4.1208	4.1135	4.056	4.1296	4.1828	4.269	4.1714	4.3365	4.3505	4.3664	4.3194	4.4027	4.337	4.4848	4.4942	4.4803	4.61	4.6727	4.6535
Rrs1	3.7951	3.8045	3.8053	3.7332	3.7025	3.6923	3.7425	3.6571	3.5777	3.6174	3.4577	3.5564	3.5535	3.3888	3.5579	3.5303	3.3457	3.4843	3.5224	3.2518	3.4505	3.401
Rhou	3.1163	3.0404	3.0935	3.0357	3.0084	2.9956	3.1682	3.1913	3.4676	3.3843	3.7295	3.6769	3.6718	3.8174	3.8125	3.7928	3.8935	3.8264	3.8991	3.9724	3.9588	3.9633
Nat10	3.1584	3.2208	3.1763	3.2665	3.1698	3.3985	3.2951	3.3097	3.2223	3.1045	3.1743	3.1478	3.1454	3.0906	3.098	3.0747	3.0109	3.0808	3.0524	2.9445	3.0408	3.0312
Timm44	4.1393	4.1601	4.1467	4.1415	4.1166	4.0975	4.1044	4.1157	4.1365	4.2102	4.1838	4.199	4.2268	4.2329	4.247	4.2363	4.2221	4.2091	4.2331	4.2093	4.2314	4.2394
Ddx31	2.9918	2.9007	2.7717	2.8832	2.9164	3.0129	2.9709	3.0679	2.8262	3.0926	2.927	2.9141	2.9327	2.8714	2.9236	2.9483	2.8287	2.924	2.9062	2.8072	2.8641	2.8895
Eif3s4	4.8252	4.7981	4.8441	4.7882	4.8148	4.7722	4.7432	4.7129	4.6584	4.7151	4.6729	4.696	4.6661	4.7311	4.7631	4.7557	4.7558	4.7949	4.7635	4.7664	4.7946	4.7818
Esam1	4.0129	4.0793	3.9761	3.9959	3.9475	3.9816	3.9887	3.9268	4.0175	3.931	3.9674	3.9796	4.0128	4.0018	4.0132	4.0015	3.9891	3.9557	3.9906	4.0111	3.9774	4.0225
Gjb5	3.1256	3.0242	3.1985	3.0858	2.9758	2.9493	3.102	3.1676	3.1924	3.3007	3.2197	3.1254	3.1521	3.0174	3.2232	3.2012	3.0821	3.243	3.1975	3.1119	3.2312	3.2295
Siae	2.3808	2.3235	2.3409	2.294	2.4817	2.3738	2.414	2.3131	2.2304	2.3032	2.3015	2.0934	2.2843	2.261	2.201	2.228	2.2752	2.2639	2.2076	2.2698	2.2612	2.2535
Blm	3.7395	3.7752	3.7058	3.7336	3.6897	3.7278	3.7608	3.7221	3.7312	3.6786	3.67	3.7189	3.7758	3.6157	3.731	3.7291	3.61	3.7105	3.7607	3.513	3.6674	3.6821
2610029G23Rik	4.1332	4.1453	4.182	4.1224	4.1652	4.0752	4.1297	4.1618	4.1074	4.1926	4.1523	4.1421	4.1598	4.1226	4.128	4.1047	4.0713	4.0027	4.0736	3.9721	3.9899	3.9762
Akap9	3.125	3.0973	3.018	3.0435	3.0075	3.0614	3.1608	3.1029	3.0814	3.026	3.1424	3.1346	3.1589	3.1503	3.2419	3.209	3.2169	3.2897	3.3287	3.1757	3.3213	3.2836
Lypla2	4.4892	4.5091	4.5217	4.5362	4.4993	4.4964	4.5047	4.4515	4.5238	4.4833	4.5526	4.6285	4.6618	4.6991	4.803	4.8157	4.6951	4.7991	4.8538	4.8068	4.8763	4.8776
Syngr1	4.2475	4.1858	4.2645	4.2981	4.3878	4.3214	4.2052	4.1266	4.0949	4.3105	4.1753	4.1892	4.1632	4.1329	4.1464	4.1722	4.2972	4.2848	4.3044	4.4499	4.4158	4.4333
Mrps27	3.8272	3.859	3.7874	3.8344	3.8007	3.8515	3.8358	3.8065	3.7364	3.7157	3.5713	3.5387	3.5232	3.4556	3.4855	3.4968	3.4364	3.4965	3.498	3.3789	3.4306	3.4477
Sumo1	4.7621	4.7175	4.7435	4.7109	4.7282	4.6823	4.711	4.7517	4.7377	4.8103	4.7112	4.7221	4.7385	4.6663	4.7029	4.6969	4.7031	4.6417	4.6921	4.6124	4.6243	4.6007
Errfi1	3.5842	3.741	3.7411	3.6865	3.7968	3.5728	3.7666	3.7392	3.8905	3.9899	3.9287	3.9803	3.9599	4.04	4.1001	4.0851	4.1323	4.1737	4.2017	4.1222	4.2114	4.2087
Ppp1r15b	3.7724	3.7413	3.7748	3.7237	3.7061	3.6869	3.7969	3.8376	3.836	3.7336	3.7326	3.7249	3.7254	3.7853	3.8193	3.7727	3.8076	3.798	3.8321	3.8333	3.8814	3.8972
Taf13	3.8877	3.8805	3.8939	3.8694	3.8166	3.8203	3.8269	3.7897	3.9307	3.8447	3.9591	4.0444	4.0667	3.9588	4.0592	4.0486	3.991	4.024	4.0566	4	4.0327	4.0394
Pdia4	3.5236	3.5366	3.6002	3.5218	3.4575	3.472	3.5548	3.5215	3.6065	3.5277	3.3568	3.4692	3.4958	3.2752	3.4233	3.4297	3.354	3.4381	3.4879	3.2849	3.4061	3.402
Clcn3	3.0756	3.203	3.1179	3.1473	3.1033	3.1003	3.1064	3.0633	3.0444	3.0331	3.029	3.0668	3.1209	3.0343	3.1024	3.0901	3.1277	3.2549	3.2467	3.2265	3.371	3.3669
Eif3s1	4.0929	4.0555	4.0621	3.987	4.1725	3.9211	4.0822	4.0661	4.057	4.1407	4.0933	4.2491	4.2746	4.0684	4.2666	4.2221	4.107	4.299	4.2956	4.1183	4.2907	4.3231
Nufip2	3.6682	3.7365	3.7886	3.7158	3.7543	3.6632	3.5758	3.5141	3.4418	3.5298	3.5685	3.5562	3.6037	3.6003	3.6126	3.6678	3.6589	3.6687	3.7319	3.6624	3.6757	3.7224
Ctsz	4.1297	4.0809	4.0657	4.1458	4.2383	3.9061	4.0874	3.9985	4.1826	4.2895	4.101	4.1312	4.1415	4.3824	4.4499	4.4174	4.6081	4.6325	4.6225	4.8206	4.8756	4.875
Sdc3	3.1218	3.1384	3.0865	3.1204	3.0768	3.1219	3.1215	3.0768	3.1724	3.1061	3.2853	3.2589	3.2816	3.2936	3.2772	3.2531	3.2206	3.1929	3.1854	3.2252	3.2098	3.1935
Abcb6	3.6721	3.6341	3.7528	3.8104	3.8401	3.7922	3.7025	3.584	3.4608	3.5639	3.436	3.4554	3.4938	3.3801	3.4546	3.4381	3.3623	3.3823	3.4267	3.2505	3.3283	3.3361
Farslb	4.234	4.2073	4.1536	4.189	4.1553	4.1787	4.2001	4.1494	4.1322	4.1318	4.0566	4.0576	4.0768	3.9935	4.0876	4.0301	3.9263	4.011	4.0406	3.8458	4.0398	4.0265
Mrpl19	3.8619	3.83	3.8797	3.9481	3.7656	3.8715	3.8469	3.8522	3.7716	3.7652	3.7758	3.8154	3.8021	3.7768	3.8511	3.8086	3.7642	3.8028	3.7906	3.7003	3.7766	3.76
Ceacam15	2.2553	2.2598	2.2101	2.2115	2.336	2.2509	2.3259	2.1467	2.186	2.3224	2.3152	2.3448	2.2992	2.2493	2.2533	2.2232	2.2533	2.2614	2.2212	2.2853	2.2954	2.3371
Zfp646	3.2413	3.2024	3.2513	3.2008	3.2057	3.1948	3.236	3.3043	3.2053	3.1999	3.2338	3.2252	3.2144	3.1293	3.2135	3.2166	3.0854	3.2007	3.2279	3.1007	3.2555	3.2131
Ube2e3	3.875	3.8309	3.7212	3.943	3.5989	3.8781	3.9247	3.8668	3.8998	3.8062	3.9271	3.9615	3.9653	3.9743	4.0587	4.0166	4.0093	3.979	4.0349	3.9693	4.0387	4.0154
Cyp17a1	2.8239	2.8892	2.7416	2.7848	2.7618	2.7541	2.7642	2.7339	2.7025	2.6968	2.7302	2.706	2.7566	2.705	2.7431	2.7296	2.7358	2.6989	2.727	2.7325	2.7388	2.7173
Ap2a1	3.3021	3.3177	3.3129	3.3375	3.2824	3.2984	3.357	3.2703	3.3155	3.351	3.3261	3.3155	3.2981	3.2838	3.2895	3.3061	3.2661	3.3175	3.2939	3.305	3.3081	3.3166
Slc35a4	3.1026	3.0288	3.0401	3.1365	3.0299	3.0363	3.0305	3.0236	3.0072	2.9421	2.9986	2.9634	2.9504	2.9694	2.9676	2.9439	2.9807	3.0251	3.0152	2.9587	3.0256	2.9872
Dhx30	3.7537	3.7251	3.8392	3.7921	3.8381	3.7228	3.768	3.6858	3.7418	3.79	3.635	3.5749	3.6132	3.514	3.6098	3.5952	3.5467	3.609	3.6566	3.4943	3.6525	3.6671
Dus2l	3.2334	3.2005	3.2177	3.18	3.1662	3.141	3.1853	3.2191	3.1187	3.0673	3.02	3.0165	3.0563	2.9501	2.9697	3.0095	2.9534	2.9937	3.0047	2.9203	2.9548	2.9719
Thop1	3.414	3.3702	3.3258	3.4541	3.4043	3.4567	3.4461	3.3553	3.3388	3.2062	3.2333	3.1517	3.1872	3.1261	3.1281	3.1607	3.0775	3.1324	3.1657	3.0785	3.1224	3.1035
Dennd1a	2.8201	2.7728	2.7447	2.7871	2.7485	2.8665	2.8343	2.8742	2.6671	2.7535	2.6815	2.6387	2.678	2.7218	2.7671	2.7381	2.7502	2.8174	2.8289	2.8517	2.9024	2.9089
Pld1	2.5819	2.7175	2.6073	2.6272	2.5012	2.5624	2.5717	2.4763	2.5624	2.5205	2.567	2.5488	2.5342	2.6243	2.6442	2.6005	2.6877	2.7263	2.7113	2.7143	2.7751	2.7598
Dnajc7	4.6385	4.5916	4.1912	3.986	4.2674	4.3288	4.5844	4.4596	4.5274	4.5556	4.6724	4.6968	4.6809	4.6492	4.6375	4.6234	4.6117	4.6272	4.6051	4.5589	4.5812	4.5743
Bud31	3.9934	3.9292	4.0637	4.0839	3.8551	4.1103	4.0386	3.8332	3.9506	3.9892	4.0009	3.9867	4.0158	4.0919	4.1015	4.0839	4.0402	3.9843	4.0548	3.9715	3.9909	3.9831
Coro1b	4.062	4.0485	4.0589	4.0027	3.9838	3.9754	3.9823	3.9709	4.0075	3.9949	4.0784	4.0872	4.1378	4.1643	4.2714	4.2255	4.2986	4.3678	4.4185	4.3385	4.519	4.5216
Gale	4.0553	4.1399	4.1561	4.1253	4.1122	4.0831	4.1144	4.068	4.1024	4.1383	4.1257	4.1812	4.2168	4.3459	4.4611	4.4383	4.5243	4.5473	4.5778	4.5777	4.6653	4.6527
Tubb6	4.0297	4.0162	4.1858	4.2298	3.9146	3.9074	4.119	4.1313	3.9079	4.3739	4.4727	4.4927	4.5162	4.8337	4.8583	4.862	4.9068	4.8777	4.9084	4.7218	4.7086	4.6108
Jtb	4.1453	4.1047	4.1423	4.0754	4.054	4.0371	4.012	4.0698	4.0616	3.9931	4.0539	4.0635	4.071	4.0707	4.116	4.0847	4.0636	4.0546	4.0528	4.0275	4.0725	4.0825
Hmox1	3.4139	3.3425	3.3565	3.3374	3.3824	3.3339	3.3986	3.4851	3.3964	3.3105	3.5059	3.5358	3.5608	3.6183	3.7063	3.6788	3.7226	3.779	3.8023	3.7672	3.8768	3.8723
Vps28	3.479	3.5054	3.4987	3.5104	3.5548	3.5021	3.5563	3.3969	3.4869	3.5033	3.487	3.4846	3.5044	3.4586	3.5346	3.4801	3.4891	3.5355	3.5764	3.4599	3.5968	3.5842
2310042G06Rik	4.2691	4.2878	4.3281	4.151	4.2247	4.1698	4.2662	4.2741	4.2455	4.3546	4.2284	4.2719	4.2938	4.2658	4.3147	4.2953	4.218	4.2398	4.2598	4.1254	4.1935	4.1772
Appbp2	3.4496	3.4272	3.4222	3.3659	3.3248	3.3134	3.3885	3.3364	3.4655	3.427	3.5966	3.5612	3.6087	3.5899	3.6567	3.6322	3.6226	3.7264	3.7527	3.6964	3.8062	3.7831
Gm9	2.5626	2.6335	2.5751	2.5884	2.5543	2.5594	2.6219	2.5893	2.5394	2.4868	2.5236	2.4437	2.5182	2.5307	2.4725	2.4591	2.5177	2.5246	2.4983	2.5283	2.4819	2.4458
Pfpl	2.7467	2.7493	2.7127	2.7981	2.8924	2.8793	2.7388	2.6775	2.658	2.7405	2.6688	2.5919	2.6992	2.7087	2.7294	2.6845	2.719	2.6984	2.7184	2.675	2.6969	2.7227
C79267	4.0084	3.9153	4.0017	4.0281	4.2314	4.0798	4.1758	3.997	4.0985	4.2138	4.2111	4.26	4.3153	4.4192	4.4953	4.5033	4.6223	4.6434	4.7122	4.6878	4.7382	4.7429
Sox8	2.2797	2.4006	2.4343	2.376	2.5482	2.3725	2.4347	2.4412	2.4232	2.2852	2.3998	2.3578	2.3415	2.3661	2.3601	2.3711	2.3657	2.3851	2.4027	2.362	2.3712	2.3918
Tomm34	3.9808	3.9914	3.9138	3.9215	3.8844	3.9372	3.9139	3.8734	3.7996	3.8001	3.7353	3.7268	3.7574	3.7688	3.7736	3.7697	3.7747	3.7592	3.7946	3.7663	3.7994	3.7938
Abl1	3.5663	3.5144	3.6052	3.5397	3.7041	3.5154	3.5443	3.53	3.4615	3.5218	3.5047	3.4917	3.5326	3.5185	3.5168	3.5	3.5431	3.5577	3.5853	3.5506	3.6287	3.6119
Mbnl3	2.3501	2.2692	2.3648	2.3537	2.1935	2.3118	2.3354	2.4675	2.2007	2.3152	2.4411	2.4118	2.3241	2.4549	2.426	2.428	2.4744	2.5826	2.4806	2.5562	2.622	2.5153
Wwc2	3.4251	3.5333	3.449	3.4589	3.4075	3.4521	3.4798	3.4379	3.4301	3.3328	3.581	3.5529	3.5754	3.5416	3.6083	3.6222	3.7143	3.7229	3.7746	3.7834	3.8299	3.763
1200015F23Rik	3.0718	3.1628	3.1779	3.2029	3.2874	3.1113	3.1985	3.2362	3.0039	3.2397	3.1376	3.1607	3.1617	3.109	3.2153	3.2741	3.2047	3.3848	3.3374	3.2825	3.3491	3.4081
Lrp10	4.0433	4.0386	4.0805	3.9977	4.0407	3.9847	4.038	4.0823	4.1387	4.0996	4.2549	4.3065	4.3207	4.5014	4.5757	4.5668	4.7369	4.7479	4.7873	4.8624	4.9026	4.9031
AW544981	2.9207	2.8976	2.8733	2.8282	2.7895	2.8102	2.8252	2.7653	2.8211	2.7542	2.7722	2.777	2.7733	2.8025	2.7891	2.7988	2.8039	2.8146	2.8407	2.8418	2.831	2.8877
Sqle	3.7684	3.7812	3.7794	3.7341	3.7716	3.6624	3.6946	3.6966	3.6372	3.699	3.5895	3.6121	3.6071	3.6426	3.7186	3.7185	3.737	3.8129	3.8539	3.651	3.781	3.7934
M6pr	3.6071	3.6474	3.7374	3.7661	3.5145	3.5656	3.6222	3.478	3.5862	3.7115	3.6057	3.6254	3.6225	3.6138	3.6384	3.6135	3.6363	3.6905	3.6974	3.559	3.6658	3.6598
Pdcd6	4.3968	4.354	4.2927	4.3098	4.3123	4.3281	4.3055	4.2731	4.3352	4.3973	4.4587	4.4912	4.502	4.5454	4.5741	4.5552	4.5544	4.5361	4.5641	4.5143	4.5582	4.5517
Cep164	2.7154	2.7558	2.9059	2.7932	2.6932	2.7234	2.8124	2.8296	2.637	2.89	2.7023	2.6333	2.7178	2.719	2.7419	2.7651	2.7293	2.737	2.789	2.7096	2.751	2.8044
Pgam5	3.6727	3.6764	3.7333	3.6829	3.8204	3.647	3.6571	3.592	3.5383	3.636	3.5941	3.6045	3.6144	3.6205	3.659	3.63	3.6601	3.6966	3.6848	3.6372	3.7035	3.7106
Wars	4.0915	4.0513	4.1042	4.2045	3.8908	4.1645	4.0641	4.0877	3.9945	4.097	3.9652	3.9867	4.0232	3.965	4.007	4.0131	4.0275	4.0329	4.0795	4.0372	4.0531	4.0622
Cdc123	3.856	3.8632	3.7258	3.727	3.7448	3.7577	3.8482	3.7837	3.8929	3.8747	3.903	4.0142	3.9446	3.8814	4.0115	3.9777	3.9744	4.0178	4.0158	3.9486	3.9891	3.9697
Mta2	4.1358	4.0872	4.1549	4.0354	4.0431	4.0313	4.0556	4.0178	3.9726	4.1152	4.062	4.0767	4.06	4.0428	4.0577	4.0577	4.0395	4.0676	4.0622	4.0879	4.1184	4.0751
Arpc4	3.4889	3.4477	3.6064	3.6434	3.4614	3.3937	3.47	3.5082	3.3793	3.629	3.5727	3.5245	3.5725	3.5435	3.606	3.648	3.5053	3.5446	3.6128	3.4907	3.566	3.5281
Arhgap1	4.221	4.1651	4.2698	4.1859	4.211	4.1043	4.1352	4.27	4.2189	4.2063	4.2931	4.3146	4.3707	4.3805	4.4428	4.4453	4.4666	4.4801	4.5333	4.47	4.517	4.5129
Ankrd13a	3.4934	3.5378	3.4956	3.5046	3.4304	3.4442	3.5027	3.4308	3.494	3.4652	3.5929	3.6375	3.6421	3.6329	3.7328	3.7157	3.709	3.8305	3.8448	3.8074	3.9223	3.9361
4930486L24Rik	3.0018	2.9942	3.0018	2.9527	2.8942	2.9202	2.9038	2.8691	2.8432	2.7794	2.7211	2.7133	2.7122	2.7193	2.7164	2.7126	2.7282	2.6591	2.7024	2.7182	2.6583	2.6711
Wdr43	3.7142	3.6436	3.6727	3.6839	3.4697	3.6631	3.5997	3.5726	3.4102	3.5311	3.4236	3.4788	3.4681	3.4286	3.5265	3.5079	3.3516	3.4766	3.5086	3.2682	3.4235	3.4192
Nfkb2	3.4137	3.3831	3.3862	3.3847	3.3424	3.3834	3.3949	3.4149	3.3978	3.4404	3.4996	3.5119	3.5735	3.6886	3.7586	3.7271	3.7395	3.7514	3.8363	3.6958	3.8156	3.7934
Tmem40	3.6323	3.6733	3.5944	3.6358	3.6242	3.67	3.6852	3.6696	3.6503	3.497	3.549	3.545	3.5574	3.5936	3.5848	3.6111	3.6209	3.6535	3.6538	3.6424	3.6717	3.6683
Spn	2.849	2.8704	2.9501	2.9787	2.7697	2.9485	2.6274	2.6722	2.0312	2.2786	2.1054	1.9875	2.0428	2.1119	2.0712	2.0836	2.1577	2.1888	2.1763	2.2576	2.3021	2.3097
6230429P13Rik	3.1427	3.1299	3.1522	3.0721	3.0856	3.0636	3.1674	3.2155	3.269	3.1572	3.2664	3.2932	3.2773	3.4043	3.454	3.4124	3.5553	3.621	3.6332	3.6181	3.7266	3.7254
Eif3s12	4.4836	4.4438	4.4324	4.4632	4.5098	4.4168	4.4378	4.435	4.4444	4.4632	4.2685	4.2178	4.2329	4.2185	4.2365	4.2051	4.266	4.2029	4.2704	4.1688	4.2221	4.2384
Cul2	4.2041	4.1911	4.1524	4.1153	4.095	4.1373	4.1709	4.107	4.1141	4.1445	4.115	4.1109	4.1278	3.991	4.0797	4.0066	4.007	4.0421	4.0638	3.9511	4.0843	4.0796
Dhrs1	3.0863	3.016	3.1356	3.0665	3.0501	3.0064	3.0735	3.0052	3.1364	3.2404	3.1569	3.1007	3.1377	3.1111	3.186	3.1642	3.1651	3.2322	3.2699	3.1837	3.3123	3.2984
D2Wsu81e	3.2643	3.2702	3.3171	3.3959	3.2371	3.2343	3.2484	3.145	3.1971	3.2863	3.1285	3.1546	3.1441	3.0573	3.1253	3.1008	3.057	3.1456	3.1495	3.0272	3.1666	3.1674
Dnpep	4.5334	4.486	4.5322	4.4859	4.4728	4.4627	4.4567	4.56	4.5445	4.5055	4.4619	4.5105	4.5314	4.5346	4.5772	4.572	4.6559	4.6119	4.6475	4.6871	4.6794	4.6816
Lig4	2.9222	2.7896	2.7773	2.7764	2.7253	2.7734	2.8565	2.7949	2.7856	2.7466	2.7344	2.751	2.7624	2.6877	2.7622	2.6972	2.6543	2.705	2.6833	2.6271	2.6929	2.6604
Golt1b	3.2392	3.2102	3.3202	3.2092	3.1476	3.179	3.2014	3.2494	3.2454	3.32	3.2825	3.3888	3.4429	3.2512	3.3699	3.3655	3.2196	3.325	3.3613	3.1923	3.2788	3.2831
Slc25a20	4.1736	4.1971	4.1156	4.0797	4.04	4.1555	4.1982	4.1109	4.2245	4.1847	4.0427	4.1019	4.063	3.7273	3.8352	3.7886	3.5927	3.6557	3.6885	3.4879	3.6175	3.5743
0610039J04Rik	3.9249	3.8838	3.9321	3.8524	3.9714	3.779	3.7985	3.8633	3.6774	3.7038	3.8198	3.8522	3.8914	3.9282	4.0143	3.9397	3.9465	3.9644	4.0072	3.956	4.0649	4.0757
Rsu1	3.7984	3.8453	3.7428	3.7811	3.7374	3.7708	3.7843	3.7686	3.7713	3.7075	3.7709	3.7682	3.751	3.8304	3.8736	3.8473	3.8561	3.9183	3.905	3.8185	3.9115	3.8961
1110004F10Rik	4.0893	4.1216	4.0878	4.0836	4.0556	4.0649	4.068	4.0199	4.1031	4.1875	4.1592	4.1948	4.2137	4.1549	4.2139	4.1999	4.1382	4.166	4.1947	4.0467	4.1315	4.1199
2310011J03Rik	3.2661	3.3368	3.3293	3.3718	3.3666	3.2982	3.3747	3.3093	3.231	3.2038	3.2598	3.2362	3.2601	3.2077	3.2395	3.2502	3.1932	3.2232	3.2121	3.1672	3.1306	3.155
Tnfsf5ip1	3.8968	3.8366	3.8898	3.8	3.9521	3.8338	3.8573	3.7816	3.8189	3.9167	3.7904	3.8107	3.8405	3.8118	3.922	3.8603	3.7807	3.7911	3.8086	3.6793	3.7768	3.7731
Trmu	3.595	3.6217	3.5498	3.5884	3.5585	3.5689	3.5648	3.507	3.5654	3.5763	3.5818	3.61	3.6206	3.5104	3.5523	3.5434	3.5101	3.4962	3.5062	3.4719	3.4742	3.4968
Galk1	4.0696	4.0912	4.0442	4.0566	4.032	4.0579	4.0651	4.0557	4.103	4.0316	4.1726	4.1543	4.1776	4.1873	4.1916	4.2114	4.1126	4.1451	4.1759	4.0579	4.11	4.1354
Vasp	3.8048	3.9238	3.8405	3.86	3.8287	3.8513	3.9343	3.8307	3.7868	3.6734	3.8103	3.8373	3.8389	3.9597	3.9972	3.9974	4.0378	4.0362	4.0654	4.0659	4.0755	4.0963
Trpc4ap	4.3477	4.3073	4.3876	4.3031	4.2801	4.2227	4.3225	4.3962	4.4356	4.4511	4.4908	4.5121	4.5245	4.5597	4.5851	4.5821	4.6271	4.6107	4.6334	4.6679	4.6598	4.6594
Lamp1	4.2101	4.1509	4.2384	4.2203	4.2118	4.2582	4.1699	4.0694	4.1203	4.2606	4.313	4.2726	4.2629	4.3585	4.3691	4.3379	4.4468	4.4727	4.4654	4.5104	4.6036	4.5826
Rbbp8	3.4953	3.5234	3.4576	3.4799	3.4193	3.4509	3.4616	3.4097	3.4256	3.3916	3.3568	3.4172	3.4245	3.291	3.4163	3.3653	3.3198	3.4238	3.4002	3.2978	3.4431	3.393
Cblb	2.9384	2.9784	2.8907	2.9141	2.8864	2.9144	2.9552	2.8882	2.9865	2.9359	2.8904	2.8482	2.8064	2.8962	2.6735	2.7394	3.0349	2.8749	2.7513	2.9295	2.8936	2.7425
Tgoln1	3.4598	3.4575	3.4286	3.3684	3.3844	3.4031	3.3964	3.3402	3.4508	3.3744	3.4542	3.5037	3.4128	3.5332	3.5213	3.4958	3.5887	3.6091	3.5618	3.6213	3.5436	3.598
Tle3	3.7303	3.8227	3.8409	3.8626	3.7936	3.8529	3.7875	3.8007	3.6512	3.7022	3.8164	3.8747	3.9056	3.9566	4.0229	4.0136	4.0373	4.0757	4.1457	4.132	4.2046	4.2189
Polr3a	3.5931	3.5612	3.609	3.6099	3.7244	3.4906	3.5318	3.5249	3.5144	3.5576	3.4858	3.4715	3.4676	3.3936	3.4834	3.4511	3.3994	3.4889	3.4856	3.3327	3.4737	3.4758
Mrpl40	4.5255	4.4474	4.5178	4.4045	4.6514	4.4178	4.3847	4.3597	4.2718	4.4913	4.3307	4.3234	4.3579	4.2885	4.3223	4.315	4.2444	4.2134	4.2631	4.1332	4.17	4.1532
Zfp423	3.3681	3.5223	3.457	3.4394	3.3985	3.4654	3.4746	3.3378	3.1885	3.1018	2.9587	2.934	2.9101	2.7165	2.7456	2.7481	2.7455	2.7636	2.7672	2.797	2.8853	2.8653
Ap4e1	2.8048	2.8053	2.8797	2.8854	2.9635	3.0134	2.8044	2.7956	2.6852	2.7795	2.8194	2.7926	2.8375	2.7722	2.8339	2.8467	2.7663	2.8405	2.8453	2.7413	2.7679	2.8347
Epn2	2.9376	2.9984	2.9071	2.9552	2.8578	2.9166	3.015	2.8474	2.9617	2.879	2.9493	2.9563	2.9298	2.959	2.9773	2.9669	2.9869	3.0168	2.9942	3.0152	3.0552	3.0445
Zrsr1	3.8359	3.7868	3.845	3.7708	3.7575	3.7416	3.7263	3.836	3.7618	3.7855	3.9153	3.8915	3.8953	3.9464	3.9841	3.9595	4.0041	4.0257	4.0169	4.0277	4.0707	4.0891
Pml	3.5621	3.6472	3.5686	3.62	3.69	3.5119	3.5796	3.5594	3.3381	3.4352	3.1159	3.1164	3.0577	2.8153	2.8975	2.8795	2.9543	2.9194	2.9233	2.8653	2.9546	2.9237
Scin	2.6126	2.6488	2.5887	2.5812	2.5459	2.5851	2.5921	2.5305	2.6546	2.5745	2.604	2.624	2.6263	2.6024	2.6227	2.634	2.5876	2.5967	2.6231	2.59	2.6192	2.6122
1300010F03Rik	2.7141	2.6326	2.7115	2.6724	2.668	2.6326	2.7379	2.6777	2.7247	2.6806	2.6108	2.6311	2.6469	2.6078	2.6676	2.6361	2.6311	2.7081	2.7437	2.611	2.7334	2.7364
Cables2	3.0059	3.0075	3.0454	2.9542	2.9322	2.8798	3.0559	3.0164	3.0446	3.0611	3.0744	3.0351	3.0198	3.1195	3.1216	3.1116	3.1611	3.1791	3.2029	3.1871	3.2731	3.2614
Sub1	3.7565	3.7153	3.6932	3.7029	3.6719	3.6961	3.6425	3.56	3.4172	3.404	3.261	3.2802	3.3198	3.171	3.2356	3.2367	3.2137	3.2522	3.265	3.1356	3.1781	3.1748
Slc39a6	3.1691	3.4569	3.3992	3.3536	3.2819	3.3385	3.3607	3.2948	3.2201	3.2358	3.2807	3.3425	3.3731	3.6482	3.7458	3.7157	3.7111	3.7745	3.7944	3.7683	3.8943	3.9071
Smad1	3.6312	3.6811	3.5953	3.643	3.5933	3.635	3.6295	3.5686	3.584	3.4825	3.6129	3.5936	3.6017	3.7998	3.7899	3.7818	3.9177	3.8617	3.933	4.0338	4.0469	4.0528
6330403M23Rik	2.7652	2.6999	2.6725	2.558	2.6089	2.5638	2.5506	2.5264	2.5818	2.6296	2.6202	2.6197	2.6065	2.6133	2.5858	2.5399	2.6368	2.6177	2.6038	2.578	2.6024	2.6074
B930049G02Rik	1.7058	1.6862	1.5565	1.7339	1.6681	1.5081	1.6357	2.0571	1.515	1.7752	1.2917	1.6551	1.5077	1.4595	1.4183	1.0666	1.6734	1.7433	1.602	2.2605	1.4155	1.5673
Map3k9	2.7976	2.8123	2.7568	2.7719	2.7597	2.7742	2.8337	2.7499	2.6966	2.644	2.6365	2.6288	2.6053	2.6665	2.7294	2.7157	2.7073	2.7365	2.7854	2.79	2.8167	2.8563
BC057170	2.335	2.2656	2.2935	2.2794	2.1997	2.2531	2.3188	2.2632	2.3559	2.3728	2.3531	2.3796	2.3444	2.3913	2.3648	2.3427	2.3802	2.3273	2.3452	2.3648	2.3522	2.3513
Dip2b	3.5102	3.4905	3.4509	3.4749	3.4093	3.4884	3.4613	3.3505	3.397	3.3833	3.3741	3.3702	3.3549	3.3606	3.4299	3.4044	3.4004	3.4635	3.4814	3.4285	3.507	3.4926
Prkce	2.4856	2.4383	2.5089	2.433	2.5689	2.4269	2.541	2.4908	2.4731	2.4348	2.573	2.5934	2.6226	2.692	2.7245	2.6928	3.0121	2.9608	3.0067	3.207	3.2081	3.2284
Magel2	2.7784	2.8215	2.7787	2.7318	2.6814	2.7401	2.7855	2.6878	2.77	2.7298	2.7445	2.7128	2.7072	2.6355	2.6764	2.7131	2.6301	2.7155	2.6673	2.7067	2.6645	2.69
BC033915	3.9311	3.9886	3.8818	3.8968	3.8717	3.9476	3.9973	3.9924	4.0054	3.9256	3.9394	3.986	4.0196	3.9089	3.9721	3.9559	4.134	4.1151	4.1473	4.256	4.2519	4.2343
Pitpnb	3.3492	3.3225	3.3977	3.3533	3.2751	3.2915	3.3816	3.2815	3.418	3.452	3.4803	3.5322	3.5276	3.5093	3.5737	3.563	3.5346	3.6455	3.6303	3.5155	3.6347	3.64
4930556P03Rik	3.0263	3.0217	2.9647	2.9688	3.0108	3.0177	3.086	3.0359	3.0397	2.9251	2.8912	2.8792	2.9178	2.8092	2.8818	2.847	2.7976	2.9127	2.9218	2.7505	2.901	2.8929
Qser1	3.4358	3.3723	3.3149	3.3322	3.247	3.3097	3.2442	3.1619	3.0766	3.0758	3.0721	3.0936	3.0914	3.0601	3.1076	3.102	3.1253	3.1187	3.1073	3.1152	3.087	3.0595
Prlpc2	2.7094	2.6632	2.6891	2.6504	2.6251	2.616	2.5963	2.6975	2.6612	2.5102	2.5967	2.6392	2.5507	2.5942	2.5959	2.5881	2.5687	2.5534	2.5866	2.5866	2.6117	2.613
BC060631	3.9182	3.9746	3.9517	3.9866	3.935	3.9366	3.9672	3.9318	3.8374	3.8692	3.7352	3.7707	3.7249	3.6874	3.7238	3.7398	3.6892	3.7882	3.828	3.7014	3.8539	3.8522
4933434E20Rik	4.0764	4.0335	4.1038	4.1322	4.0764	3.9898	3.985	3.9301	3.9542	4.1862	4.1325	4.191	4.1925	4.2691	4.3275	4.3116	4.3327	4.3828	4.3966	4.3852	4.4751	4.471
Il17re	2.5589	2.6981	2.6453	2.6875	2.67	2.6176	2.7641	2.6123	2.6515	2.6429	2.4729	2.4457	2.456	2.4671	2.5333	2.5349	2.5018	2.5931	2.5982	2.5804	2.68	2.7029
Igf2bp2	2.5538	2.5122	2.4996	2.4677	2.4931	2.4106	2.4098	2.3429	2.2254	2.1415	2.1048	2.1429	2.2141	2.2779	2.2396	2.2159	2.2988	2.2354	2.238	2.2955	2.2921	2.224
Osbpl5	3.2399	3.2941	3.1891	3.2468	3.2153	3.2518	3.279	3.2248	3.3102	3.2548	3.3436	3.3523	3.3951	3.5378	3.6335	3.6189	3.6957	3.7755	3.7951	3.7784	3.9309	3.9126
Bxdc5	4.1974	4.1992	4.2772	4.2141	4.1572	4.2081	4.2487	4.1796	4.1131	4.2284	4.1718	4.1617	4.1918	4.1701	4.2262	4.1842	4.0543	4.0648	4.1052	3.9796	4.0618	4.0517
Btbd5	3.5609	3.5504	3.5675	3.5941	3.6205	3.698	3.6282	3.664	3.6134	3.42	3.6716	3.6559	3.705	3.8265	3.8241	3.7911	3.9131	3.8339	3.8689	4.0057	3.9726	3.9954
Pde10a	1.8438	1.8796	1.8192	1.7665	1.8328	1.7386	1.8965	1.7731	1.8297	1.74	1.7897	1.7721	1.7619	1.8637	1.9216	1.9024	2.033	2.0916	2.1942	2.0585	2.2693	2.2157
Tnrc15	3.1382	3.0842	2.9743	3.0942	2.9975	3.0313	3.0606	2.94	2.974	2.8587	2.915	2.934	2.9755	2.9412	2.9871	3.0132	2.956	3.0148	3.0848	3.0116	3.0655	3.1445
2310005N01Rik	3.9363	3.8733	3.9888	3.891	4.0944	3.832	3.8423	3.9742	3.8928	3.8917	3.7344	3.7859	3.8418	3.726	3.8201	3.8158	3.74	3.768	3.8161	3.6301	3.7195	3.703
Zbtb25	2.7485	2.6434	2.7029	2.642	2.6524	2.6278	2.6737	2.7175	2.6532	2.6466	2.5583	2.5223	2.526	2.4723	2.6053	2.5698	2.5772	2.6514	2.6923	2.529	2.6655	2.6854
Rab6b	3.3797	3.3484	3.4424	3.3733	3.5262	3.2962	3.4409	3.3585	3.3817	3.4895	3.2713	3.2778	3.2614	3.2665	3.2856	3.255	3.3533	3.3202	3.3134	3.3793	3.368	3.3717
Scfd2	2.9579	2.9769	3.0238	2.9299	3.1177	2.8209	3.0438	2.8966	2.8674	2.9415	2.7653	2.7566	2.7609	2.7159	2.7731	2.7552	2.7347	2.8089	2.8291	2.7438	2.8452	2.8678
Dzip1l	2.9423	3.0226	3.0006	2.9793	2.9872	2.9789	3.0094	3.0084	3.0366	2.971	3.0711	3.0391	3.0894	3.1184	3.1416	3.1839	3.0347	3.1782	3.2203	3.0998	3.1785	3.1439
2410131K14Rik	3.0292	3.1048	3.044	3.057	3.0132	3.0518	3.0973	3.0965	2.9989	2.9828	2.9798	2.9794	2.9479	2.8901	2.9054	2.89	2.8636	2.8998	2.9207	2.895	2.9294	2.949
Prkcbp1	3.5215	3.5563	3.4856	3.5337	3.5917	3.5115	3.5233	3.4396	3.2738	3.3444	3.1679	3.1497	3.1548	3.0234	3.1015	3.0783	2.9456	3.0612	3.0723	2.9548	3.0583	3.0258
Pard6g	2.4617	2.3902	2.412	2.3962	2.4027	2.3537	2.3343	2.2446	2.3088	2.244	2.4256	2.5395	2.5899	2.6213	2.8307	2.7522	2.8394	2.9767	3.064	2.9907	3.1752	3.203
Reep4	3.7103	3.7268	3.7627	3.6866	3.8339	3.6693	3.6689	3.7423	3.7322	3.6933	3.7581	3.7094	3.7345	3.7795	3.7871	3.7729	3.7923	3.7927	3.8112	3.794	3.8182	3.8094
Ttf2	3.7948	3.7486	3.8278	3.7912	3.7606	3.7666	3.8166	3.7618	3.8505	3.9571	3.7664	3.75	3.7437	3.5595	3.6134	3.5967	3.4977	3.5764	3.5915	3.4397	3.5608	3.5309
Entpd1	2.7631	2.8811	2.7966	2.7522	2.7065	2.747	2.7319	2.7413	2.803	2.8393	2.7646	2.8163	2.8598	2.8305	2.8606	2.8921	2.8852	2.8794	2.8846	2.8689	2.9322	2.9003
Oaf	3.0655	3.0728	3.0471	3.0413	3.1405	3.1286	3.25	3.1867	3.3697	3.3626	3.4914	3.52	3.5269	3.5413	3.6019	3.5882	3.8652	3.907	3.9086	4.0757	4.1602	4.1692
Ecsit	3.3754	3.4854	3.4355	3.4712	3.4397	3.4672	3.4449	3.3867	3.2889	3.2727	3.119	3.0782	3.1191	3.0078	3.0812	3.063	2.9869	3.0401	3.0615	2.8774	3.0211	3.0067
Tmem24	2.7897	2.8533	2.8562	2.8497	2.8331	2.7816	2.8761	2.8414	2.8493	2.8797	2.7502	2.7695	2.7669	2.6969	2.7599	2.7244	2.6744	2.7552	2.7499	2.6688	2.7585	2.7743
Crlf3	4.259	4.2634	4.2114	4.2505	4.1864	4.1826	4.1604	4.0994	4.0748	4.1729	4.1088	4.1336	4.1178	4.1084	4.1454	4.1213	4.0714	4.1086	4.11	4.0899	4.1515	4.1558
Spryd4	3.4217	3.3911	3.4185	3.3934	3.3493	3.3498	3.3807	3.4096	3.352	3.2979	3.3606	3.3743	3.3665	3.3018	3.3535	3.3466	3.2964	3.3581	3.3839	3.228	3.318	3.3071
Pmpcb	4.5265	4.4893	4.4779	4.446	4.4298	4.4895	4.4907	4.4551	4.4439	4.4769	4.4456	4.5223	4.5355	4.4858	4.5532	4.5345	4.545	4.5679	4.5623	4.5464	4.5801	4.5882
Thnsl2	3.2412	3.141	3.2375	3.2817	3.1107	3.1753	3.2756	3.2457	3.2895	3.4357	3.4199	3.3928	3.396	3.2034	3.3271	3.317	3.2915	3.3702	3.3797	3.3112	3.3773	3.3736
Flrt3	2.6615	2.7161	2.665	2.6728	2.608	2.591	2.694	2.6614	2.6722	2.5593	2.6011	2.5169	2.6033	2.5729	2.6108	2.6238	2.6147	2.5911	2.6466	2.5706	2.6576	2.6246
Lman2	3.4376	3.5036	3.459	3.4865	3.4322	3.4768	3.4677	3.4086	3.4068	3.3544	3.3068	3.2776	3.2912	3.2445	3.2879	3.2761	3.2528	3.3265	3.3481	3.2211	3.3328	3.3289
Skp2	3.5799	3.5641	3.5172	3.4973	3.4398	3.499	3.4787	3.4268	3.3903	3.4361	3.2282	3.3152	3.3503	3.1671	3.3587	3.3103	3.1406	3.2692	3.2917	3.0462	3.2547	3.2068
Tsn	4.0987	3.9984	3.9932	4.041	4.0036	3.9937	4.0354	3.9501	4.0936	4.1331	4.1456	4.1328	4.1308	4.0926	4.1093	4.0816	4.0481	4.0217	4.0709	3.9519	3.9933	3.9776
Rap2c	3.1399	3.076	3.142	3.0864	3.0333	3.0588	3.151	3.1111	3.3504	3.3071	3.4257	3.4701	3.4718	3.6055	3.6914	3.683	3.6826	3.7158	3.7719	3.7162	3.8113	3.8359
Gk5	3.4516	3.3485	3.4069	3.3675	3.5417	3.3417	3.3471	3.3996	3.4596	3.4145	3.4484	3.4753	3.4343	3.347	3.3852	3.3706	3.3787	3.3839	3.3985	3.3921	3.4597	3.4443
D130076A03Rik	2.8326	2.8369	2.7557	2.8182	2.7531	2.7651	2.7866	2.7599	2.7701	2.7929	2.7421	2.777	2.7698	2.708	2.7833	2.7468	2.7746	2.7579	2.7014	2.7555	2.8143	2.7291
2610207I05Rik	2.2187	2.2618	2.2088	2.2528	2.2734	2.204	2.2967	2.1099	2.1608	2.2254	2.2164	2.2132	2.272	2.2467	2.3236	2.2956	2.3345	2.45	2.4924	2.3916	2.6068	2.5766
Zbtb22	3.8355	3.8179	3.8566	3.8086	3.8116	3.7873	3.8089	3.9045	3.8587	3.8424	3.9443	3.9503	3.9764	3.9902	4.0452	4.0337	4.1009	4.0945	4.1279	4.0965	4.1023	4.1137
Lig3	3.2046	3.2113	3.1728	3.1898	3.2245	3.2002	3.2557	3.1753	3.1638	3.2488	3.3095	3.2815	3.2601	3.2424	3.2512	3.2727	3.2239	3.2958	3.2631	3.1724	3.2609	3.2704
Tbn	3.1176	3.0733	2.863	2.8877	3.1261	2.9267	3.2026	2.9933	3.1163	3.0817	3.0126	3.014	3.0518	2.8466	2.9484	2.9321	2.8483	2.9073	2.9077	2.8048	2.884	2.884
Zfp41	3.7992	3.8938	3.8143	3.8386	3.8212	3.8271	3.8316	3.7697	3.8164	3.8115	3.7772	3.7856	3.7898	3.7264	3.7461	3.7308	3.6486	3.651	3.6599	3.6393	3.6566	3.6544
Gfpt2	3.6934	3.7296	3.6339	3.6565	3.6164	3.6473	3.5789	3.5177	3.341	3.268	3.1079	3.1411	3.174	2.9975	3.1054	3.0578	3.0343	3.1113	3.1505	3.0475	3.1543	3.1608
Afg3l1	3.9622	3.9044	3.9066	3.8655	3.9184	3.8666	3.9219	3.843	3.9845	3.9441	3.9202	3.9439	3.9773	3.9464	3.9974	4.0012	3.9604	4.0101	4.0471	3.9379	3.9908	3.9882
6720456H20Rik	3.0861	3.1451	3.0661	3.0622	3.012	3.0081	3.0474	3.0358	3.0571	3.0624	3.046	3.0735	3.0688	3.0084	3.0694	3.028	3.0838	3.0658	3.1272	3.0423	3.1139	3.0554
BC088983	3.501	3.5164	3.5099	3.5832	3.6539	3.5712	3.5919	3.6027	3.4825	3.4442	3.4382	3.4216	3.3954	3.3951	3.3511	3.3353	3.3445	3.3108	3.3182	3.3304	3.3172	3.2763
Rps19bp1	4.0058	4.0251	4.021	4.008	3.9989	3.9866	4.0077	3.9974	3.9688	4.0782	3.9545	4.005	4.0567	3.8589	3.9984	3.9841	3.9156	3.9665	3.9965	3.8476	3.9578	3.9591
Cgnl1	3.2872	3.3545	3.3354	3.3523	3.2266	3.2194	3.2126	3.2215	3.2804	3.3379	3.2681	3.2548	3.2788	3.3562	3.4323	3.4226	3.4907	3.5512	3.563	3.5473	3.634	3.6522
Pla2g2f	2.8952	2.9535	2.8937	2.8749	2.8023	2.8113	2.8455	2.7991	2.8022	2.7406	2.747	2.7011	2.7646	2.7074	2.7359	2.7324	2.6701	2.7409	2.7038	2.7129	2.6841	2.7145
Art4	2.574	2.4752	2.6262	2.4465	2.5496	2.4931	2.6957	2.7153	2.855	2.8712	2.7846	2.7721	2.7934	2.8716	2.8927	2.8716	2.9702	3.0559	3.1351	3.0356	3.2011	3.229
Plscr1	4.0139	3.966	4.0047	3.9605	3.9033	3.9138	3.8866	3.8365	3.7536	3.7423	3.6271	3.5824	3.5703	3.6231	3.6591	3.6147	3.6114	3.6025	3.6124	3.4529	3.5099	3.4682
Hspa5	4.7351	4.6743	4.6122	4.6367	4.7205	4.6008	4.672	4.6275	4.7499	4.8909	4.7842	4.8287	4.7871	4.8825	4.9238	4.8888	4.9082	4.9538	4.923	4.9033	4.9703	4.9431
AI462493	4.4237	4.3974	4.503	4.437	4.3924	4.4036	4.4016	4.3501	4.2656	4.4961	4.3704	4.4264	4.4473	4.3855	4.4133	4.4181	4.3788	4.3592	4.3785	4.3682	4.3453	4.3724
Srd5a2l	3.0688	3.0427	3.1117	3.1829	3.2382	3.094	3.0939	2.9927	3.0343	3.1545	3.1099	3.0823	3.0445	3.0649	3.0727	3.0842	3.1414	3.1297	3.1144	3.1717	3.2117	3.1859
Tmem33	3.5907	3.5798	3.5557	3.6248	3.6962	3.5973	3.5931	3.5359	3.5028	3.5592	3.565	3.5917	3.591	3.6448	3.6924	3.6906	3.6988	3.7019	3.712	3.7059	3.7265	3.7054
Mtap9	3.2051	3.0356	3.1079	3.1004	3.0618	3.0062	3.0807	3.1281	3.0432	3.1162	2.9779	2.9858	2.9479	2.9364	2.9486	2.9506	2.9442	3.0152	2.9664	2.9998	3.0986	3.0909
Apob48r	2.3512	2.3904	2.2941	2.3458	2.3477	2.3135	2.4477	2.3324	2.4923	2.3394	2.41	2.4224	2.4497	2.6286	2.6643	2.6481	2.7268	2.8667	2.8834	2.7773	2.9394	2.9093
Tspan7	2.8649	2.8501	2.8743	2.8274	2.7665	2.7015	2.8194	2.792	2.8735	2.9396	2.9021	2.9112	2.896	2.9153	2.9144	2.8755	2.9202	2.8587	2.9616	2.8884	2.9507	2.9196
Zmym3	3.6265	3.6744	3.657	3.6904	3.7561	3.6558	3.6813	3.6528	3.6287	3.7268	3.6481	3.6534	3.6839	3.6944	3.7151	3.6732	3.6916	3.6531	3.7047	3.6569	3.6673	3.695
Hsd3b6	2.3897	2.5092	2.4169	2.4883	2.3456	2.4678	2.479	2.3848	2.4662	2.4083	2.3415	2.4066	2.0183	2.5177	2.622	2.3658	2.6302	2.6669	2.5461	2.6398	2.5893	2.6303
Myo6	2.6617	2.5928	2.5347	2.5382	2.4714	2.5134	2.6509	2.4887	2.56	2.494	2.3887	2.4442	2.4822	2.3278	2.4419	2.4556	2.4503	2.534	2.5336	2.4379	2.5832	2.5693
Trim39	3.1337	3.1795	3.1366	3.1589	3.1119	3.1558	3.2011	3.1748	3.108	3.1073	3.1047	3.099	3.1127	3.0035	3.0716	3.0624	2.9463	3.0419	3.0283	2.9724	3.0835	3.0661
1110007A13Rik	3.2356	3.2383	3.3531	3.3524	3.2308	3.2156	3.1595	3.2392	3.1818	3.2968	3.2185	3.2795	3.2921	3.1576	3.2156	3.2114	3.1748	3.17	3.2173	3.099	3.1315	3.1651
F10	1.8632	2.1204	1.903	1.8544	1.9959	1.8878	2.0163	2.0001	1.9656	1.9247	1.9148	1.9448	1.9668	1.92	1.9332	1.9241	1.9415	1.9395	1.9272	1.9245	1.9235	1.9
Svep1	3.092	3.1049	3.1287	3.0314	3.0031	2.9095	3.0136	3.0513	3.0674	3.066	3.065	3.0853	3.092	3.1074	3.1036	3.0877	3.0926	3.0631	3.0987	3.0812	3.0728	3.0929
Gcat	3.8112	3.7801	3.859	3.8021	3.7677	3.741	3.8103	3.7504	3.7996	3.8009	3.5993	3.5763	3.601	3.3926	3.4541	3.4497	3.2709	3.3068	3.322	3.1032	3.1746	3.1553
Prtg	3.3443	3.5078	3.4922	3.5153	3.5547	3.5402	3.7692	3.6214	3.7378	3.8542	3.8971	3.9188	3.9291	3.8953	4.0102	4.0308	4.0201	4.0898	4.0448	4.0198	4.1116	4.0245
Capn5	2.3519	2.3777	2.4383	2.4689	2.4574	2.2549	2.3807	2.3714	2.3859	2.35	2.3012	2.2998	2.3298	2.3159	2.3454	2.2989	2.2984	2.296	2.3558	2.2772	2.3174	2.3425
Egln3	3.2292	3.1754	3.2585	3.303	3.3014	3.1429	3.3912	3.3777	3.4541	3.55	3.4138	3.4371	3.4396	3.5553	3.5318	3.5164	3.5714	3.5253	3.5207	3.5877	3.5621	3.5881
4933424B01Rik	3.6037	3.672	3.6321	3.6645	3.7562	3.7385	3.6478	3.6361	3.516	3.6519	3.6094	3.6919	3.6842	3.572	3.6262	3.6433	3.5125	3.5782	3.5771	3.4717	3.5759	3.5699
Wdr4	2.4806	2.5398	2.5288	2.5271	2.4868	2.4758	2.5271	2.4465	2.5262	2.4063	2.4667	2.5166	2.4688	2.4682	2.4377	2.4765	2.46	2.4125	2.4609	2.4509	2.4499	2.4474
D630014A15Rik	2.5645	2.505	2.5224	2.4681	2.4344	2.4544	2.5003	2.4878	2.538	2.5653	2.5595	2.5711	2.5634	2.484	2.5774	2.5361	2.5571	2.5803	2.6217	2.5522	2.6228	2.6051
Ankrd56	3.2158	3.2448	3.2215	3.241	3.2928	3.3175	3.4967	3.4195	3.3657	3.2264	3.3742	3.3396	3.3669	3.1947	3.3066	3.2863	3.2945	3.3611	3.4204	3.2834	3.4278	3.3778
Pwwp2	4.0079	4.0405	3.9508	3.965	3.9261	3.9623	3.9393	3.8967	3.8932	3.903	3.7936	3.7918	3.8504	3.8158	3.857	3.8323	3.8778	3.8954	3.9361	3.8247	3.8745	3.8876
Mtdh	3.5374	3.5485	3.5483	3.5486	3.6571	3.4884	3.6309	3.5678	3.5161	3.6007	3.4777	3.572	3.5818	3.6005	3.6906	3.6399	3.7063	3.7035	3.7098	3.7158	3.7824	3.7694
Gpkow	2.8649	2.9008	2.822	2.8506	2.8032	2.8106	2.8714	2.7511	2.7826	2.7581	2.801	2.834	2.8028	2.848	2.9018	2.9327	2.8961	3.0168	2.9701	2.9262	3.0147	3.0109
0610007L01Rik	4.0555	4.0648	3.9729	4.0206	3.9762	4.0003	3.9915	3.9756	4.0566	3.936	4.0555	4.0417	4.0944	4.1918	4.2193	4.2079	4.301	4.2885	4.3304	4.3259	4.3919	4.4133
Rdm1	3.264	3.2264	3.2529	3.1581	3.405	3.1817	3.2034	3.1218	2.9632	2.8603	2.6926	2.6065	2.6999	2.5739	2.6669	2.6609	2.6127	2.6408	2.6811	2.6166	2.7452	2.7512
Slc25a38	3.956	4.0336	3.9417	3.9731	3.9443	3.9661	3.9694	3.9639	3.9777	3.8878	3.9649	3.9577	3.9446	3.886	3.9276	3.961	3.9252	3.957	3.9449	3.9263	3.9025	3.9301
Phactr4	3.6368	3.728	3.6808	3.7227	3.6773	3.6825	3.6851	3.6286	3.7044	3.7205	3.7602	3.7781	3.783	3.8227	3.8724	3.8537	3.8978	3.8861	3.9188	3.9011	3.9212	3.9249
Ehhadh	2.4493	2.3826	2.4134	2.3237	2.4866	2.3157	2.4688	2.4357	2.5357	2.4685	2.5691	2.5813	2.5729	2.5797	2.6811	2.6464	2.6705	2.7863	2.753	2.711	2.8744	2.8226
Tmem161b	3.6992	3.7024	3.7042	3.7578	3.6319	3.6785	3.6787	3.6203	3.5695	3.5399	3.5443	3.5334	3.527	3.5556	3.5703	3.5371	3.5407	3.5042	3.5505	3.5382	3.5344	3.5402
Gpr19	3.2241	3.2383	3.1692	3.2044	3.1726	3.2034	3.26	3.1137	3.1087	2.9686	3.0395	3.0824	3.0238	3.0126	3.0667	3.0827	3.109	3.241	3.2061	3.1063	3.2359	3.2083
5630401D06Rik	3.7642	3.7788	3.7177	3.7778	3.7556	3.8002	3.7819	3.7157	3.6378	3.6157	3.5882	3.6444	3.6407	3.4819	3.6135	3.5718	3.547	3.6584	3.6888	3.6207	3.7788	3.8067
6620401M08Rik	2.7438	2.6528	2.7336	2.7018	2.7241	2.6035	2.6252	2.6897	2.693	2.7302	2.7899	2.7521	2.7366	2.6953	2.6704	2.6542	2.6546	2.6795	2.6253	2.6319	2.6295	2.6375
Fbxo42	3.5474	3.6013	3.5425	3.5863	3.5075	3.5521	3.5119	3.444	3.4276	3.3593	3.3599	3.3361	3.3567	3.3526	3.4091	3.3996	3.4144	3.481	3.5048	3.4694	3.5847	3.5503
1110012J17Rik	3.9456	3.8847	3.9784	3.8783	4.0719	3.8435	3.9067	3.9	3.6683	3.7457	3.4849	3.497	3.5113	3.3307	3.4007	3.3796	3.3156	3.3391	3.3857	3.2933	3.3788	3.3652
Pde1b	2.9251	2.8937	2.9626	2.9427	2.7505	2.8339	2.8679	3	2.6584	2.8452	2.7704	2.7804	2.8046	2.803	2.8214	2.8391	2.8157	2.8207	2.834	2.8351	2.8366	2.8673
Flt4	2.2391	2.1581	2.2565	2.175	2.1636	2.1528	2.2204	2.0559	2.1799	2.1083	2.021	2.1749	2.1231	2.0428	2.1155	2.1068	2.0462	2.0758	2.1487	2.1117	2.0687	2.0499
Zmynd19	3.1239	3.1232	3.0714	3.101	3.0777	3.07	3.1237	3.1047	3.0697	2.9996	2.9286	2.9549	2.962	2.842	2.911	2.8856	2.8186	2.8641	2.8834	2.7578	2.8265	2.8421
Phlpp	2.8642	2.8271	2.8755	2.9289	2.961	2.7122	2.9356	2.9149	2.9581	3.0389	2.9813	2.9858	2.9812	3.0619	3.1376	3.0945	3.1642	3.2536	3.2305	3.2637	3.4156	3.3826
C130022M03Rik	2.3995	2.3832	2.3586	2.3141	2.4335	2.3011	2.3868	2.4723	2.4453	2.3013	2.3351	2.2714	2.3402	2.4001	2.3579	2.1153	2.2759	2.2633	2.5751	2.3848	2.2998	2.2999
Rpusd2	3.7327	3.7869	3.697	3.7249	3.6711	3.7003	3.7003	3.646	3.7032	3.6388	3.6904	3.7199	3.8093	3.7706	3.8389	3.7733	3.7397	3.7147	3.8183	3.7381	3.7759	3.8499
Esrrb	4.1929	4.2469							3.9079	3.9006	3.4692	3.4033	3.3543	3.3419	3.2495	3.2366	3.2318	3.1969	3.1963	3.1897	3.2316	3.2285
Mnat1	4.0119	4.0775	4.002	4.0255	3.9818	4.0054	3.9871	3.949	4.0139	3.932	3.8989	3.9049	3.9144	3.8784	3.9465	3.9124	3.8798	3.889	3.8815	3.8255	3.8726	3.8546
Arid4b	3.4522	3.4709	3.4796	3.4372	3.5545	3.3961	3.4723	3.4709	3.4536	3.5542	3.6268	3.745	3.7483	3.7945	3.9248	3.8899	3.8731	3.9934	4.0174	3.981	4.1402	4.1423
Jmjd2c	3.3127	3.3112	3.3269	3.4038	3.3395	3.257	3.1087	2.9887	2.8395	2.7589	2.7615	2.7816	2.7974	2.6929	2.8335	2.7805	2.794	2.8463	2.8604	2.7813	2.9626	2.9374
Dmd	3.1214	3.1832	3.1882	3.1983	3.1693	3.1984	3.2205	3.1056	2.7053	2.6662	2.5927	2.5856	2.5596	2.5646	2.5253	2.5058	2.5638	2.5432	2.5033	2.5495	2.5098	2.5069
Nrarp	2.3543	2.2535	2.3391	2.304	2.3347	2.2417	2.3079	2.4114	2.3769	2.3333	2.3527	2.4143	2.375	2.2824	2.3111	2.2423	2.255	2.2474	2.2716	2.2108	2.2264	2.2257
Ptpn23	3.8838	3.8685	3.8261	3.837	3.808	3.8115	3.817	3.7834	3.7698	3.7885	3.8099	3.7925	3.8404	3.8782	3.925	3.9119	3.9474	3.9301	3.9841	3.985	4.033	4.0464
Cdc37l1	4.0484	4.0559	4.0074	4.0294	3.9857	3.9879	3.9111	3.8588	3.8795	3.8758	3.8964	3.8996	3.8915	3.9156	3.9642	3.9558	3.9204	3.9068	3.9297	3.9081	3.9206	3.9124
Top1mt	3.0116	3.0302	3.0461	3.0546	3.0341	2.9875	3.0487	2.986	2.925	2.9749	2.9996	3.0472	3.0515	3.115	3.2282	3.2174	3.2295	3.3074	3.3414	3.2592	3.3873	3.3852
Wiz	3.2703	3.222	3.2896	3.2198	3.2082	3.1586	3.2333	3.2044	3.1261	3.3242	3.1667	3.1829	3.1877	3.1642	3.2116	3.1929	3.1967	3.171	3.2385	3.2034	3.2536	3.2553
2610020O08Rik	3.288	3.2401	3.2646	3.3241	3.3694	3.1732	3.3056	3.2408	3.2495	3.3298	3.271	3.2439	3.2513	3.2015	3.2368	3.2114	3.2313	3.2519	3.2515	3.2132	3.2553	3.2494
Mrps31	4.1595	4.1565	4.1876	4.1388	4.1535	4.121	4.0946	4.1562	3.9908	3.9784	3.8314	3.9076	3.9297	3.8593	3.9492	3.9039	3.859	3.9093	3.9572	3.8003	3.9473	3.9297
Fbxl17	2.3083	2.3248	2.2785	2.2495	2.2304	2.1291	2.1952	2.101	2.1781	2.195	2.1871	2.1994	2.1321	2.1334	2.1338	2.1731	2.1616	2.1732	2.1341	2.1825	2.16	2.0959
Arhgef10l	3.2238	3.3434	3.3414	3.3046	3.3802	3.2654	3.3647	3.2785	3.195	3.168	3.1446	3.1613	3.1898	3.2263	3.2318	3.2239	3.2955	3.3197	3.3276	3.3508	3.3739	3.3888
Akap10	3.6205	3.6852	3.5862	3.6318	3.5924	3.647	3.6211	3.5829	3.5736	3.4911	3.5663	3.5672	3.5594	3.5998	3.6348	3.6097	3.6751	3.6664	3.6948	3.651	3.7171	3.7063
Wdtc1	3.7457	3.811	3.7164	3.7323	3.7098	3.695	3.763	3.7074	3.6979	3.6131	3.6645	3.6657	3.6407	3.6456	3.6287	3.6186	3.5741	3.5838	3.6177	3.5633	3.5987	3.5863
Eya3	3.3124	3.203	3.2439	3.3343	3.3334	3.327	3.2956	3.1883	3.1675	3.3667	3.2117	3.1762	3.1927	3.16	3.1956	3.2169	3.1921	3.2476	3.2363	3.1903	3.2812	3.2887
Cecr2	3.0146	3.0442	3.1058	3.0783	3.0432	3.0228	3.2044	3.1103	3.1969	3.0372	3.0159	3.001	2.9462	2.8784	2.8352	2.8731	2.7944	2.8559	2.8421	2.773	2.8612	2.848
Enah	4.2475	4.239	4.2807	4.2099	4.1253	4.1391	4.0188	4.1014	4.0706	4.0324	3.9667	4.0162	4.0275	3.9945	4.069	4.0308	4.0454	4.0484	4.0669	4.0887	4.1216	4.1099
Pcdh21	3.2467	3.2822	3.2071	3.2462	3.197	3.2568	2.9498	2.8599	2.804	2.7433	2.7185	2.5972	2.7451	2.6894	2.7413	2.7114	2.6752	2.662	2.6977	2.6374	2.6617	2.6731
Man1b1	2.4535	2.5015	2.5222	2.6074	2.6975	2.6398	2.5879	2.517	2.4558	2.595	2.4854	2.4938	2.5227	2.4738	2.5338	2.5864	2.4744	2.6534	2.6861	2.6237	2.7996	2.8026
Ankrd11	4.0821	4.0674	4.0972	4.0292	4.0144	4.0182	4.016	3.9667	4.0558	3.9746	4.0647	4.0538	4.0081	4.0559	4.0634	4.0478	4.0114	4.0204	4.0761	4.0076	4.0444	4.0482
Cpt1c	3.1982	3.2646	3.1976	3.2405	3.2284	3.2514	3.3116	3.2854	3.204	3.1386	3.2903	3.2991	3.3277	3.402	3.5329	3.4904	3.415	3.6375	3.6103	3.5333	3.7178	3.6694
Topors	3.9562	3.8905	3.9951	3.9507	3.9382	3.8589	3.8312	3.7809	3.8217	3.8652	4.1031	3.9653	3.9259	4.1497	4.0131	4.0145	4.1454	4.0274	4.0838	4.1651	4.0668	4.122
6330416G13Rik	2.7291	2.66	2.6689	2.6648	2.7815	2.6029	2.7139	2.6658	2.7199	2.6841	2.606	2.5382	2.6181	2.5041	2.5501	2.5411	2.54	2.5441	2.5429	2.5263	2.5752	2.6017
Inhbb	3.426	3.3563	3.4413	3.3214	3.2485	3.2252	3.3005	3.3776	2.9914	2.978	2.5962	2.4242	2.6014	2.4454	2.4918	2.5469	2.6127	2.5655	2.547	2.5028	2.6043	2.6611
Rnf123	3.2777	3.2699	3.2666	3.2293	3.1797	3.1976	3.1945	3.1572	3.2214	3.2086	3.1938	3.2057	3.1964	3.1753	3.2044	3.2084	3.2504	3.2154	3.1913	3.1897	3.2114	3.236
Ift140	2.7011	2.6716	2.7199	2.7397	2.9073	2.8121	2.8317	2.7589	2.7675	2.576	2.5876	2.4912	2.5591	2.5103	2.533	2.5384	2.5366	2.5568	2.5817	2.5182	2.6304	2.5952
Mical1	3.7069	3.7304	3.726	3.7062	3.6805	3.6525	3.6846	3.6304	3.7886	3.8026	3.472	3.4775	3.4937	3.254	3.289	3.2847	3.186	3.1906	3.2052	3.1577	3.2002	3.2033
C78409	2.6092	2.6525	2.6	2.6586	2.7239	2.7028	2.7707	2.6778	2.5695	2.5033	2.606	2.5574	2.5925	2.6211	2.6889	2.6321	2.6306	2.6753	2.6915	2.6698	2.7503	2.7831
BC023744	3.2077	3.1269	3.1883	3.0708	3.1059	3.0619	3.1973	3.1484	3.1927	3.2652	3.2361	3.2855	3.2838	3.3646	3.3751	3.3777	3.492	3.4993	3.5141	3.5388	3.569	3.5768
BC050196	3.0918	3.0322	3.1172	3.2036	3.0494	3.1054	3.1062	3.0034	3.1653	3.1292	3.1898	3.1347	3.1645	3.269	3.2354	3.2055	3.2132	3.2327	3.2296	3.1916	3.2252	3.2316
9430098F02Rik	2.8789	2.8147	2.9919	3.0191	2.8287	2.9757	2.9121	2.9602	3.0928	3.2631	3.2436	3.228	3.2457	3.1629	3.1549	3.1327	3.1662	3.1332	3.1386	3.142	3.1128	3.1263
B4galt2	3.1802	3.2719	3.242	3.1947	3.129	3.1106	3.192	3.0987	3.2356	3.233	3.2534	3.2526	3.2709	3.1888	3.2152	3.2086	3.1904	3.1659	3.1779	3.0805	3.0927	3.0891
BE457698	3.2493	3.3152	3.2145	3.2394	3.1865	3.2416	3.2402	3.1848	3.1821	3.1693	3.2053	3.2385	3.2477	3.2738	3.2068	3.2222	3.2677	3.2511	3.2243	3.2833	3.1836	3.1976
BC032265	3.2394	3.2464	3.3686	3.422	3.3249	3.3096	3.2669	3.3102	3.2674	3.3049	3.2399	3.3034	3.3109	3.1388	3.2509	3.2414	3.1756	3.2124	3.2532	3.1865	3.2493	3.2448
Helb	3.5625	3.5042	3.4907	3.5546	3.4673	3.507	3.4362	3.4317	3.2536	3.3334	3.272	3.2643	3.295	3.1472	3.182	3.1425	3.1107	3.0875	3.114	3.0645	3.0592	3.0796
Dusp27	3.9478	3.9664	3.9496	3.8737	3.8891	3.8322	3.704	3.6293	3.2231	3.189	3.0325	3.024	3.0177	3.0009	2.9863	3.0198	3.0102	2.9994	3.0233	2.999	2.9689	2.9879
4930428J16Rik	2.3165	2.4481	2.3586	2.4133	2.533	2.4005	2.518	2.3948	2.398	2.3744	2.4287	2.4591	2.4143	2.4554	2.4776	2.476	2.4952	2.4571	2.4837	2.4382	2.4426	2.4598
Loxl3	2.6517	2.6933	2.6686	2.6101	2.603	2.6746	2.5934	2.6089	2.5518	2.5747	2.5627	2.5927	2.5735	2.7196	2.6947	2.6286	2.7029	2.5907	2.6258	2.6309	2.6257	2.5753
Six4	3.1742	3.1576	3.0864	3.1505	3.1362	3.2025	3.2072	3.1328	3.044	3.0428	2.98	2.8827	2.9698	2.8447	2.9623	2.9618	2.9303	2.9164	2.948	2.8566	2.9492	2.8841
X99384	3.8779	3.9012	3.8885	3.8781	3.837	3.8395	3.7884	3.7332	3.637	3.6363	3.5368	3.5797	3.551	3.421	3.4676	3.469	3.3598	3.3917	3.4079	3.2583	3.3367	3.3125
C330019L16Rik	3.3643	3.3866	3.2794	3.4258	3.3779	3.4619	3.3996	3.4044	3.3869	3.2822	3.2919	3.3623	3.2687	3.3035	3.3309	3.2012	3.1314	3.1617	3.1219	3.0473	3.115	3.0362
Ccdc127	3.7106	3.7666	3.6355	3.706	3.7069	3.7176	3.7398	3.7056	3.7354	3.7124	3.7872	3.777	3.7864	3.7854	3.8167	3.8014	3.8162	3.8154	3.8165	3.7825	3.8371	3.8337
AA881470	3.4988	3.4515	3.5311	3.4882	3.4745	3.4199	3.4237	3.4969	3.4964	3.5564	3.5286	3.5378	3.5291	3.4981	3.5326	3.5041	3.466	3.5193	3.5359	3.4919	3.5371	3.5274
Gbp2	2.3632	2.3248	2.4489	2.385	2.5046	2.3338	2.4902	2.3928	2.3578	2.2611	2.3365	2.3791	2.389	2.4275	2.4346	2.4206	2.4882	2.4997	2.5058	2.4717	2.5283	2.517
Stag1	3.3618	3.3814	3.4449	3.5014	3.5403	3.5446	3.5069	3.5334	3.4453	3.3026	3.4521	3.4727	3.4609	3.4828	3.5152	3.5225	3.4912	3.5482	3.5474	3.4571	3.5162	3.5244
Sod2	4.4889	4.5725	4.4919	4.5117	4.4359	4.4544	4.4421	4.3809	4.4266	4.3985	4.4004	4.4081	4.4193	4.5014	4.482	4.4767	4.4869	4.4385	4.4276	4.5001	4.456	4.4623
Sdccag10	3.5255	3.5658	3.5763	3.592	3.6891	3.5223	3.5383	3.5696	3.5754	3.5906	3.6534	3.6826	3.7052	3.6115	3.6857	3.6816	3.6288	3.6398	3.6763	3.6179	3.6447	3.6731
Dnase2a	3.4793	3.5328	3.4503	3.5026	3.4573	3.4733	3.5893	3.5236	3.396	3.3746	3.3407	3.3547	3.3769	3.251	3.2798	3.2647	3.2658	3.2613	3.3004	3.2829	3.3088	3.3458
Iqgap2	3.3308	3.2905	3.3716	3.3001	3.225	3.2049	3.2756	3.1999	3.3474	3.4596	3.3813	3.3981	3.3758	3.6508	3.7156	3.6808	3.8825	3.9424	3.904	4.0169	4.0941	4.1562
Mrm1	3.2045	3.2611	3.2204	3.2032	3.3439	3.1462	3.2537	3.2292	3.2154	3.1947	3.1946	3.2184	3.2333	3.2016	3.2146	3.2224	3.2255	3.194	3.2055	3.2474	3.227	3.2538
5430405N12Rik	3.4412	3.4529	3.382	3.3755	3.3296	3.3971	3.4349	3.4016	3.3716	3.3676	3.2795	3.2648	3.2616	3.1231	3.1949	3.1691	3.1354	3.185	3.2053	3.1365	3.2213	3.1639
Tubg1	3.4342	3.4682	3.44	3.5158	3.48	3.4511	3.4927	3.3926	3.4391	3.5275	3.3109	3.3042	3.3308	3.2597	3.2681	3.2591	3.2129	3.1956	3.267	3.1723	3.2361	3.2392
Tmem87a	2.503	2.5172	2.5761	2.6298	2.4422	2.6274	2.5547	2.6255	2.5126	2.6543	2.6342	2.5925	2.6703	2.6035	2.7093	2.7085	2.5376	2.7315	2.7477	2.577	2.772	2.7652
Loxl2	2.3015	2.2446	2.2884	2.2953	2.4005	2.2559	2.3033	2.2831	2.338	2.2544	2.3129	2.2624	2.2376	2.3197	2.2758	2.2814	2.338	2.2841	2.309	2.2942	2.2733	2.2721
4930511A21Rik	3.7174	3.7142	3.6278	3.6605	3.6547	3.6663	3.6911	3.6239	3.61	3.6332	3.6306	3.6281	3.6163	3.6599	3.6659	3.6472	3.6218	3.6105	3.6178	3.6056	3.6358	3.6325
B3gnt7	3.9595	4.0384	4.0347	4.0434	4.0306	3.9826	3.9843	3.8817	3.9725	4.0695	3.9386	3.8764	3.8866	3.8524	3.9219	4.0049	4.0881	4.1808	4.1781	4.323	4.2409	4.3589
Cpne9	2.4751	2.4705	2.5439	2.4827	2.5548	2.4452	2.453	2.5417	2.3513	2.4015	2.4234	2.3268	2.3984	2.3905	2.3975	2.3781	2.3643	2.3962	2.3747	2.4145	2.4348	2.3697
Hmbs	4.0018	3.993	3.9877	3.9444	3.9569	3.885	3.9913	3.9787	3.9657	4.053	3.9479	3.9615	3.9643	3.8669	3.99	3.9566	3.882	3.9795	3.9966	3.8623	4.0069	3.9787
Hs6st1	4.1824	4.1859	4.0975	4.1387	4.0877	4.1465	4.1987	4.1611	4.3647	4.3367	4.2806	4.2781	4.3234	4.0999	4.1887	4.155	4.1101	4.0947	4.1665	3.9855	4.0683	4.0396
A130010C12Rik	3.3867	3.4565	3.299	3.3888	3.4552	3.4476	3.576	3.4675	3.5121	3.3937	3.4423	3.459	3.5367	3.2576	3.3365	3.4226	3.202	3.2488	3.3059	3.1196	3.2639	3.2859
Abhd13	2.3104	2.3538	2.2553	2.2639	2.2956	2.314	2.3642	2.2966	2.2228	2.2517	2.2958	2.2462	2.3116	2.2442	2.3119	2.2893	2.3037	2.3549	2.3935	2.2597	2.3898	2.4081
Gyltl1b	3.0368	3.0634	3.0429	3.1034	3.0594	3.0742	3.1701	3.1098	3.1669	3.1227	3.1079	3.0539	3.0871	2.9531	2.9797	2.9755	3.0045	3.0568	3.061	3.052	3.0968	3.1531
Bcl2l2	2.5548	2.4652	2.4763	2.4859	2.4688	2.4499	2.5772	2.501	2.6296	2.4683	2.584	2.5909	2.5399	2.5395	2.5662	2.5533	2.5399	2.5326	2.5502	2.5698	2.534	2.542
Rab24	2.7341	2.6795	2.7543	2.7015	2.635	2.6408	2.7359	2.7606	2.6925	2.6962	2.6516	2.6046	2.6688	2.6107	2.6311	2.6768	2.6106	2.6282	2.6587	2.6233	2.6713	2.6405
D530033C11Rik	3.26	3.2138	3.2588	3.2093	3.1939	3.1202	3.2712	3.1594	3.2882	3.3525	3.2444	3.2859	3.2637	3.2473	3.2791	3.2426	3.2572	3.2425	3.2763	3.2288	3.2721	3.2465
Sntb2	3.3374	3.3507	3.2989	3.335	3.2941	3.3292	3.4226	3.3995	3.2193	3.2358	3.1617	3.0836	3.0878	2.9969	2.9778	2.9801	2.9745	2.997	2.9787	2.9637	2.9977	2.9996
Tlk1	3.1903	3.2841	3.241	3.2042	3.475	3.4178	3.3196	3.3904	3.192	3.4068	3.318	3.3469	3.3345	3.3592	3.4469	3.4078	3.4249	3.5	3.5046	3.4467	3.5951	3.5706
Mtap	3.3556	3.3338	3.3749	3.3232	3.2495	3.2257	3.3073	3.2156	3.3865	3.4468	3.4344	3.4268	3.4192	3.3554	3.4113	3.3782	3.3008	3.3622	3.3845	3.2085	3.3217	3.2745
Ccdc45	2.4536	2.4139	2.3856	2.4125	2.3926	2.3569	2.4835	2.4051	2.4389	2.5068	2.5125	2.4709	2.5376	2.5255	2.5286	2.5202	2.5435	2.5695	2.5821	2.5617	2.6182	2.5662
Agpat4	4.1348	4.2335	4.1526	4.1661	4.1514	4.1952	4.1922	4.1817	4.1512	4.1322	4.3257	4.3737	4.4142	4.4795	4.5496	4.5571	4.7012	4.6896	4.749	4.7942	4.8241	4.8621
Ankrd6	2.3428	2.4376	2.3343	2.4322	2.3761	2.3863	2.4325	2.3203	2.3993	2.3046	2.3996	2.2841	2.4216	2.338	2.4195	2.4268	2.4257	2.4993	2.4991	2.4551	2.5246	2.5042
Pim3	4.8937	4.899	5.0069	4.9164	4.8777	4.8561	4.8829	4.7817	4.8183	5.0614	4.8195	4.9247	4.9302	4.7329	4.8592	4.8463	4.7956	4.8123	4.8576	4.818	4.8778	4.8809
Mtmr4	3.7586	3.8546	3.8036	3.8421	3.7742	3.8432	3.7907	3.7583	3.726	3.6854	3.7178	3.7497	3.7669	3.923	3.9305	3.9644	4.0746	4.09	4.1063	4.2376	4.2993	4.3289
Crls1	3.7635	3.7948	3.7844	3.7793	3.8393	3.7117	3.7931	3.7716	3.6841	3.8126	3.6639	3.7274	3.6998	3.6589	3.7556	3.7	3.6433	3.728	3.714	3.6533	3.7615	3.7638
Pus7	3.7748	3.8162	3.8657	3.8771	3.6874	3.7971	3.7738	3.8008	3.7426	3.7451	3.6877	3.7389	3.7506	3.5811	3.7131	3.6628	3.566	3.6144	3.6653	3.5257	3.6266	3.6393
Snx30	3.4669	3.4149	3.4676	3.3682	3.3575	3.3115	3.4563	3.4964	3.4997	3.4444	3.5774	3.5575	3.5778	3.711	3.7444	3.7473	3.9152	3.9751	3.9854	4.0222	4.1063	4.0743
Zfp206	3.921	3.9079	3.9356	3.9672	4.0355	3.9232	3.8678	3.7062	3.555	3.6407	3.5127	3.475	3.4814	3.5628	3.5222	3.5097	3.4971	3.4588	3.4606	3.5387	3.4496	3.4699
Gm237	3.0228	3.0165	3.0707	2.9709	3.0597	2.9648	3.028	3.0102	2.9782	2.952	2.9702	3.0108	3.022	2.8738	2.9967	2.9874	2.8392	2.9709	2.9916	2.8324	2.993	2.9763
Hdac4	3.0169	2.9714	3.0123	2.9441	2.8969	2.9239	2.9383	2.854	2.8391	2.8137	2.7994	2.7718	2.7935	2.8381	2.8758	2.8592	2.8902	2.8883	2.9481	2.9162	2.9928	2.9836
4632417K18Rik	2.977	2.9777	2.9619	2.9794	2.9544	2.9125	2.877	2.9196	2.8754	2.9501	2.9123	2.9489	2.9275	2.9338	2.9939	2.9599	2.9354	2.9277	2.9682	2.8385	2.9109	2.9064
Mrps5	4.0563	4.0661	4.035	4.0656	4.1248	4.043	4.0279	3.8961	3.8847	3.873	3.7535	3.8341	3.8246	3.6642	3.7764	3.7661	3.6946	3.7746	3.784	3.6513	3.7302	3.7367
Rab40c	3.2886	3.2879	3.3476	3.2712	3.2978	3.2164	3.3304	3.2106	3.1087	3.3968	3.2455	3.2425	3.2572	3.261	3.298	3.2908	3.2855	3.3083	3.3218	3.2442	3.3381	3.3189
Gas8	3.5197	3.4665	3.5544	3.4355	3.4586	3.4036	3.4851	3.5544	3.5224	3.4743	3.5076	3.4539	3.4947	3.3956	3.4585	3.4652	3.3637	3.4354	3.488	3.336	3.4501	3.4472
2410007B07Rik	3.4145	3.4396	3.5823	3.5345	3.3533	3.5565	3.4159	3.2649	2.9372	3.1403	2.5878	2.6	2.6369	2.5256	2.5297	2.5015	2.4962	2.507	2.4908	2.4874	2.4903	2.4944
2010012C16Rik	3.2097	3.1782	3.1886	3.2428	3.2921	3.1402	3.1699	3.1383	3.0267	3.0146	3.1148	3.1675	3.2103	3.0895	3.1241	3.1072	3.0741	3.057	3.0946	2.9827	3.0179	3.0277
Nol6	4.0048	4.0001	3.9343	3.9877	4.0133	4.0072	3.9581	3.8974	3.9245	3.9088	3.9532	3.8918	3.9866	3.8728	3.8866	3.8952	3.9134	3.9133	3.9334	3.9833	4.0022	4.082
Wdsof1	4.2718	4.2234	4.2939	4.1671	4.2274	4.1747	4.2059	4.3349	4.2852	4.2311	4.2201	4.2438	4.2723	4.2424	4.3013	4.2537	4.1565	4.2346	4.2593	4.0744	4.236	4.2146
Mpv17	3.3245	3.3006	3.4017	3.3844	3.2711	3.2698	3.366	3.2265	3.4065	3.4275	3.4562	3.4847	3.4776	3.4654	3.529	3.5166	3.6076	3.6381	3.6143	3.657	3.6781	3.6836
Psrc1	3.9233	3.9367	4.0022	3.9399	3.9305	3.9155	3.9273	3.9192	3.8143	3.7547	3.8322	3.8627	3.8622	3.7646	3.8422	3.8171	3.8066	3.8573	3.8846	3.7417	3.847	3.7926
Psmf1	3.7675	3.8611	3.7763	3.9526	3.6899	3.8619	3.791	3.6669	3.6457	3.6862	3.6618	3.6293	3.6487	3.6513	3.6855	3.685	3.64	3.6239	3.6536	3.6274	3.6024	3.6135
Ecgf1	3.4398	3.4	3.4655	3.4003	3.3569	3.3192	3.2947	3.3559	3.3121	3.2465	3.1802	3.1451	3.1926	3.2446	3.2942	3.2557	3.2702	3.2597	3.3183	3.2593	3.3439	3.3443
Zik1	2.9563	2.9105	2.8785	2.9692	2.9919	2.853	2.9848	2.9437	2.9216	3.0145	2.9424	2.9419	2.9501	2.8541	2.9186	2.8689	2.8339	2.8338	2.8666	2.7411	2.7992	2.8229
Pcdhb17	1.9927	1.9738	1.9547	2.1014	1.8919	1.9253	2.0546	1.8929	2.0658	2.0358	2.009	2.0229	1.9964	1.9706	2.0297	1.9975	2.0508	1.9766	1.9936	1.9908	1.9575	1.9821
Ssbp2	2.0806	2.1505	2.1698	2.1135	2.2281	2.0542	2.0442	2.1407	2.0493	2.0686	2.224	2.2882	2.4574	2.352	2.2125	2.3795	2.8432	2.401	2.3007	2.7344	2.3518	2.3281
Wnt5a	2.8703	2.7981	2.8061	2.7135	2.6863	2.7073	2.675	2.6665	2.7175	2.6915	2.7259	2.7179	2.7575	2.7916	2.7925	2.7671	2.7858	2.7152	2.757	2.7612	2.7378	2.7422
Crsp3	3.3703	3.3479	3.3347	3.3737	3.4314	3.3067	3.3539	3.249	3.1857	3.2184	3.1438	3.1645	3.1565	3.1411	3.2605	3.1873	3.1922	3.2834	3.2867	3.1956	3.3779	3.3534
Prpf18	3.5133	3.6203	3.5765	3.5693	3.5296	3.5629	3.5652	3.523	3.578	3.599	3.6246	3.6786	3.6911	3.6222	3.6921	3.6766	3.6689	3.6716	3.6799	3.6512	3.6699	3.6777
Ankrd12	2.8581	2.8018	2.8053	2.7833	2.733	2.6939	2.7972	2.8592	2.9036	2.8279	2.9679	2.9968	2.9579	3.1088	3.152	3.0675	3.2308	3.2736	3.2834	3.3809	3.4545	3.4697
C130052G03Rik	3.1652	3.1052	3.1745	3.2368	3.3127	3.1628	3.1418	3.1641	3.2251	3.3421	3.1761	3.183	3.1908	3.1142	3.17	3.1309	3.1219	3.2129	3.1921	2.9672	3.2025	3.1942
A830007P12Rik	2.829	2.7767	2.8393	2.7663	2.9192	2.8138	2.8245	2.718	2.7975	2.7886	2.8263	2.8064	2.7982	2.8543	2.9049	2.8821	2.9551	2.9732	3.0096	2.9803	3.0798	3.0617
Ftsj1	3.7851	3.7513	3.8241	3.8235	3.8169	3.7581	3.7463	3.7075	3.5681	3.6028	3.5449	3.5214	3.5371	3.5689	3.5651	3.5522	3.4935	3.4558	3.4657	3.4	3.3948	3.3806
Zfp248	3.0479	2.9974	3.024	2.9685	2.9657	2.9678	2.9901	3.0127	3.0227	2.9627	3.0192	3.0444	3.0054	3.0013	3.0497	3.0562	2.9793	3.0808	3.0003	2.9728	3.0138	2.9861
Morc4	3.0646	3.0567	3.087	3.0232	2.9812	3.0183	3.1816	3.1646	3.3622	3.46	3.1483	3.111	3.171	3.4843	3.6014	3.5443	3.7006	3.7753	3.7028	3.8185	3.9108	3.9157
Arhgef16	3.1561	3.1548	3.2173	3.1374	3.0756	3.1941	3.2127	3.2873	3.2025	3.1525	3.3146	3.3723	3.3992	3.5632	3.5865	3.6241	3.5942	3.6353	3.6253	3.7169	3.6935	3.7675
B230120H23Rik	2.2383	2.2577	2.3667	2.2632	2.2667	2.3416	2.3116	2.262	2.2373	2.3692	2.3409	2.3769	2.3603	2.4498	2.5088	2.4859	2.5445	2.5894	2.6587	2.5988	2.7002	2.6708
Zfyve27	3.0077	2.9993	3.0822	3.0789	3.1456	3.1824	3.074	2.9121	2.9131	3.0114	2.9435	2.905	2.9203	2.9222	2.9239	2.9311	2.9205	2.972	3.0043	2.9486	3.0021	3.0387
Eda2r	3.2493	3.2371	3.2217	3.2434	3.1705	3.2507	3.244	3.2021	3.1918	3.0962	3.2759	3.2443	3.2465	3.2304	3.2467	3.2252	3.2603	3.2648	3.2758	3.1811	3.2647	3.2394
4933433C11Rik	2.9684	3.0069	2.9975	2.9568	2.8794	3	3.1057	2.8131	2.9015	2.711	2.8356	2.7837	2.8029	2.8022	2.7994	2.796	2.7588	2.7493	2.7531	2.7537	2.6665	2.7657
Slc35f5	3.4798	3.4757	3.4659	3.438	3.4395	3.4413	3.5234	3.4322	3.5598	3.5157	3.5923	3.5774	3.6193	3.7088	3.7927	3.717	3.8879	3.886	3.9093	3.9523	4.0369	4.0445
Ada	3.5087	3.5863	3.5176	3.5543	3.5111	3.5588	3.5193	3.4633	3.3487	3.3325	3.3074	3.3063	3.3403	3.5618	3.6182	3.617	3.5602	3.599	3.6507	3.601	3.7044	3.7207
Rbm20	2.8174	2.9147	2.843	2.8817	2.766	2.8358	2.9106	2.8208	2.8499	2.786	2.8253	2.7545	2.8188	2.9278	2.9928	2.9861	3.0511	3.1572	3.2034	3.1589	3.3025	3.3223
Rxra	3.4159	3.461	3.4989	3.4988	3.5487	3.311	3.5469	3.562	3.5354	3.6188	3.6669	3.6744	3.73	3.9783	4.0645	4.0291	4.1303	4.1152	4.2004	4.2582	4.3081	4.3358
Exo1	3.9473	3.9805	3.9089	3.9424	3.9111	3.9606	3.9358	3.8564	3.722	3.8403	3.724	3.7555	3.7596	3.6557	3.7675	3.7403	3.6491	3.6917	3.7345	3.5319	3.6472	3.6405
BC013672	1.8016	1.858	1.8501	1.7937	1.8441	1.7539	1.8221	1.6343	1.5089	1.5819	1.4755	1.416	1.5907	1.7072	1.5529	1.7326	1.5128	1.491	1.4859	1.4068	1.4974	1.5905
Herc2	3.1082	3.0922	3.0895	3.1904	3.3221	3.205	3.193	3.0142	3.1035	3.2201	3.1355	3.1246	3.1268	3.1511	3.1773	3.1769	3.2011	3.2225	3.225	3.1988	3.2494	3.2572
Gpr137	3.2659	3.2187	3.2795	3.1993	3.2348	3.1888	3.2197	3.226	3.2813	3.3281	3.2779	3.241	3.2687	3.2728	3.2429	3.2542	3.2958	3.2747	3.2872	3.2858	3.292	3.3204
Napg	3.6233	3.6202	3.6004	3.6187	3.5505	3.6001	3.597	3.59	3.4546	3.461	3.4281	3.4126	3.4488	3.3594	3.3951	3.3814	3.3152	3.3927	3.4212	3.3787	3.4298	3.4265
Atg7	3.3463	3.3525	3.2996	3.293	3.2633	3.2474	3.2426	3.1925	3.247	3.2435	3.369	3.363	3.4149	3.528	3.5599	3.528	3.6813	3.6125	3.6821	3.7119	3.758	3.7676
Pkmyt1	3.9389	3.9108	3.9908	3.9505	3.9033	3.8431	3.8776	3.9149	3.9698	3.9584	4.0012	4.0089	4.0333	4.05	4.0635	4.0512	4.0381	3.996	4.0387	3.9737	3.9923	3.9982
Birc2	3.9212	3.9226	3.9508	3.8757	4.0515	3.8536	3.8451	3.9348	3.8405	3.8305	3.7269	3.7587	3.7754	3.7219	3.7882	3.748	3.8	3.7977	3.8474	3.7849	3.8623	3.8576
Bid	3.0938	3.0781	3.1159	3.064	3.1117	3.1019	2.9863	3.0798	2.8729	2.7886	2.7032	2.7086	2.7448	2.6463	2.6646	2.661	2.6341	2.7439	2.7221	2.6023	2.7293	2.7255
Pex13	3.7968	3.7104	3.79	3.7392	3.7182	3.6926	3.6896	3.669	3.6115	3.8217	3.6457	3.6488	3.6605	3.6727	3.7459	3.6957	3.8118	3.8581	3.8928	3.9629	4.0676	4.0819
Sept4	2.627	2.6618	2.6732	2.6033	2.551	2.535	2.7534	2.7056	2.8178	2.7578	2.8434	2.7695	2.8155	3.2221	3.2751	3.2597	3.4827	3.5619	3.5352	3.66	3.6397	3.6705
Atg16l1	3.5544	3.5802	3.5202	3.5672	3.5089	3.5281	3.5638	3.4397	3.5026	3.4577	3.4601	3.437	3.4301	3.4352	3.4703	3.4552	3.4285	3.4833	3.4833	3.4496	3.5179	3.4936
Nup188	3.4714	3.4782	3.443	3.4786	3.4524	3.4277	3.4639	3.3959	3.4084	3.4088	3.354	3.3596	3.3532	3.3739	3.3443	3.3405	3.3814	3.3851	3.3908	3.3868	3.3731	3.3721
St6galnac4	2.2293	2.3481	2.3034	2.3591	2.3293	2.2258	2.3493	2.3343	2.3386	2.2773	2.2957	2.2872	2.2375	2.2807	2.2904	2.3031	2.2703	2.3162	2.2792	2.253	2.2882	2.2805
Rg9mtd3	3.4249	3.3528	3.3648	3.3242	3.493	3.344	3.3701	3.2776	3.199	3.3525	3.171	3.2165	3.2088	3.1657	3.2555	3.2039	3.1962	3.2323	3.2814	3.1657	3.2451	3.261
Ercc6	3.6295	3.7628	3.7479	3.7315	3.6964	3.6833	3.7037	3.5896	3.5417	3.5997	3.6502	3.673	3.6741	3.6636	3.7161	3.7059	3.6751	3.7478	3.7689	3.7427	3.7892	3.787
Pkn1	3.4594	3.5397	3.5145	3.5251	3.5447	3.4969	3.5308	3.5654	3.5256	3.4505	3.4164	3.4277	3.4469	3.5016	3.5307	3.5119	3.6491	3.6921	3.7215	3.734	3.825	3.839
2600005N12Rik	3.1507	3.0554	3.2425	3.1163	3.0992	3.1196	3.1423	3.0537	3.1295	3.2261	3.2014	3.1873	3.1543	3.207	3.1781	3.2093	3.2037	3.2565	3.217	3.1959	3.2072	3.2051
Pigo	3.7511	3.7298	3.6464	3.6827	3.6743	3.7138	3.6806	3.6133	3.6574	3.6252	3.6348	3.6022	3.6319	3.5863	3.6539	3.6487	3.6046	3.642	3.6579	3.6158	3.674	3.6947
Pptc7	3.039	3.0581	3.0673	3.0894	3.0716	3.0682	3.0693	2.989	3.0612	3.1124	3.0673	3.0985	3.1022	3.0982	3.1571	3.1382	3.1535	3.1886	3.1818	3.1897	3.2658	3.2449
Utrn	4.1169	4.1063	4.0894	3.9992	3.9458	3.9966	3.9545	3.9005	4.0123	4.0016	4.1208	4.1126	4.1049	4.4024	4.4562	4.4299	4.6027	4.6057	4.6331	4.6739	4.7312	4.7093
Gpr137b	3.3978	3.326	3.3634	3.2979	3.2412	3.267	3.2999	3.3975	3.4591	3.298	3.5065	3.5281	3.5552	3.6031	3.657	3.647	3.7474	3.7298	3.7739	3.828	3.8793	3.8841
Adar	3.0282	2.9436	3.0339	2.9256	2.914	2.8753	2.9133	2.9173	2.7743	2.6971	2.6972	2.7276	2.7438	2.6357	2.7771	2.7103	2.7006	2.8526	2.9228	2.9293	3.1626	3.2633
Tap2	2.2268	2.107	2.2032	2.1183	2.1014	2.081	2.1313	2.0604	2.1361	2.3042	2.167	2.1358	2.1421	2.2647	2.1878	2.1572	2.3057	2.2188	2.2046	2.2188	2.1916	2.2432
Dnajc14	3.4523	3.4143	3.5043	3.4816	3.2682	3.4223	3.4278	3.2834	3.4025	3.4716	3.5036	3.5127	3.5337	3.501	3.5468	3.5509	3.5439	3.5329	3.5849	3.548	3.5765	3.5781
Kif21a	2.8201	2.8233	2.9053	2.8112	2.7479	2.7208	2.8751	2.8922	3.1137	3.0735	3.3098	3.3343	3.3533	3.4184	3.5274	3.4729	3.5073	3.5589	3.5839	3.5504	3.6776	3.6743
Nup107	3.5893	3.5951	3.698	3.5915	3.4721	3.4819	3.6274	3.5875	3.6368	3.668	3.5839	3.6736	3.6326	3.534	3.6123	3.582	3.4581	3.5918	3.6209	3.3563	3.5603	3.5318
Zfyve26	2.7237	2.8103	2.7553	2.7358	2.6946	2.7078	2.7912	2.6673	2.7123	2.571	2.6061	2.6308	2.7215	2.6637	2.7017	2.7011	2.6785	2.6593	2.7302	2.6842	2.6964	2.7475
Uck1	3.6283	3.5493	3.5106	3.5168	3.5125	3.4999	3.5558	3.5087	3.5346	3.6356	3.6011	3.5833	3.562	3.6028	3.5676	3.5854	3.5694	3.5957	3.5881	3.578	3.6086	3.5954
Acbd4	3.8724	3.9519	3.8745	3.9044	3.8669	3.8918	3.8953	3.8657	3.8829	3.8543	3.8333	3.8227	3.8616	3.8544	3.89	3.8561	3.8449	3.8369	3.8651	3.8732	3.8692	3.8727
Zfp668	2.8274	2.9073	2.7836	2.9297	2.9266	2.9111	3.0003	2.7986	2.8732	2.9029	2.8756	2.872	2.843	2.856	2.8293	2.8277	2.8368	2.8383	2.8199	2.8574	2.8766	2.8282
LOC433761	1.9518	1.9675	1.9943	2.1771	2.0157	1.8178	2.1511	2.0154	2.13	2.0654	2.1046	2.0661	2.1136	2.1027	2.0498	2.0911	2.064	2.0579	2.0772	2.1135	2.066	2.0804
Cxcl16	3.0682	3.1239	3.0501	3.1048	3.1055	3.1133	3.1444	3.089	3.1097	3.0657	3.3	3.3272	3.3398	3.5838	3.6041	3.6395	3.6717	3.6883	3.7377	3.7282	3.7788	3.7811
Hmgb2l1	3.1008	3.034	3.047	3.0086	2.9992	3.0314	2.9928	2.9893	2.5645	2.7089	2.6028	2.6257	2.6119	2.5131	2.5369	2.5137	2.4746	2.5449	2.5746	2.4353	2.5543	2.5315
Ift172	3.3101	3.3337	3.257	3.2795	3.261	3.2713	3.2918	3.227	3.2085	3.2224	3.1086	3.1361	3.1726	2.9907	3.0349	3.0313	2.9511	2.964	3.0129	2.89	2.9924	2.9654
Dyrk2	3.3851	3.3911	3.4326	3.3568	3.3839	3.2838	3.2896	3.2404	3.3988	3.3339	3.5376	3.5787	3.6282	3.7581	3.8531	3.8513	3.8526	3.9391	4.0269	4.0307	4.113	4.1208
Trp53i13	3.847	3.9151	3.8485	3.8739	3.83	3.8724	3.8686	3.8602	3.9516	3.8703	3.9735	4.0069	4.0712	4.0592	4.1455	4.139	4.1771	4.1541	4.2455	4.2145	4.2479	4.2557
Msl2l1	3.2893	3.1202	2.8491	2.952	2.7091	2.8407	3.3137	3.0471	3.1858	3.1813	3.4736	3.2977	3.1221	3.4966	3.286	3.2895	3.433	3.4294	3.2973	3.5097	3.443	3.32
Gpc4	3.8018	3.7727	3.8506	3.7247	3.6899	3.6233	3.7478	3.6493	3.8249	3.9076	3.8075	3.8342	3.8582	3.8151	3.8448	3.8586	3.9798	4.0103	4.0159	3.8907	3.9321	3.896
Map4k2	3.1963	3.1597	3.1611	3.1213	3.2313	3.1517	3.1541	3.1038	3.0176	3.1969	3.1341	3.1517	3.1253	3.1723	3.1731	3.2156	3.2335	3.2656	3.2433	3.2632	3.3237	3.2724
Padi4	2.6335	2.6428	2.6457	2.6685	2.6814	2.5941	2.7527	2.6319	2.5161	2.6139	2.5168	2.4967	2.4952	2.4745	2.4726	2.485	2.4435	2.4892	2.4737	2.4551	2.4987	2.42
Pdgfb	3.7473	3.8692	3.8118	3.8136	3.7772	3.8402	3.8541	3.7797	3.7619	3.7619	3.8605	3.8625	3.8671	4.0126	4.0504	4.0524	4.1233	4.1684	4.1749	4.2067	4.2431	4.2211
Gm1040	3.6681	3.6144	3.7056	3.667	3.6245	3.6452	3.6653	3.6085	3.713	3.8537	3.7972	3.8339	3.8438	3.8905	3.9275	3.9199	3.9039	3.9611	3.9919	3.9147	4.0186	4.0231
D4st1	3.4793	3.5615	3.4788	3.498	3.4205	3.4544	3.47	3.4499	3.4869	3.4061	3.4946	3.4789	3.4921	3.5337	3.5533	3.5459	3.6215	3.6595	3.6501	3.6528	3.7068	3.681
Usp18	2.4664	2.351	2.3412	2.4671	2.5188	2.3915	2.3744	2.3835	2.3222	2.306	2.3092	2.3186	2.244	2.3768	2.328	2.3182	2.4457	2.368	2.3534	2.6251	2.6386	2.6571
5630401D24Rik	2.8913	2.7884	2.8776	2.895	2.88	2.7622	2.8293	2.8364	2.8568	2.7737	2.7519	2.7278	2.719	2.629	2.766	2.7579	2.5935	2.6997	2.7427	2.584	2.6943	2.6977
Gnb1l	3.8732	3.9493	3.8389	3.9086	3.884	3.9062	3.91	3.875	3.8069	3.7609	3.6377	3.6615	3.6767	3.6709	3.7035	3.7258	3.7493	3.7674	3.7776	3.8009	3.79	3.8054
Gdpd5	3.7965	3.7688	3.8252	3.7736	3.7517	3.68	3.7805	3.7584	3.8033	3.8894	3.8732	3.8681	3.904	3.9471	3.9218	3.9133	3.919	3.8964	3.9122	3.913	3.9206	3.9418
Cdkn2b	2.8713	2.8254	2.8268	2.8339	2.8354	2.8557	2.895	2.8194	2.8297	2.8836	2.9174	2.9524	2.9253	2.8679	3.0176	3.005	2.9621	3.1163	3.1139	2.9374	3.1692	3.1238
Unc93b1	2.9913	3.058	2.9551	2.9805	2.928	2.9561	3.0148	2.9297	3.0056	3.006	2.9513	2.9831	3.0131	3.0034	3.0592	3.0277	3.0349	3.0273	3.041	3.0017	3.0415	3.0476
Ubiad1	2.9648	3.0185	3.0399	3.0531	3.1621	2.9708	3.0308	3.0472	2.9751	3.0733	2.9904	3.0091	3.0255	3.008	3.0624	3.0595	3.0405	3.0589	3.0704	3.0505	3.0624	3.0631
Hcfc1r1	3.4485	3.4799	3.4032	3.45	3.4077	3.4578	3.4973	3.4631	3.4953	3.4753	3.5403	3.4895	3.5079	3.4596	3.5342	3.5086	3.4971	3.5013	3.5192	3.4356	3.4962	3.4849
Cox5a	4.8289	4.769	4.7544	4.7548	4.905	4.7482	4.8339	4.8538	4.806	4.7649	4.6788	4.7129	4.6994	4.6886	4.7949	4.7346	4.7329	4.7678	4.7775	4.7017	4.8408	4.7976
Hat1	4.596	4.5559	4.6184	4.6124	4.4941	4.4385	4.6399	4.6354	4.7325	4.8176	4.7946	4.8028	4.8029	4.7394	4.7503	4.727	4.7096	4.6895	4.7152	4.6424	4.6706	4.6839
2310016C08Rik	3.639	3.6379	3.6865	3.6754	3.7985	3.5564	3.612	3.6414	3.5717	3.6414	3.6365	3.647	3.6663	3.7292	3.7664	3.7253	3.7932	3.7736	3.7956	3.8547	3.8646	3.8574
Tnfaip8l1	2.4961	2.6072	2.5976	2.5874	2.581	2.4918	2.5951	2.578	2.5852	2.6113	2.5408	2.5823	2.5904	2.5971	2.5775	2.5797	2.6294	2.6001	2.6012	2.5811	2.6023	2.5844
Cbx6	3.9647	4.0688	3.9937	4.003	3.9569	3.9681	3.9241	3.8948	3.8525	3.8128	3.6948	3.7532	3.7929	3.6055	3.7379	3.7056	3.6665	3.6502	3.724	3.6498	3.7132	3.6926
Mrpl55	3.8029	3.8207	3.863	3.9359	3.9586	3.8614	3.8964	3.7195	3.7933	3.7041	3.6371	3.612	3.6393	3.6405	3.6546	3.6262	3.6655	3.6077	3.6539	3.6306	3.6116	3.6137
Mknk1	2.7855	2.8089	2.7213	2.7635	2.7486	2.7761	2.7891	2.7225	2.6768	2.6764	2.6284	2.6046	2.6016	2.6531	2.7263	2.6871	2.7313	2.8227	2.846	2.7918	2.9273	2.9312
Llgl2	4.5926	4.5985	4.5892	4.5713	4.5266	4.5659	4.5497	4.5035	4.4844	4.4495	4.53	4.5569	4.5425	4.5847	4.5753	4.6056	4.6877	4.6867	4.7077	4.7436	4.7704	4.7822
Wdr40a	3.7812	3.8157	3.751	3.7743	3.7079	3.7674	3.7478	3.6958	3.7205	3.668	3.7395	3.7905	3.7626	3.791	3.8339	3.835	3.8049	3.8148	3.8254	3.7765	3.8328	3.8423
Ddx49	3.4685	3.4622	3.3905	3.4214	3.3512	3.3801	3.3944	3.3398	3.3183	3.3433	3.3429	3.3522	3.2974	3.2059	3.2323	3.1849	3.1393	3.2183	3.233	3.1046	3.2255	3.2119
Cdc42bpg	3.9426	3.9989	3.8059	3.7604	3.6447	3.8578	3.9816	3.896	3.954	3.873	4.1388	4.1511	4.0823	4.2831	4.3156	4.3199	4.4671	4.4886	4.5486	4.5696	4.6212	4.5915
Pparbp	3.4016	3.5344	3.5044	3.3629	3.5063	3.515	3.6174	3.4743	3.3721	3.376	3.5068	3.5549	3.5217	3.4345	3.5135	3.5039	3.4465	3.5025	3.533	3.4079	3.486	3.4799
Arl6ip6	3.6168	3.587	3.4686	3.4842	3.5002	3.5607	3.5928	3.5051	3.5569	3.4986	3.3742	3.5128	3.5037	3.2746	3.4331	3.394	3.3701	3.4497	3.4762	3.3046	3.4347	3.4168
Rusc2	3.2361	3.2506	3.2842	3.3213	3.301	3.2294	3.3167	3.274	3.1819	3.2488	3.1605	3.1777	3.2185	3.2082	3.1995	3.2362	3.26	3.2098	3.2483	3.2281	3.2608	3.2536
Bmp8b	3.3154	3.2417	3.3135	3.3033	3.4477	3.2827	3.3353	3.2826	3.2833	3.3219	3.3463	3.2816	3.2584	3.3607	3.4134	3.4538	3.452	3.5141	3.4431	3.388	3.4777	3.3282
Eif4ebp1	4.3583	4.439	4.4692	4.3803	4.4558	4.2941	4.4324	4.4725	4.4311	4.4239	4.3966	4.3923	4.3853	4.2473	4.32	4.2907	4.2734	4.2897	4.3208	4.2357	4.3061	4.2915
Il17rc	3.2853	3.2337	3.3135	3.2742	3.2309	3.1427	3.2927	3.18	3.3401	3.4399	3.3831	3.3968	3.4209	3.5511	3.6033	3.57	3.7301	3.7467	3.7696	3.7947	3.86	3.8622
Ap2b1	3.2219	3.2135	3.1105	3.1417	3.1705	3.1884	3.225	3.1772	3.1991	3.1633	3.307	3.2776	3.3477	3.4202	3.5021	3.4766	3.4601	3.5258	3.5714	3.4607	3.6084	3.5939
Mrpl11	3.6034	3.5782	3.6411	3.6842	3.7438	3.5636	3.6142	3.6828	3.5772	3.578	3.5352	3.5393	3.5561	3.4456	3.5162	3.5056	3.4463	3.4117	3.4312	3.3303	3.322	3.3135
Letm1	2.4253	2.4113	2.4134	2.3496	2.3831	2.3387	2.4107	2.3128	2.3548	2.3545	2.3719	2.3621	2.3662	2.394	2.4187	2.4184	2.4089	2.4219	2.4307	2.3937	2.4248	2.3993
A530050D06Rik	3.468	3.5495	3.5258	3.5767	3.7436	3.7048	3.5485	3.4102	3.4911	3.6113	3.4718	3.495	3.5304	3.4214	3.4336	3.447	3.4717	3.5924	3.6281	3.5635	3.6328	3.6342
Thnsl1	3.3748	3.3986	3.3165	3.3756	3.3372	3.3849	3.3977	3.3214	3.344	3.2986	3.1538	3.1867	3.1944	3.0878	3.1534	3.1413	3.1572	3.2076	3.2138	3.1504	3.2492	3.2713
Sertad1	4.0701	4.0593	4.0448	4.0289	3.9191	3.9359	3.8428	3.8837	3.9495	3.8451	3.925	3.9566	3.9673	3.9538	3.9531	3.9648	3.9964	3.9276	3.953	4.0095	3.9391	3.9432
3732413I11Rik	3.7527	3.8135	3.7937	3.7616	3.7913	3.7225	3.6878	3.6362	3.6477	3.6543	3.6316	3.7104	3.7631	3.6778	3.7978	3.7876	3.7539	3.8461	3.8968	3.7559	3.918	3.9453
Hnrpul1	3.5286	3.3296	3.4461	3.4652	3.6315	3.6168	3.4281	3.4285	3.3405	3.5587	3.4003	3.4663	3.4655	3.3709	3.4356	3.4546	3.4039	3.4808	3.5302	3.4258	3.5244	3.5066
Grn	3.696	3.6692	3.7315	3.6689	3.636	3.581	3.7025	3.7402	3.864	3.7883	3.8152	3.7506	3.7952	3.592	3.6716	3.6437	3.5496	3.6168	3.6721	3.5573	3.6932	3.7053
Atp6ap2	3.8433	3.7735	3.801	3.7348	3.7149	3.7224	3.7411	3.7243	3.7802	3.7565	3.8208	3.8503	3.8435	3.7179	3.7848	3.7352	3.768	3.7849	3.807	3.8693	3.9556	3.9444
Thap7	3.4864	3.467	3.4297	3.4336	3.362	3.4024	3.4311	3.3847	3.3922	3.4155	3.4075	3.4112	3.4488	3.4379	3.4952	3.4884	3.4321	3.4596	3.4754	3.3609	3.4231	3.4191
Cldn4	3.5472	3.4689	3.4924	3.5053	3.7268	3.5977	3.5063	3.672	3.5424	3.7135	3.64	3.637	3.612	3.6482	3.6392	3.6753	3.7424	3.6885	3.696	3.7909	3.7305	3.7653
Ggt6	2.5653	2.5678	2.6139	2.5231	2.536	2.5035	2.5057	2.5286	2.4709	2.5423	2.5714	2.5604	2.5793	2.5048	2.5452	2.5456	2.4902	2.4931	2.509	2.4796	2.4988	2.4522
4921506J03Rik	3.7314	3.7896	3.7833	3.807	3.6521	3.8043	3.8617	3.8408	3.7376	3.8049	3.9754	3.9482	3.9527	4.1589	4.1346	4.1396	4.2431	4.1564	4.2347	4.2738	4.2327	4.2437
Susd4	2.6598	2.5779	2.4777	2.5102	2.6846	2.6852	2.6327	2.7136	2.5416	2.6389	2.5277	2.5641	2.5865	2.5633	2.6136	2.6135	2.6791	2.7223	2.7666	2.7723	2.8032	2.853
Ier2	4.2075	4.2295	4.1959	4.2032	4.1484	4.1739	4.0932	4.0493	3.9542	3.9631	3.5794	3.5919	3.624	3.359	3.379	3.3954	3.2813	3.2567	3.3499	3.1115	3.1225	3.1053
Churc1	3.9663	3.8871	3.9506	3.8768	3.8268	3.8012	3.9095	3.9697	3.9863	3.986	4.0965	4.0369	4.0724	4.1669	4.1515	4.1248	4.1599	4.0605	4.105	4.0505	4.0176	4.0161
Hspc171	4.1397	4.0912	4.1948	4.0979	4.0819	4.0847	4.0613	4.1067	4.0541	4.0894	4.1222	4.0848	4.0986	4.1524	4.1241	4.1275	4.1768	4.0849	4.0828	4.1619	4.0924	4.084
Parl	3.801	3.7449	3.8643	3.8388	3.6903	3.7064	3.7948	3.6414	3.6182	3.8784	3.6945	3.6937	3.6923	3.6374	3.6876	3.6743	3.6282	3.6507	3.7144	3.5336	3.6253	3.6209
Smad5	2.813	2.8392	2.7563	2.8594	2.8345	2.7947	2.8989	2.8292	2.8506	2.7576	2.6561	2.762	2.7913	2.68	2.8864	2.9167	2.7772	2.9197	2.8419	2.7775	2.8387	2.8129
Dcun1d2	3.3051	3.3846	3.3822	3.3261	3.3984	3.2867	3.4395	3.3976	3.3928	3.4243	3.4	3.3952	3.3902	3.3616	3.4851	3.4031	3.4114	3.3984	3.418	3.3917	3.4301	3.449
Mesdc2	2.6692	2.7553	2.6491	2.7093	2.7833	2.7244	2.7728	2.637	2.6795	2.7223	2.6383	2.6729	2.6538	2.6559	2.6825	2.7169	2.6528	2.6788	2.6534	2.6497	2.6391	2.6725
3110037I16Rik	2.9814	2.9392	3.015	2.9979	3.1699	2.9935	2.9895	2.9219	2.7836	2.978	2.8543	2.9788	2.9802	2.9098	2.9694	2.9766	2.9806	3.0602	3.0181	3.0167	3.0788	3.1024
BC063263	3.4339	3.3946	3.343	3.3287	3.2887	3.265	3.2489	3.138	3.0975	3.124	2.9404	2.9591	2.7331	2.8573	2.9414	2.6642	2.7461	2.7617	2.6205	2.7293	2.8431	2.5948
Polh	3.0788	3.108	3.0758	3.0398	3.0112	2.9953	3.0513	3.1185	3.0786	3.0998	3.1013	3.1084	3.1375	3.0573	3.0968	3.0943	3.0755	3.0982	3.1025	3.0284	3.0746	3.0663
Rhbdf2	3.261	3.2465	3.2534	3.3005	3.2775	3.2442	3.2827	3.2716	3.243	3.1614	3.2507	3.2148	3.2474	3.2714	3.4091	3.385	3.4115	3.4676	3.4839	3.4806	3.512	3.5293
Bcl2l14	2.924	3.0525	3.0531	3.0776	3.0958	3.0982	3.1428	3.017	2.8564	3.1435	2.9228	2.9364	2.9896	3.0702	3.177	3.1709	2.743	3.1573	3.2054	3.0126	3.1408	3.1922
Apex2	3.3197	3.3252	3.4151	3.4285	3.4754	3.2605	3.3005	3.3006	3.2212	3.3791	3.2742	3.2985	3.3397	3.2482	3.3136	3.3074	3.229	3.2059	3.2757	3.119	3.2233	3.2067
Rab3ip	4.1003	4.1278	4.0336	4.0543	4.0435	4.0909	4.0886	4.0498	4.0124	4.0412	4.0619	4.0789	4.0766	4.2375	4.2511	4.2303	4.3306	4.3239	4.3127	4.3342	4.335	4.3298
1600012H06Rik	2.8324	2.7622	2.9192	2.9591	2.9516	2.8172	2.8302	2.9265	2.8539	2.9254	3.0847	3.0173	3.0098	2.9885	3.0363	3.0068	3.005	3.0051	3.0329	2.9654	3.0441	3.0255
Pdzd3	2.2473	2.2297	2.2399	2.2568	2.3306	2.2283	2.2995	2.3255	2.2366	2.2051	2.2359	2.2629	2.2216	2.23	2.2411	2.2514	2.2601	2.2705	2.2947	2.3449	2.2816	2.2695
A730016A17	1.7728	1.7908	1.6984	1.91	1.7208	1.6599	1.8858	1.745	1.7384	1.7156	1.6064	1.7345	1.6926	1.7553	1.6967	1.7728	1.7212	1.6932	1.726	1.774	1.7266	1.7338
Gfer	3.4925	3.4563	3.3773	3.4055	3.3985	3.4009	3.3875	3.3104	3.2619	3.2395	3.1689	3.1598	3.1992	3.1621	3.2189	3.1964	3.167	3.2045	3.2443	3.0908	3.2197	3.2343
Paqr4	2.9671	3.0524	2.9674	2.9981	2.9523	2.9868	2.9714	2.9519	2.9639	2.9226	2.9718	2.9697	2.9997	3.1618	3.1797	3.1814	3.2082	3.2314	3.2559	3.1936	3.2688	3.2701
Slc7a6	3.1675	3.1818	3.0796	3.1244	3.0997	3.1553	3.1498	3.0531	3.0165	3.0009	3.0206	3.0256	3.0189	3.0326	3.0377	3.0413	3.0138	3.0438	3.0511	2.9725	2.9754	3.0034
Tdh	4.3372	4.3151	4.287	4.3284	4.2509	4.2988	4.1773	4.136	3.7655	3.6389	3.268	3.2451	3.2214	3.038	3.0217	3.0283	3.0014	3.0368	3.0246	3.0423	2.9877	3.0111
Dclre1b	3.3397	3.3714	3.3093	3.3401	3.2725	3.3093	3.2859	3.2686	3.2314	3.1921	3.1499	3.1486	3.1937	3.1494	3.2081	3.1934	3.1759	3.1628	3.2074	3.0992	3.1629	3.1621
Syap1	3.2448	3.1978	3.1308	3.0989	3.0826	3.1285	3.1802	3.1179	3.1262	3.1635	3.2351	3.3209	3.3155	3.3266	3.4691	3.4235	3.4883	3.5742	3.5993	3.5303	3.6831	3.6923
Adam9	3.3492	3.3346	3.3263	3.2774	3.23	3.2483	3.2948	3.2433	3.3599	3.3277	3.3105	3.3904	3.3728	3.2156	3.3171	3.3129	3.3008	3.4068	3.4014	3.302	3.4367	3.4111
Flot2	2.9731	2.9708	2.9219	2.9597	2.9244	2.9126	2.9961	2.9189	3.0032	3.0013	3.2245	3.204	3.2072	3.2206	3.3294	3.3112	3.342	3.4427	3.4772	3.3715	3.5248	3.5022
Katnb1	3.8078	3.8628	3.7711	3.8148	3.7612	3.7983	3.7495	3.7005	3.7125	3.6937	3.6316	3.6482	3.6825	3.5859	3.6915	3.6408	3.614	3.6348	3.6715	3.5874	3.6523	3.6703
1700020O03Rik	2.3479	2.344	2.4145	2.3251	2.3231	2.1785	2.4454	2.2962	2.3951	2.2848	2.341	2.3236	2.3059	2.2701	2.3572	2.4482	2.3595	2.4382	2.3827	2.3283	2.4233	2.4282
Pnma5	3.4253	3.3467	3.4476	3.3401	3.3868	3.3851	3.4218	3.4296	3.4337	3.3863	3.3431	3.3855	3.4389	3.3731	3.4128	3.3712	3.3635	3.3848	3.4059	3.3255	3.3984	3.4083
Trim24	4.2154	4.2345	4.18	4.1613	4.0833	4.1215	4.1163	4.0642	4.1112	4.1491	4.0281	4.0484	4.051	3.8268	3.9263	3.8812	3.7654	3.8103	3.8222	3.7003	3.8235	3.7735
Cwf19l1	3.2544	3.2891	3.1959	3.2556	3.2013	3.2231	3.2288	3.2065	3.1849	3.1857	3.2069	3.1943	3.1826	3.1124	3.1499	3.1415	3.0705	3.1565	3.174	3.0351	3.1706	3.1382
4632419K20Rik	3.9693	4.0258	4.0463	4.0014	3.9403	3.9567	3.9394	3.8643	3.9444	3.8895	3.8992	3.9662	3.9627	3.9947	4.0734	4.0487	4.151	4.1149	4.1354	4.2155	4.1832	4.1754
Hps3	3.1387	3.1774	3.1556	3.2271	3.3503	3.2712	3.1762	3.293	3.2125	3.3477	3.3226	3.3677	3.3671	3.3546	3.4424	3.4316	3.4801	3.5447	3.5429	3.4726	3.574	3.574
Sco1	2.8389	2.8652	2.8911	2.7661	2.7829	2.7607	2.7689	2.7202	2.6764	2.5589	2.6166	2.6632	2.6393	2.5752	2.615	2.6072	2.5662	2.678	2.6334	2.584	2.6863	2.6415
Zfyve1	3.2085	3.2165	3.2286	3.2091	3.1856	3.1693	3.1499	3.0307	3.162	3.1161	3.1895	3.1245	3.0837	3.1156	3.0979	3.1116	3.1756	3.2353	3.2057	3.2635	3.3229	3.2867
St14	4.1526	4.1678	4.1028	4.1474	4.0986	4.1444	4.1304	4.1436	4.0888	4.0569	4.2195	4.2106	4.2626	4.4153	4.4882	4.484	4.6766	4.6754	4.7394	4.7796	4.7916	4.7998
Slc35e4	2.5009	2.4544	2.4548	2.4466	2.4517	2.4601	2.4513	2.3586	2.3934	2.3489	2.3858	2.4064	2.3696	2.4137	2.5273	2.4639	2.4808	2.4906	2.5439	2.5401	2.5909	2.5676
2810407C02Rik	2.6472	2.6493	2.6549	2.6511	2.5769	2.5594	2.6779	2.6184	2.6862	2.5858	2.6683	2.6324	2.6617	2.6279	2.6765	2.6643	2.6778	2.6328	2.649	2.6999	2.6739	2.6895
Harsl	3.0034	2.9447	2.9035	2.9138	2.8812	2.9488	2.9639	2.858	2.9215	2.8283	2.9056	2.9363	2.892	2.8665	2.8757	2.8783	2.808	2.9347	2.8851	2.8072	2.9591	2.9304
Slc1a1	2.8062	2.7975	2.782	2.7668	2.7714	2.7706	2.9596	2.8754	2.6435	2.6014	2.5782	2.6362	2.6316	2.5679	2.769	2.7026	2.9167	3.0867	3.0666	3.1532	3.3549	3.3035
Tmem166	2.9883	3.0316	2.9401	2.9595	2.9261	2.9809	3.0414	2.9297	2.8679	2.7402	2.6776	2.6684	2.6771	2.7477	2.7921	2.78	2.9097	3.0499	3.0187	3.0135	3.1194	3.1712
Ier3ip1	3.7539	3.7892	3.8596	3.889	3.946	3.7332	3.7567	3.593	3.699	3.7922	3.7802	3.8776	3.8844	3.7693	3.8534	3.8075	3.7717	3.7444	3.7954	3.6697	3.7099	3.6982
Fancc	2.9879	2.886	3.0418	2.9115	2.984	2.9409	2.9783	2.9134	2.9061	3.0087	2.873	2.8136	2.8729	2.8533	2.8382	2.8993	2.7798	2.8019	2.8312	2.7471	2.7637	2.7318
Sept7	3.7866	3.8592	3.8899	3.868	3.924	3.8343	3.8562	3.7836	3.709	3.9064	3.86	3.9794	3.9989	3.9081	4.039	4.0106	3.9707	4.011	4.0388	3.9735	4.0615	4.0617
2310001A20Rik	3.0017	3.0409	3.0471	3.1145	3.1848	3.1312	3.0442	3.0432	3.0195	3.0958	3.0715	3.0963	3.1393	3.039	3.1446	3.1204	3.1179	3.1711	3.2043	3.1822	3.2605	3.2912
Eef1a1	5.255	5.3944	5.3503	5.3879	5.3257	5.3535	5.3444	5.2557	5.3128	5.2938	5.2181	5.2198	5.2731	5.2187	5.296	5.2914	5.2455	5.338	5.3123	5.3221	5.3244	5.329
Arhgef18	3.0727	3.048	2.8757	3.0115	2.9989	2.9246	2.8866	2.8815	2.9299	2.7736	2.7668	2.8963	2.7883	2.8762	3.0127	2.9061	3.093	3.2539	3.1573	3.2056	3.3899	3.2726
Ankrd54	3.4195	3.399	3.4553	3.4345	3.4149	3.3283	3.4243	3.4361	3.4562	3.4514	3.4613	3.443	3.458	3.4094	3.4726	3.458	3.4404	3.4623	3.4686	3.4082	3.4654	3.4555
Plekha3	3.3081	3.2821	3.3097	3.3584	3.3882	3.2828	3.2732	3.0126	3.2004	3.2504	3.1446	3.2012	3.2075	3.2547	3.3402	3.3337	3.4175	3.4446	3.4713	3.4387	3.5053	3.4787
4930431B09Rik	3.4797	3.5368	3.4513	3.4828	3.4377	3.4799	3.4396	3.3944	3.4676	3.4271	3.3448	3.3693	3.3676	3.418	3.4408	3.3537	3.3779	3.2889	3.3352	3.3375	3.3894	3.3533
Aqp9	2.7813	2.8495	2.8284	2.8187	2.7582	2.8	2.8217	2.7632	2.7543	2.716	2.7357	2.7471	2.7775	2.83	2.8318	2.8513	2.8515	2.9205	2.9461	2.8867	2.9609	2.9355
AK141205	3.0004	3.0459	3.16	3.1043	2.7434	2.8223	2.445	2.481	2.3552	2.2573	2.3602	2.3562	2.3231	2.3287	2.3495	2.3844	2.3362	2.3414	2.3483	2.3437	2.2972	2.362
LOC435970	3.953	3.8813	3.958	3.8687	3.9179	3.9323	3.9358	3.8227	3.7902	3.8689	3.7581	3.7812	3.7937	3.5114	3.6459	3.6246	3.3771	3.4739	3.4864	3.2904	3.3366	3.3543
Zmym1	3.3633	3.3537	3.3099	3.2709	3.2054	3.4633	3.3129	3.2061	3.2511	3.334	3.2023	3.2548	3.231	3.1117	3.2051	3.1861	3.0974	3.2565	3.2493	3.1817	3.2783	3.2739
Rab4a	3.2184	3.2178	3.1524	3.1988	3.0896	3.1597	3.1115	3.0157	2.8419	2.8456	2.9059	2.9612	2.9804	2.8446	2.9444	2.9472	2.8706	2.9988	3.0972	2.8219	3.1168	3.0713
Pask	4.0216	4.0914	4.0095	4.0416	3.9885	4.0349	4.0253	3.9797	3.9645	3.9329	3.8107	3.8275	3.8377	3.7326	3.7829	3.76	3.7126	3.7172	3.7389	3.6496	3.696	3.7043
5830417I10Rik	3.8888	3.9359	3.89	3.9658	3.9348	3.9522	3.8983	3.8346	3.8462	3.664	3.6889	3.5989	3.789	3.7415	3.6487	3.8613	3.6225	3.5601	3.7852	3.5869	3.5521	3.7464
Rsad2	3.1799	3.2681	3.1741	3.1916	3.1184	3.1664	3.1541	3.0759	3.1178	3.1299	3.1603	3.185	3.2358	3.2824	3.4117	3.3463	3.3473	3.4029	3.4436	3.4592	3.5786	3.6028
Rhoq	2.7886	2.8265	2.7203	2.7325	2.7242	2.7376	2.8199	2.717	2.7858	2.8153	2.8845	2.8942	2.8966	2.8788	2.9299	2.9021	2.9349	2.9467	2.9543	2.9241	2.987	2.9662
Crtc2	3.5611	3.5606	3.5031	3.4052	3.4947	3.5206	3.5456	3.4944	3.6247	3.568	3.636	3.6675	3.7084	3.734	3.8714	3.836	3.8081	3.8925	3.9589	3.8741	4.0121	4.0254
AI597013	2.4411	2.3432	2.4447	2.421	2.4752	2.4406	2.3409	2.4286	2.2631	2.3405	2.1903	2.1916	2.1919	2.1823	2.1738	2.1553	2.1503	2.1447	2.1527	2.1385	2.1558	2.1342
Brca1	4.0314	3.9773	3.9555	3.9499	4.0165	3.9464	3.9569	3.9771	3.9089	3.984	3.7928	3.8453	3.8266	3.7384	3.8414	3.7946	3.7799	3.8487	3.8273	3.7346	3.8318	3.8296
Rnf40	4.1278	4.1196	4.0708	4.0558	4.0033	4.0578	4.0276	3.9855	3.9474	3.9633	3.9816	3.9847	3.995	3.9877	4.0374	4.0507	3.9784	4.035	4.0549	4.075	4.1186	4.1169
Ldoc1l	2.5576	2.4546	2.514	2.5092	2.5765	2.4467	2.6511	2.576	2.5366	2.452	2.4619	2.4673	2.4933	2.4411	2.4561	2.5168	2.4566	2.539	2.521	2.4488	2.4928	2.5002
Asxl3	2.5248	2.5298	2.5441	2.4531	2.4268	2.4676	2.47	2.4308	2.4961	2.4623	2.4754	2.5267	2.5256	2.4713	2.5018	2.5308	2.5212	2.5157	2.5167	2.4901	2.4432	2.5047
BC057079	3.4065	3.3917	3.2497	3.3022	3.3308	3.3492	3.3996	3.3391	3.3185	3.3523	3.2777	3.2751	3.2904	3.23	3.2851	3.2471	3.2526	3.297	3.3329	3.2438	3.3729	3.3476
Slco2b1	2.9816	2.9728	2.8883	2.8869	2.8716	2.9354	2.9179	2.8484	2.9394	2.8769	3.0143	3.0117	2.9876	2.9091	2.8699	2.9068	2.8822	2.9541	2.9274	2.8984	2.9132	2.8953
Zzef1	3.3171	3.2795	3.3431	3.395	3.4527	3.3779	3.2993	3.2145	3.2118	3.3196	3.2527	3.3282	3.3131	3.348	3.4019	3.3846	3.4566	3.4727	3.4612	3.4868	3.5262	3.4851
Prosc	3.7054	3.7255	3.6492	3.6864	3.6675	3.7012	3.7303	3.7268	3.7853	3.6872	3.7937	3.8136	3.7972	3.8427	3.8601	3.8555	3.9166	3.9294	3.9163	3.8934	3.9224	3.9201
Rnf113a1	3.3921	3.4581	3.3741	3.4016	3.3405	3.4029	3.4244	3.343	3.3437	3.2909	3.267	3.3226	3.3406	3.2225	3.3268	3.3069	3.1942	3.2621	3.2986	3.1138	3.2248	3.2113
BC055324	3.3944	3.4003	3.471	3.5002	3.3246	3.4036	3.4165	3.5206	3.3028	3.4815	3.1395	3.1603	3.1699	3.1049	3.2093	3.1706	3.1212	3.2466	3.2427	3.0197	3.2035	3.174
Gpm6b	2.6744	2.6851	2.6712	2.5703	2.5285	2.4346	2.5121	2.6293	2.5732	2.4895	2.4143	2.4665	2.5265	2.5796	2.513	2.567	2.5789	2.5229	2.5313	2.538	2.5107	2.4909
9330182L06Rik	2.2758	2.3292	2.2247	2.1965	2.1836	2.1926	2.2199	2.3139	2.2857	2.2474	2.2682	2.2975	2.301	2.3101	2.3143	2.2917	2.2874	2.2298	2.3164	2.261	2.263	2.2887
Anks3	2.938	2.8482	2.9229	2.8342	2.96	2.8249	2.8651	2.7803	2.8867	2.8139	2.8345	2.8678	2.8766	2.8724	2.8778	2.8884	2.8683	2.8831	2.8755	2.9099	2.9051	2.9238
P2ry6	2.291	2.4187	2.2802	2.4022	2.3262	2.3768	2.914	2.3098	2.379	2.2932	2.3424	2.3294	2.3145	2.2952	2.2902	2.3193	2.2745	2.317	2.3073	2.3228	2.3065	2.2911
1810074P20Rik	3.0148	2.9519	2.9957	3.0134	3.0829	2.9719	2.9818	3.0045	2.9792	3.0531	2.9439	2.985	2.9956	2.8887	3.001	2.9878	2.9574	3.0268	3.0503	2.9073	3.0453	3.0588
Tsga14	2.9922	2.9396	3.035	3.0952	2.9078	3.0074	2.9213	2.8662	2.8065	2.9546	2.7651	2.7912	2.7696	2.6765	2.6973	2.6918	2.705	2.706	2.7144	2.6375	2.6976	2.6903
D10627	3.8995	3.8956	3.7936	3.8507	3.8163	3.8596	3.8909	3.8325	3.8311	3.7277	3.611	3.5558	3.5131	3.5018	3.4203	3.3987	3.465	3.1932	3.1951	3.1981	3.1308	3.1871
Mvk	3.618	3.6254	3.5526	3.5721	3.5388	3.5736	3.5783	3.5023	3.5315	3.5155	3.4774	3.479	3.494	3.4784	3.5363	3.4784	3.3691	3.4661	3.495	3.342	3.4497	3.4247
Pign	2.8862	2.838	2.8707	2.775	3.0062	2.7879	2.9104	2.8481	2.9453	2.9404	2.9752	2.9822	2.9718	2.97	3.0208	3.0133	3.0819	3.0923	3.0985	3.0361	3.1226	3.0764
9130227C08Rik	2.8343	2.7884	2.8354	2.7482	2.7249	2.6867	2.7418	2.7622	2.6998	2.7804	2.6786	2.7533	2.7419	2.9016	2.9799	3.0231	3.0471	3.1555	3.1459	3.2217	3.1277	3.2251
Cep57	3.9244	3.8871	3.8021	3.836	3.8083	3.8637	3.8735	3.8135	3.8012	3.7978	3.7228	3.7656	3.8001	3.6456	3.7795	3.7184	3.65	3.6695	3.7024	3.5837	3.6591	3.6677
Zdhhc24	2.8576	2.824	2.7944	2.7547	2.6824	2.6893	2.7054	2.7265	2.6904	2.6371	2.7383	2.7473	2.7397	2.6856	2.7192	2.7237	2.6891	2.7243	2.7283	2.6485	2.7078	2.6948
Zfp319	3.0029	3.1126	3.1039	3.1033	3.104	3.1009	3.1518	3.1015	3.0858	3.0673	3.1101	3.1924	3.1626	3.0888	3.2799	3.239	3.2151	3.333	3.3557	3.2844	3.4589	3.41
Zfp508	3.5284	3.6409	3.5815	3.6188	3.5355	3.5869	3.6005	3.5393	3.5308	3.4281	3.467	3.5069	3.5304	3.5428	3.6587	3.6665	3.6128	3.7611	3.7935	3.7661	3.8685	3.9113
Agtrl1	2.2865	2.3081	2.357	2.3454	2.3796	2.332	2.3049	2.3383	2.3003	2.2819	2.3043	2.2941	2.27	2.2592	2.2788	2.2649	2.2684	2.2631	2.2695	2.3146	2.2964	2.2873
Ccdc22	3.4916	3.5208	3.5881	3.5031	3.439	3.4947	3.5569	3.3256	3.4654	3.6062	3.4456	3.4838	3.4999	3.3714	3.5155	3.472	3.3511	3.4424	3.4603	3.3608	3.4652	3.496
Cox15	3.6613	3.6713	3.6726	3.6359	3.6484	3.6096	3.6067	3.7274	3.6254	3.5807	3.6184	3.6275	3.6268	3.5988	3.6345	3.6163	3.6663	3.6267	3.67	3.6447	3.6705	3.6713
Rb1	2.7591	2.8047	2.7022	2.7598	2.7648	2.7593	2.8998	2.8455	2.9689	3.0196	2.9109	3.0843	3.0401	3.1151	3.2525	3.2096	3.38	3.4521	3.4412	3.4999	3.6246	3.6454
Tubd1	2.885	2.8451	2.8039	2.8345	2.8584	2.8655	2.9454	2.8255	2.8352	2.8436	2.782	2.7985	2.7871	2.8148	2.8695	2.8372	2.8688	2.9431	2.9474	2.8778	2.9973	3.0195
Stam	3.7701	3.8535	3.8536	3.7626	3.7915	3.7703	3.8238	3.833	3.8496	3.8366	3.8454	3.8899	3.8884	3.8234	3.8815	3.8724	3.9278	3.9354	3.9184	3.9706	3.9863	3.9764
Tjap1	4.23	4.2253	4.3341	4.1908	4.293	4.1805	4.1695	4.1901	4.1009	4.3032	4.2585	4.2938	4.3055	4.3068	4.3378	4.3464	4.4103	4.3845	4.4068	4.4363	4.4168	4.4029
Tmem168	2.9242	2.9946	2.9422	2.9344	2.9187	2.8975	2.962	2.892	2.9055	2.9959	2.9369	3.0106	2.9809	2.8922	2.9755	2.9492	3.0062	3.0862	3.1143	3.0465	3.1985	3.1753
Ash1l	3.3905	3.3293	3.2284	3.2711	3.2242	3.2514	3.2723	3.1986	3.1831	3.1382	3.318	3.3086	3.2691	3.435	3.4251	3.3785	3.4562	3.4458	3.4851	3.4952	3.5259	3.5441
Mmp11	3.2273	3.1852	3.1854	3.1316	3.1635	3.1396	3.2287	3.1596	3.1976	3.1927	2.996	3.0188	3.0303	2.9036	2.917	2.878	2.948	2.9498	3.0038	2.9393	3.0759	3.0521
C030044C12Rik	2.7904	2.8351	2.7232	2.8081	2.7841	2.8287	2.8324	2.7159	2.7678	2.7846	2.7687	2.751	2.85	2.8144	2.8392	2.8246	2.9206	2.787	2.8908	2.8288	2.7971	2.9787
1110032E23Rik	2.7739	2.7455	2.6873	2.6609	2.6011	2.6345	2.7029	2.6312	2.5553	2.5683	2.6548	2.5346	2.5926	2.7061	2.4335	2.5991	2.6377	2.6298	2.6033	2.6868	2.5452	2.6191
1200009O22Rik	2.1891	2.1048	2.1056	2.1096	2.096	2.0728	2.1563	2.2205	2.1312	2.2123	2.1791	2.0424	2.1297	2.0995	2.1711	2.1374	2.1367	2.1466	2.1537	2.108	2.1175	2.1086
4833430A08Rik	2.5095	2.4463	2.5057	2.4455	2.4968	2.4684	2.3491	2.3577	2.354	2.3517	2.3024	2.2647	2.3428	2.3812	2.3422	2.3634	2.3405	2.3116	2.4028	2.355	2.2106	2.361
5830467P10Rik	2.0143	1.9499	2.0503	2.0345	2	1.8633	1.8633	1.889	1.9725	2.1623	2.0555	2.0586	2.042	2.067	2.0459	2.0655	2.0602	2.0849	2.0798	2.0994	2.0533	2.0955
Ssfa2	2.8531	2.8613	2.8521	2.8604	2.8296	2.7861	2.8926	2.8534	2.7979	2.9123	2.8521	2.9893	2.9688	3.0333	3.1272	3.1012	3.1438	3.2781	3.2755	3.2265	3.3589	3.3655
Frzb	2.5651	2.4969	2.5125	2.4501	2.421	2.4453	2.5338	2.4926	2.5517	2.5739	2.5921	2.5367	2.561	2.4864	2.5369	2.5081	2.4648	2.5173	2.5414	2.5297	2.5267	2.5282
Ppp2r5e	3.9395	3.9849	3.9724	4.0048	4.1013	3.9093	3.9828	3.9788	3.9329	4.0234	3.9957	4.0041	4.0228	4.0118	4.0234	4.0232	4.0806	4.0595	4.0743	4.1087	4.1058	4.1024
Hace1	3.3001	3.2808	3.2987	3.1919	3.1674	3.1318	3.2382	3.2746	3.1823	3.2622	3.145	3.1787	3.1977	3.1018	3.2043	3.1625	3.1181	3.164	3.2081	3.0498	3.1986	3.1871
Itga8	3.0365	3.0843	2.982	2.9902	2.9317	2.9602	3.0092	2.9351	2.8947	2.9117	2.9306	3.3322	2.9427	2.8814	2.8881	2.9463	2.8281	2.8548	2.8524	2.8259	2.8556	2.8222
Mccc2	3.2286	3.2151	3.2691	3.1951	3.2096	3.199	3.29	3.1909	3.2812	3.232	3.1238	3.1257	3.2247	2.9419	3.1082	3.0779	2.966	3.143	3.2328	2.9341	3.1637	3.1608
Dctn1	4.3184	4.2981	4.2625	4.2847	4.3134	4.2706	4.2456	4.2329	4.2319	4.282	4.3485	4.3742	4.4259	4.3895	4.4295	4.4569	4.4325	4.4293	4.4674	4.4615	4.447	4.4602
Mthfd1l	3.8717	3.8586	3.85	3.9265	3.6087	3.8676	3.9196	3.8249	3.8608	3.9437	3.6517	3.7206	3.7668	3.5013	3.6218	3.5742	3.4268	3.5078	3.5453	3.3149	3.4619	3.4605
Zfp322a	3.0335	3.103	3.1074	3.1499	3.2093	3.0313	3.1119	3.0142	2.9159	2.9276	2.9809	2.9645	2.9506	2.8885	2.9092	2.8868	2.8197	2.8017	2.849	2.8043	2.8037	2.8449
9630050M13Rik	2.4758	2.5339	2.5309	2.5445	2.6556	2.5019	2.6304	2.365	2.5751	2.6352	2.5114	2.533	2.5337	2.4853	2.5612	2.5406	2.515	2.5951	2.574	2.4914	2.6365	2.6195
D11Wsu47e	4.2171	4.237	4.1449	4.1708	4.1435	4.1672	4.1317	4.101	4.0822	4.0391	3.9693	4.0047	4.0456	4.0121	4.0573	4.0509	4.0428	4.0249	4.0693	3.9889	4.0079	4.0275
Herc1	3.3241	3.2953	3.3443	3.36	3.4522	3.1783	3.3927	3.4175	3.3241	3.4381	3.3545	3.3383	3.3505	3.3584	3.4238	3.3925	3.3502	3.429	3.4228	3.3303	3.4681	3.4704
Sox6	2.4534	2.5596	2.5033	2.5289	2.4393	2.5395	2.5484	2.4737	2.4573	2.395	2.4127	2.4104	2.4371	2.4492	2.4591	2.4486	2.4384	2.4879	2.5044	2.438	2.4653	2.4901
Fer1l3	3.5815	3.5177	3.5513	3.4852	3.6366	3.4197	3.3185	3.2948	3.0369	3.1357	3.3036	3.3489	3.3361	3.9197	4.0185	3.9621	4.2853	4.3205	4.3537	4.4019	4.4962	4.4797
Slc4a1ap	3.5755	3.5178	3.5798	3.4838	3.6199	3.4775	3.4878	3.5803	3.5057	3.5671	3.4879	3.5331	3.5372	3.562	3.6552	3.6261	3.6439	3.6849	3.6829	3.634	3.6928	3.7084
9630046K23Rik	3.8178	3.7574	3.881	3.9477	3.7271	3.7915	3.7556	3.7877	3.842	4.0003	3.8776	3.9226	3.9633	3.9023	3.9668	3.9576	3.9888	3.9597	4.0157	3.9116	3.9671	3.9442
Cep110	3.6048	3.5866	3.4921	3.4903	3.467	3.5054	3.5772	3.4997	3.4986	3.53	3.494	3.5469	3.5489	3.4316	3.4923	3.4544	3.4302	3.4786	3.4819	3.3863	3.4808	3.495
2010007L08Rik	1.9434	1.9522	1.9754	2.0895	1.7461	1.968	1.9669	1.8796	2.0144	1.959	1.9579	1.8174	1.9113	1.8872	1.8652	1.8867	2.0139	1.9571	1.8753	1.9109	1.9622	1.8288
Igsf1	2.4851	2.4083	2.4885	2.5016	2.3933	2.433	2.4289	2.3782	2.5433	2.5656	2.6456	2.5363	2.5424	2.5224	2.5471	2.5484	2.5182	2.5341	2.5211	2.5393	2.5065	2.5052
Aprin	2.9989	2.8694	2.7972	2.8401	2.783	2.8268	2.871	2.8128	2.8911	2.8768	2.8001	2.8183	2.7937	2.7353	2.7256	2.7231	2.7173	2.7346	2.74	2.7349	2.7491	2.7349
Rab36	2.6383	2.67	2.6843	2.6681	2.7713	2.6504	2.7215	2.6598	2.6621	2.6964	2.69	2.6833	2.684	2.7012	2.669	2.6735	2.6959	2.6761	2.689	2.7255	2.6857	2.6943
1810007M14Rik	3.522	3.4784	3.5275	3.5372	3.4983	3.3888	3.4714	3.3817	3.4221	3.6461	3.5853	3.6554	3.6646	3.5155	3.6514	3.5991	3.5441	3.5866	3.5825	3.4718	3.5931	3.561
Klf3	3.7025	3.6073	3.6892	3.7143	3.8005	3.5623	3.6592	3.6511	3.6164	3.7798	3.4351	3.4889	3.485	3.2973	3.3594	3.3169	3.4322	3.4248	3.4357	3.4035	3.4453	3.4117
Aph1b	2.7019	2.6091	2.6535	2.5658	2.543	2.4721	2.5892	2.5848	2.5725	2.6371	2.6921	2.6346	2.6733	2.6791	2.7159	2.678	2.7054	2.7704	2.746	2.7618	2.8179	2.7621
Fgf13	2.0933	2.1959	2.1676	2.1902	2.1936	2.0168	2.184	2.1689	2.0942	1.9336	2.0481	2.052	2.006	2.1361	2.1399	2.1525	2.1711	2.2412	2.2211	2.1033	2.1758	2.124
1200016B10Rik	3.3292	3.3406	3.3666	3.3214	3.2883	3.2727	3.3453	3.3971	3.3974	3.312	3.4159	3.405	3.3938	3.4339	3.4664	3.4445	3.4412	3.506	3.4773	3.4779	3.5564	3.55
Rnd3	2.6965	2.727	2.8291	2.7195	2.8063	2.6977	2.7294	2.665	2.6492	2.6635	2.6505	2.6778	2.6882	2.6596	2.7197	2.6803	2.6705	2.738	2.7286	2.6411	2.6907	2.6968
E130304F04Rik	2.6862	2.7129	2.6327	2.6874	2.6445	2.7017	2.6818	2.5929	2.5942	2.5627	2.503	2.4996	2.5316	2.5617	2.5387	2.507	2.5205	2.5252	2.5577	2.5139	2.5133	2.5185
Asb4	2.5418	2.4515	2.5139	2.4533	2.5122	2.4624	2.756	2.584	2.3806	2.3876	2.4025	2.332	2.3328	2.3776	2.2956	2.39	2.3527	2.3754	2.3313	2.3854	2.3732	2.3244
Trib2	2.9007	2.8826	2.876	2.8088	2.7983	2.7919	2.8706	2.8326	2.9872	2.9389	2.8776	2.7579	2.881	2.7112	2.8182	2.8067	2.8811	2.8308	2.8019	2.8202	2.8816	2.9234
Npat	3.6065	3.5686	3.6884	3.6178	3.5726	3.573	3.6196	3.5745	3.6707	3.722	3.7228	3.7656	3.7725	3.7937	3.8838	3.8682	3.8717	3.897	3.9321	3.8937	3.9892	3.9651
B630005N14Rik	3.0662	3.0949	3.0494	3.0728	3.1452	3.0567	3.106	3.045	3.0844	3.094	3.1691	3.1501	3.157	3.2489	3.2848	3.2543	3.3856	3.33	3.3749	3.5154	3.5291	3.5357
Wdfy2	2.9046	2.9077	2.9353	2.8734	2.7894	2.8011	2.8934	2.9442	2.9422	2.8447	2.8879	2.8833	2.9071	2.8599	2.9545	2.9144	2.9396	3.039	3.054	3.0131	3.1703	3.1881
Ica1	2.9003	2.8967	2.8662	2.8831	2.8221	2.8032	2.8409	2.7999	2.9572	2.881	2.9403	2.9261	2.9318	2.8467	2.9357	2.9608	2.9329	3.0112	2.9966	2.9211	3.0243	2.9981
Lcorl	2.4427	2.4617	2.434	2.4353	2.3758	2.4115	2.4638	2.3811	2.4537	2.3569	2.4042	2.3953	2.4117	2.4198	2.3598	2.3811	2.4064	2.3105	2.3584	2.3706	2.3565	2.3568
Cyfip1	3.8057	3.8095	3.8605	3.8818	3.7034	3.7595	3.8888	3.9917	3.7024	4.0802	3.9872	4.035	4.0743	3.9916	4.0514	4.0323	4.0611	4.0895	4.0957	4.018	4.0707	4.0754
Nos3	2.8428	2.7908	2.7166	2.8402	2.7983	2.8819	2.8668	2.8823	2.5752	2.5857	2.5327	2.5497	2.5873	2.5736	2.6069	2.5873	2.5241	2.59	2.6608	2.5589	2.6655	2.6547
Nme4	4.0822	4.1526	4.1573	4.0531	4.2948	4.0402	4.0995	4.0661	3.8203	3.9561	3.7476	3.7271	3.707	3.6101	3.648	3.6259	3.5758	3.5905	3.5926	3.5128	3.5516	3.5209
AI314831	2.8209	2.8241	2.7976	2.7819	2.7407	2.7377	2.7303	2.6899	2.7531	2.7452	2.7477	2.7753	2.791	2.6946	2.7744	2.7675	2.7553	2.7458	2.8067	2.7747	2.7837	2.7721
Lhfpl2	4.0676	4.0213	3.9538	3.922	3.8915	3.8822	3.9653	3.922	4.0297	4.0331	4.0871	4.1173	4.127	4.2364	4.2584	4.2216	4.3109	4.2872	4.359	4.3029	4.382	4.3534
8430410K20Rik	3.5464	3.5207	3.4476	3.5026	3.4416	3.4915	3.49	3.4654	3.5409	3.4015	3.472	3.5195	3.5267	3.5258	3.59	3.5537	3.5871	3.5937	3.6226	3.5814	3.665	3.6714
Pthr1	2.6323	2.4494	2.4815	2.446	2.7393	2.3921	2.6746	2.6393	2.884	2.9057	2.747	2.749	2.7549	2.641	2.673	2.6459	2.599	2.6213	2.605	2.5743	2.5992	2.5402
Mrps2	4.3995	4.3987	4.3568	4.3106	4.3796	4.3261	4.3269	4.2542	4.2263	4.4245	4.1064	4.1892	4.2477	4.1415	4.2656	4.2641	4.2335	4.2541	4.3172	4.224	4.3013	4.3082
St7l	2.9816	3.0171	2.9325	2.9486	2.9276	2.9419	2.9668	2.8687	3.0037	3.0303	3.0402	3.0603	3.0653	3.1873	3.2308	3.2175	3.3593	3.3609	3.4229	3.3994	3.4803	3.5145
Pik3r3	2.9219	2.9419	2.8566	2.8827	2.8683	2.9315	2.9892	2.9443	3.022	2.9447	2.9556	2.8997	2.903	2.8449	2.9045	2.8827	2.8926	2.963	2.9636	2.9498	2.9907	2.9611
Cpxm1	3.1616	3.1438	2.9516	3.0092	3.2172	3.1164	3.2094	3.1028	2.992	2.9911	2.8926	2.9051	2.944	2.8089	2.8755	2.8618	2.8607	2.8973	2.8965	2.7708	2.8562	2.8558
Sf3a1	3.556	3.6777	3.6961	3.6147	3.6196	3.5814	3.6154	3.5415	3.5192	3.465	3.4397	3.4529	3.4235	3.3476	3.3985	3.3964	3.3771	3.4327	3.4601	3.3617	3.4224	3.4078
Centb2	3.6682	3.6364	3.585	3.5608	3.5735	3.5977	3.6345	3.5686	3.5798	3.6153	3.5611	3.5733	3.5936	3.5498	3.6188	3.5888	3.6192	3.6152	3.6603	3.628	3.7062	3.6989
Mterfd1	3.7825	3.7655	3.7589	3.762	3.7344	3.758	3.8188	3.6901	3.827	3.92	3.8282	3.8988	3.9182	3.8676	3.9635	3.9183	3.8839	3.9419	3.9341	3.8347	3.9227	3.9063
Hivep1	3.0366	3.0094	3.0187	2.9215	3.1135	2.9427	3.0613	2.9933	2.9915	3.061	3.1083	3.1114	3.119	3.195	3.2552	3.2337	3.2968	3.2873	3.3603	3.3084	3.3623	3.3684
Smoc2	2.0498	2.1021	2.1149	2.1638	2.2002	1.9977	2.1743	2.0543	2.1441	2.1712	2.1186	2.1449	2.1	2.1734	2.1861	2.1756	2.3294	2.3281	2.2815	2.3665	2.4184	2.3997
Itsn1	3.6507	3.639	3.6367	3.5822	3.5599	3.6006	3.5974	3.5363	3.4978	3.5008	3.4798	3.469	3.4724	3.478	3.4722	3.4792	3.493	3.4834	3.4867	3.529	3.4918	3.4926
Rnase4	3.1472	3.1908	3.1034	3.1323	3.094	3.1493	3.0909	3.0523	3.0471	3.0485	3.0307	3.04	3.0885	3.1353	3.1286	3.0829	3.1614	3.0965	3.1155	3.1011	3.1092	3.1199
Gja7	3.7373	3.7373	3.8078	3.692	3.5817	3.7037	3.5915	3.4477	3.1698	3.3778	3.1395	3.2051	3.229	3.1394	3.202	3.1786	3.1379	3.1396	3.2033	3.0558	3.1055	3.117
Kif4	3.6732	3.6331	3.6519	3.5821	3.5626	3.5739	3.6535	3.5592	3.6271	3.7595	3.8066	3.8083	3.8194	3.7698	3.8433	3.8064	3.7101	3.784	3.8056	3.5693	3.7218	3.7039
Zfp652	3.7732	3.7117	3.6802	3.582	3.654	3.5544	3.5843	3.631	3.6168	3.6478	3.5495	3.5595	3.5942	3.4529	3.5245	3.5255	3.5927	3.6009	3.6261	3.5967	3.658	3.66
D330001F17Rik	3.0579	2.9795	3.01	2.9696	2.9887	2.942	3.0521	3.0822	3.1263	3.0393	3.1911	3.094	3.1377	3.2906	3.3784	3.3271	3.4091	3.4783	3.54	3.4915	3.6358	3.638
Sema4a	3.3749	3.3932	3.4017	3.3901	3.3171	3.3374	3.3312	3.3641	3.3271	3.3454	3.2385	3.2857	3.3143	3.2215	3.2905	3.2497	3.2724	3.2301	3.3211	3.2265	3.2976	3.3066
Rev3l	3.2577	3.1432	3.2475	3.2791	3.0364	3.1686	3.1222	3.122	2.9939	3.0487	3.2337	3.1688	3.1628	3.2924	3.2469	3.2322	3.1993	3.2016	3.2712	3.2136	3.2462	3.284
Rarb	2.2429	2.3646	2.4145	2.3651	2.4461	2.2894	2.3562	2.2454	2.3608	2.161	2.2223	2.2504	2.242	2.2631	2.2253	2.1965	2.2444	2.2341	2.2387	2.2296	2.2776	2.2871
Morc2a	3.545	3.549	3.5449	3.4818	3.4354	3.486	3.4824	3.4042	3.4461	3.3715	3.4709	3.4908	3.4738	3.4224	3.422	3.4593	3.4259	3.5438	3.4736	3.4405	3.5432	3.5022
Snx1	4.4744	4.4454	4.488	4.434	4.4808	4.4541	4.5079	4.4742	4.5623	4.5427	4.7309	4.7997	4.8274	4.9444	5.0111	4.9892	5.0354	5.0239	5.0746	5.1124	5.1544	5.1615
Cdh16	2.2457	2.3082	2.227	2.2955	2.2705	2.225	2.2402	2.1873	2.2642	2.202	2.2737	2.27	2.2691	2.2472	2.2565	2.2501	2.2698	2.268	2.251	2.2559	2.2722	2.2557
2310007F21Rik	4.0088	4.0272	4.0335	4.0148	4.16	3.9134	4.0003	4.0131	4.0138	4.0873	3.9885	4.0237	4.0342	3.9579	4.0024	3.9973	3.9526	3.9821	4.0015	3.9198	3.9768	3.9577
Nefl	2.652	2.5411	2.5923	2.469	2.5667	2.7247	2.5542	2.641	2.431	2.579	2.6258	2.6925	2.6742	2.6353	2.7138	2.7327	2.5103	2.5404	2.5836	2.42	2.4307	2.4365
Magee1	2.7066	2.7043	2.6499	2.6261	2.6161	2.6012	2.5895	2.5688	2.6223	2.6034	2.7246	2.776	2.7373	2.7246	2.7908	2.778	2.7456	2.7891	2.7927	2.736	2.8103	2.7779
Ube4a	3.3322	3.0646	2.7407	2.7513	2.5201	2.6463	3.3869	3.0759	3.1588	3.2991	3.4939	3.1905	3.0721	3.5188	3.1774	3.1794	3.5755	3.4502	3.3562	3.6925	3.5645	3.3029
Kdelr1	4.4986	4.4389	4.4831	4.3483	4.2156	4.3295	4.4179	4.4871	4.5174	4.4642	4.6636	4.7083	4.716	4.7608	4.8477	4.845	4.904	4.9275	4.9609	4.9621	5.0165	4.992
Kcne1l	2.8661	2.7878	2.8275	2.7498	2.9371	2.8006	2.7527	2.7574	2.6499	2.7981	2.7382	2.7434	2.745	2.6881	2.7187	2.7273	2.7344	2.7473	2.7474	2.6989	2.7133	2.749
Ift80	3.2508	3.2274	3.2582	3.2338	3.3865	3.2461	3.299	3.24	3.2226	3.2806	3.2568	3.2573	3.2768	3.2434	3.2784	3.2581	3.2193	3.191	3.2551	3.1801	3.2128	3.2483
Txndc10	3.4028	3.4365	3.3417	3.4005	3.3233	3.3848	3.4007	3.3471	3.3934	3.3302	3.3557	3.4412	3.4117	3.3359	3.4177	3.3811	3.3467	3.3987	3.4183	3.3041	3.3748	3.3441
Chm	3.3233	3.2613	3.3203	3.3255	3.1964	3.1771	3.3385	3.1793	3.3809	3.4972	3.5411	3.5464	3.5448	3.5358	3.5997	3.549	3.5461	3.5018	3.5502	3.5037	3.5563	3.5255
Nmi	2.8848	2.8667	2.9303	2.9421	2.9861	2.8476	2.8923	2.9358	2.9454	2.9906	2.957	2.9582	2.9662	3.0879	3.0379	3.0523	3.2015	3.1926	3.2305	3.2731	3.339	3.3378
Thoc1	2.6533	2.6968	2.6276	2.7181	2.5661	2.6357	2.6632	2.5725	2.5888	2.5796	2.5635	2.5746	2.6108	2.6051	2.546	2.6196	2.6312	2.5748	2.6063	2.6027	2.5478	2.5708
Zfp382	2.9413	3.0012	2.9797	2.9199	2.8569	2.9115	2.9379	2.8563	2.8914	2.8486	2.845	2.8387	2.8289	2.9006	2.9116	2.9106	2.8931	2.8733	2.859	2.8917	2.9116	2.7742
Slc18a1	2.9553	2.9063	2.9519	2.9561	2.9361	2.8882	2.9106	2.9714	2.9271	2.9568	2.9035	2.9132	2.8698	2.8783	2.8894	2.9174	2.9072	2.9728	2.934	2.996	2.9825	3.0293
Cdc16	3.2868	3.2681	3.2802	3.3623	3.4055	3.1712	3.3248	3.2478	3.2991	3.3215	3.4166	3.3979	3.4025	3.4257	3.4396	3.4306	3.4172	3.446	3.4373	3.3721	3.4314	3.4274
Tmem65	3.0898	3.1736	3.0559	3.0638	3.0382	3.0863	3.1052	3.0221	3.128	3.0722	3.107	3.1445	3.1523	3.185	3.2573	3.2261	3.2191	3.2461	3.2641	3.1983	3.2536	3.2479
Rad17	4.1401	4.2148	4.243	4.1432	4.1448	4.1479	4.1109	4.1122	4.1663	4.1432	4.1059	4.1678	4.18	4.0662	4.2046	4.1336	4.1149	4.1205	4.1671	4.0913	4.1649	4.1579
Pmp22	2.6582	2.5238	2.5556	2.5593	2.5184	2.4196	2.7156	2.5826	2.8954	2.9182	3.2422	3.2021	3.2175	3.471	3.4803	3.465	3.7222	3.7036	3.7396	3.679	3.7149	3.679
Jarid1c	3.3238	3.3014	3.3338	3.2831	3.1856	3.2409	3.2678	3.2506	3.2737	3.2954	3.3705	3.356	3.3617	3.3526	3.3713	3.3401	3.3956	3.3786	3.3842	3.3846	3.4082	3.4093
Depdc1a	3.3037	3.2242	3.2711	3.1834	3.433	3.1962	3.2911	3.1906	3.2106	3.3822	3.3652	3.3688	3.363	3.2558	3.3272	3.2856	3.2262	3.2481	3.274	3.0781	3.1656	3.1382
Grik1	2.4711	2.4865	2.5966	2.439	2.4748	2.3837	2.4428	2.5042	2.5	2.4137	2.4695	2.4457	2.4691	2.4654	2.4388	2.44	2.4578	2.4208	2.4503	2.4448	2.4075	2.4429
9130005N14Rik	2.5467	2.476	2.485	2.4244	2.4233	2.382	2.4085	2.3457	2.5006	2.4942	2.466	2.446	2.4416	2.4774	2.5507	2.5132	2.5085	2.5395	2.5269	2.5152	2.569	2.5093
Prmt3	3.739	3.7622	3.6798	3.7001	3.6529	3.689	3.6927	3.6402	3.5845	3.5063	3.428	3.4884	3.4708	3.4054	3.4941	3.4488	3.4175	3.487	3.5002	3.3071	3.4172	3.4206
Cxxc6	4.085	4.1217	4.1213	4.1114	4.1276	4.0564	4.0807	3.9844	3.9424	4.1012	3.8929	3.7426	3.6623	3.4544	3.3506	3.369	3.2848	3.2834	3.2758	3.2393	3.236	3.1945
Adh5	5.0764	5.1295	5.1521	5.0695	5.1376	5.1092	5.1189	5.1816	5.0882	5.0818	5.0864	5.1211	5.1186	4.9827	5.018	5.0079	4.9488	4.9318	4.9522	4.8664	4.8802	4.861
Ube2c	4.1267	4.1168	4.124	4.1056	4.0553	4.0753	4.0949	4.1346	4.1488	4.1295	4.0052	3.9725	3.9815	3.8173	3.8928	3.86	3.743	3.7811	3.7835	3.563	3.6456	3.5883
Hax1	4.3315	4.3261	4.2414	4.2803	4.2573	4.2998	4.3105	4.2998	4.2681	4.2678	4.172	4.2316	4.2413	4.1246	4.2187	4.2156	4.0876	4.1263	4.1948	4.0353	4.1554	4.1488
Tuba2	5.255	5.3944	5.3503	5.3879	5.3257	5.3535	5.3444	5.2557	5.3128	5.2938	5.4405	5.4549	5.3261	5.5679	5.3925	5.4467	5.6198	5.5021	5.3935	5.7468	5.5228	5.544
Wdr1	3.8558	3.8826	3.9036	3.841	3.8222	3.7795	3.7507	3.8554	3.7846	3.7424	3.9565	4.0425	4.0798	4.394	4.4841	4.4656	4.6076	4.6297	4.6789	4.7307	4.7967	4.8219
2610024B07Rik	4.1521	4.1552	4.1059	4.0919	4.0065	4.0496	4.0722	4.0387	4.0955	4.0789	4.198	4.2005	4.2102	4.2068	4.2783	4.2513	4.258	4.2398	4.285	4.1636	4.2302	4.2201
Fh1	4.1696	4.1868	4.1713	4.1286	4.1572	4.1918	4.2164	4.1789	4.2025	4.2372	4.2068	4.1724	4.1858	4.2664	4.2667	4.2405	4.2589	4.2598	4.2709	4.2872	4.3496	4.3739
D1Ertd161e	3.8389	3.837	3.8557	3.7996	3.7639	3.7768	3.7549	3.7005	3.7531	3.7249	3.6847	3.6959	3.7255	3.6742	3.6947	3.6897	3.7186	3.6732	3.7202	3.6704	3.6705	3.7132
Srp14	4.2287	4.1516	4.1796	4.305	4.3023	4.1879	4.154	4.1565	4.0327	4.2167	4.2116	4.2389	4.2679	4.3245	4.3265	4.3442	4.3414	4.3167	4.311	4.3548	4.3336	4.3465
Snx14	3.5487	3.4858	3.569	3.4716	3.4427	3.4647	3.5253	3.5483	3.5675	3.5223	3.608	3.702	3.7	3.6359	3.7562	3.7378	3.738	3.8342	3.8475	3.8057	3.8881	3.8956
Dab2	2.9258	2.8841	2.8769	2.8103	2.7956	2.8656	2.8654	2.8011	2.826	2.835	2.9459	2.9083	2.9458	2.8656	2.9148	2.9087	2.8975	2.9422	2.9698	2.8663	2.9533	2.9486
C330019G07Rik	2.6073	2.4844	2.5943	2.5614	2.6893	2.6736	2.5367	2.5249	2.5729	2.6268	2.6487	2.662	2.6124	2.6478	2.5878	2.6255	2.6554	2.6435	2.6144	2.6093	2.658	2.6118
Cul4b	4.3809	4.3544	4.4346	4.3272	4.2433	4.2617	4.3604	4.23	4.4165	4.5217	4.4275	4.4218	4.4469	4.426	4.5034	4.5031	4.5227	4.4915	4.5146	4.4843	4.4683	4.4829
Hsd17b12	4.0012	3.6304	3.3889	3.4168	3.5741	3.4992	3.9338	3.5598	3.7836	3.7989	3.971	3.5946	3.7153	4.0228	3.6355	3.6998	4.105	3.8948	3.8332	4.0662	3.9264	3.8174
Snx9	3.1711	3.1686	3.1462	3.2891	3.3178	3.3419	3.1908	3.11	3.2043	3.2124	3.4281	3.437	3.4778	3.6833	3.7771	3.7294	3.7771	3.8016	3.8702	3.8209	3.9773	3.9701
Pla2g12b	2.3526	2.3147	2.2744	2.2935	2.2457	2.2477	2.2402	2.27	2.265	2.2017	2.2343	2.2898	2.2462	2.2564	2.2565	2.3123	2.2507	2.2974	2.3204	2.3433	2.3269	2.319
Ccnd2	2.7202	2.7186	2.6426	2.6431	2.5437	2.5176	2.6918	2.7963	2.6477	2.5431	2.4814	2.4395	2.4966	2.558	2.5077	2.5648	2.5769	2.4073	2.6039	2.5059	2.4893	2.5653
Ranbp5	4.4269	4.4415	4.4687	4.4204	4.3662	4.4005	4.4029	4.3516	4.4269	4.3933	4.3525	4.3744	4.3343	4.2873	4.3418	4.3224	4.2831	4.3332	4.3745	4.1933	4.3131	4.2974
Gpx1	5.2227	5.1214	5.2761	5.2912	5.1441	5.1272	5.2089	5.2631	5.0642	5.1921	5.0441	5.0769	5.0862	5.0629	5.0532	5.0817	5.0314	4.9701	4.9854	4.8916	4.8096	4.78
Pck2	3.4872	3.4731	3.5485	3.4479	3.4127	3.6301	3.4542	3.432	3.2056	3.2497	3.0909	3.1065	3.0852	3.0927	3.1064	3.0774	3.0907	3.0335	3.0356	3.0747	3.0742	3.0708
Mthfd1	4.1295	4.1122	4.1462	4.1392	4.283	4.098	4.1214	4.0905	4.1235	4.0825	4.0109	4.0049	4.0048	3.8381	3.9616	3.9177	3.8485	3.9367	3.9575	3.7484	3.9166	3.8875
Trabd	3.2924	3.2644	3.1778	3.1827	3.1826	3.1943	3.3387	3.2437	3.3322	3.2108	3.2319	3.2534	3.2434	3.244	3.335	3.3024	3.3161	3.3752	3.3545	3.3208	3.3998	3.3623
Igf2bp1	4.6402	4.704	4.6077	4.6243	4.5875	4.6638	4.6406	4.5727	4.5757	4.5431	4.5996	4.5937	4.57	4.5636	4.5014	4.5503	4.59	4.5098	4.5125	4.5667	4.4857	4.5084
Rbm14	3.4628	3.5027	3.524	3.5076	3.5666	3.4302	3.4398	3.3549	3.2904	3.3762	3.2092	3.2272	3.2423	3.1135	3.1973	3.2012	3.0835	3.1661	3.1594	3.0083	3.0917	3.0553
Cul7	3.7738	3.712	3.8029	3.7468	3.7737	3.6943	3.8139	3.6698	3.7815	3.8506	3.9031	3.8335	3.8501	3.9075	3.904	3.9117	3.9268	3.9744	4.0341	3.9705	4.0555	4.0032
Sh3bp4	2.6478	2.7725	2.65	2.7733	2.8726	2.6525	2.816	2.62	2.7868	2.821	2.7567	2.7081	2.7087	2.5712	2.6345	2.631	2.5276	2.6682	2.6903	2.5099	2.7135	2.6584
Aldh16a1	4.4443	4.4203	4.4678	4.3823	4.4085	4.372	4.3693	4.3428	4.3934	4.4369	4.4389	4.4632	4.4689	4.4493	4.4879	4.4861	4.4413	4.4376	4.4539	4.4484	4.4613	4.4599
Tax1bp1	4.0325	4.0113	4.0228	3.949	3.9333	3.9121	3.9248	3.9911	3.9778	3.8958	4.0062	4.0319	4.0411	4.0562	4.1129	4.0931	4.1868	4.2394	4.2372	4.2586	4.3281	4.3518
Cops3	4.0015	3.9579	4.0416	4.0216	3.8341	4.0108	4.0309	4.0379	3.9953	4.0801	3.9693	4.0252	4.0794	3.9319	4.0198	3.9887	3.9827	3.9736	4.0355	3.9189	4.0089	3.9932
2400003C14Rik	3.4697	3.4609	3.4912	3.3999	3.5007	3.2527	3.5168	3.4826	3.4854	3.5558	3.5647	3.565	3.5501	3.6255	3.6739	3.6098	3.6499	3.6997	3.6979	3.6842	3.7646	3.7468
Agtrap	3.8112	3.7665	3.7317	3.7213	3.7512	3.7417	3.8018	3.7949	3.8475	3.8593	3.6219	3.6357	3.6531	3.3992	3.5042	3.4692	3.576	3.5971	3.6235	3.6617	3.7426	3.7532
5830446M03Rik	4.1864	4.1466	4.1467	4.1083	4.2894	4.0732	4.0558	4.1825	3.9868	4.0569	3.9096	3.9699	3.9893	3.8883	3.9892	3.9498	3.8271	3.8973	3.9085	3.7212	3.8212	3.8151
Clk1	3.9802	4.0025	3.9683	3.9559	4.0819	3.9342	4.0313	3.9817	3.8979	3.9864	4.0076	4.015	4.0171	4.0979	4.1544	4.1064	3.9831	3.9946	3.9815	4.0198	4.1243	4.1325
Impad1	3.6215	3.6185	3.5745	3.6269	3.5834	3.5882	3.6964	3.6687	3.807	3.7665	3.7454	3.7397	3.7376	3.6185	3.6604	3.6442	3.6598	3.6721	3.6853	3.6544	3.6848	3.668
Dyrk1a	3.0861	3.2256	3.2401	3.1831	3.1325	3.1337	3.0986	3.0423	3.0937	3.0012	3.0409	3.1375	3.1733	3.0609	3.2074	3.2422	3.076	3.2547	3.3244	3.0704	3.2943	3.3418
Marcksl1	4.8047	4.7765	4.7876	4.7449	4.7149	4.6766	4.7441	4.7941	4.7979	4.851	4.8362	4.842	4.8082	4.9229	4.8756	4.9088	4.9758	4.9435	4.9443	4.9771	4.9247	4.933
Gnb2l1	5.2583	5.2549	5.2145	5.2384	5.2695	5.2242	5.277	5.2331	5.253	5.2862	5.268	5.2314	5.2284	5.3339	5.3029	5.3052	5.2748	5.2319	5.2206	5.2754	5.2555	5.2396
Ivns1abp	3.5055	3.4699	3.3782	3.4262	3.3576	3.3649	3.4295	3.3516	3.4625	3.3975	3.4164	3.4642	3.5103	3.3637	3.4816	3.4632	3.2689	3.4255	3.4321	3.2413	3.4029	3.4102
Zwint	3.9869	3.9565	4.049	3.9539	3.8977	3.8321	3.9406	3.829	3.9306	4.1293	4.0902	4.1108	4.0902	4.2512	4.3098	4.2911	4.2997	4.3671	4.4027	4.3325	4.4405	4.4617
As3mt	2.9495	2.9373	2.9885	2.9547	3.1033	2.8691	3.1055	2.9794	2.9028	2.8162	2.844	2.8907	2.8982	2.7781	2.8817	2.8436	2.8616	2.9352	2.9667	2.8961	3.048	3.0538
Nudt21	3.8841	3.8431	3.8968	3.8768	3.9759	3.8027	3.9123	3.9393	3.657	3.8729	3.6639	3.6838	3.6997	3.6526	3.683	3.6742	3.6072	3.5894	3.6306	3.4856	3.5108	3.5044
Mum1l1	2.8839	2.8641	2.8612	2.7962	2.8582	2.8179	2.8387	2.8626	2.8617	2.8606	2.896	2.9725	2.9193	2.9409	3.064	2.9858	3.013	3.1346	3.1668	2.9497	3.1201	3.0739
Map2k6	2.4797	2.5551	2.4786	2.4597	2.4818	2.4321	2.5006	2.5355	2.5524	2.4803	2.4429	2.4587	2.5158	2.3258	2.4013	2.3637	2.3226	2.3572	2.3886	2.2631	2.3295	2.3321
Ppm1g	4.2198	4.1857	4.2302	4.2269	4.1971	4.1788	4.2178	4.1478	4.23	4.2193	4.1474	4.2066	4.2228	4.0913	4.1792	4.1745	4.1116	4.186	4.2091	4.1121	4.2051	4.2184
Cct4	5.2712	5.2563	5.2031	5.248	5.2635	5.2534	5.2805	5.2431	5.268	5.271	5.2997	5.3567	5.3292	5.3607	5.3848	5.3843	5.392	5.3653	5.3578	5.3825	5.37	5.3663
1110014N23Rik	2.782	2.8444	2.7951	2.8657	2.8379	2.7979	2.7775	2.7667	2.8499	2.7714	2.819	2.7751	2.8154	2.7656	2.8897	2.8476	2.7684	2.8694	2.9035	2.7702	2.9637	2.9431
Ptk2	3.4925	3.5035	3.5092	3.4847	3.47	3.4053	3.5955	3.4602	3.5186	3.6163	3.4975	3.5136	3.5205	3.5709	3.6281	3.5965	3.6244	3.7146	3.7216	3.6531	3.7878	3.7661
Rhox5	5.3271	5.3395	5.3065	5.3398	5.3461	5.3575	5.3148	5.2892	5.3082	5.2387	5.2069	5.2615	5.2677	5.326	5.302	5.3279	5.3829	5.3618	5.3398	5.3978	5.3363	5.3538
Zfp94	2.8041	2.7874	2.6898	2.7529	2.7619	2.7349	2.8537	2.7592	2.7739	2.6752	2.6403	2.6852	2.6548	2.5768	2.6307	2.6359	2.5515	2.5577	2.6051	2.5243	2.5699	2.614
Trap1	3.7359	3.6959	3.6497	3.7149	3.7705	3.7016	3.7065	3.5972	3.632	3.5881	3.3548	3.4167	3.4376	3.2539	3.4193	3.3872	3.3271	3.4536	3.4902	3.2653	3.4696	3.4546
Vapb	2.725	2.7908	2.7037	2.7848	2.7259	2.7317	2.7672	2.7415	2.7685	2.7738	2.9041	2.8666	2.7838	2.8847	2.7525	2.7723	2.7966	2.7176	2.7442	2.8463	2.782	2.7551
9130404D14Rik	3.9017	3.9209	4.0223	4.0259	3.9864	3.9457	3.8356	3.8568	3.8094	3.6719	3.7048	3.7353	3.7207	3.8456	3.9254	3.9132	4.0079	4.0591	4.0838	4.1102	4.1703	4.1679
Crb3	3.0414	2.9335	3.0807	3.0845	2.882	2.9191	3.0738	2.9326	3.0594	3.1518	3.3114	3.3968	3.4432	3.5782	3.7318	3.6862	3.8521	3.8997	3.9064	4.001	4.0226	4.0238
Hps1	3.6025	3.7309	3.6757	3.6698	3.6509	3.6701	3.6594	3.6106	3.6019	3.6401	3.5778	3.5705	3.6	3.6104	3.6262	3.6045	3.6291	3.5759	3.6385	3.613	3.6427	3.6454
Fkbp15	4.0499	4.094	4.02	4.0156	3.9758	3.9882	3.9886	3.9293	3.9461	3.9482	4.021	4.0405	4.0513	4.0595	4.1212	4.1148	4.1257	4.1574	4.1729	4.1686	4.1769	4.1981
Ppp2r1a	4.3906	4.3834	4.4243	4.3966	4.4336	4.28	4.3724	4.3892	4.4024	4.4384	4.5288	4.5031	4.4907	4.5416	4.5352	4.5122	4.5141	4.5265	4.539	4.5596	4.5926	4.5934
Ctsl	4.3986	4.4789	4.3849	4.3677	4.4426	4.3755	4.5537	4.4858	4.737	4.7067	4.954	5.0069	5.0065	5.0873	5.1275	5.1182	5.2124	5.2424	5.2618	5.3748	5.4398	5.4312
Rab17	3.5233	3.5456	3.5266	3.4938	3.4674	3.497	3.4956	3.5203	3.4858	3.4316	3.4839	3.4645	3.4898	3.4911	3.4856	3.4889	3.4877	3.4552	3.4791	3.4881	3.4702	3.4764
Car7	3.3195	3.2786	3.3772	3.3809	3.3731	3.219	3.2728	3.363	3.37	3.4437	3.4646	3.4768	3.4599	3.5149	3.4977	3.4772	3.4488	3.4121	3.4237	3.4358	3.4045	3.44
AI481105	3.9625	3.9592	4.0032	3.9254	3.8955	3.8914	3.7949	3.7872	3.7761	3.7297	3.7027	3.7696	3.8398	3.8741	3.98	3.9543	4.0219	4.0479	4.1143	4.0892	4.1891	4.1917
Bbs4	2.9963	2.9844	2.9407	3.0156	2.9219	2.9525	2.9616	2.8894	2.8588	2.7801	2.8957	2.8021	2.8075	2.8246	2.7947	2.8115	2.7962	2.8004	2.7805	2.7849	2.7703	2.7743
Rcl1	3.7121	3.711	3.6617	3.8953	3.6938	3.8794	3.7885	4.0344	3.9079	3.9933	3.928	3.9958	3.9776	3.9621	3.9797	4.0018	3.8799	3.9568	3.9803	3.834	3.8879	3.8866
Snapc3	3.9925	3.9791	3.946	3.9221	3.9215	3.9319	3.9099	3.8691	3.8627	3.8357	3.8701	3.9075	3.9217	3.8861	3.9516	3.9405	3.8996	3.9295	3.9636	3.8397	3.9109	3.9218
Pdk1	4.6119	4.5355	4.5662	4.484	4.4981	4.5016	4.6368	4.6122	4.546	4.5409	4.1129	4.1314	4.1318	3.9825	4.0313	3.964	3.9676	3.9441	3.9755	3.9375	4.0044	4.0081
2010321M09Rik	3.513	3.5362	3.5769	3.5489	3.5516	3.491	3.5213	3.4619	3.4579	3.6376	3.5448	3.5449	3.5491	3.6161	3.6503	3.6454	3.631	3.6702	3.6779	3.618	3.6716	3.6748
Dnmt1	4.3627	4.3532	4.4224	4.2494	4.3287	4.2314	4.3181	4.2739	4.2371	4.4973	4.3586	4.3657	4.4174	4.5217	4.5666	4.5755	4.5804	4.5885	4.6698	4.669	4.7294	4.7444
Ncl	4.1708	4.1379	4.1997	4.2658	4.2757	4.1882	4.0279	3.9098	3.7768	3.9238	3.8557	3.8341	3.863	3.817	3.8146	3.8004	3.6405	3.7031	3.707	3.5424	3.5931	3.5982
Cpsf2	3.7377	3.7093	3.7232	3.7106	3.7217	3.6953	3.7059	3.7599	3.6961	3.6765	3.7382	3.8259	3.7823	3.729	3.7701	3.7806	3.6992	3.8033	3.7597	3.7014	3.7985	3.7876
Mrpl13	4.2754	4.2537	4.192	4.2176	4.2001	4.2211	4.2509	4.2038	4.2459	4.2003	4.212	4.1941	4.2428	4.1968	4.2332	4.1932	4.0852	4.079	4.1362	3.9985	4.0819	4.0773
Akap8	3.829	3.8961	3.8513	3.9099	3.7989	3.8336	3.8049	3.7479	3.6795	3.7675	3.6903	3.7677	3.7766	3.7571	3.8596	3.8029	3.7687	3.8468	3.8596	3.7341	3.8725	3.855
BC056474	3.6167	3.5725	3.4994	3.5345	3.4639	3.5279	3.5259	3.4749	3.413	3.4158	3.4899	3.4081	3.4349	3.5013	3.4837	3.4463	3.4767	3.4099	3.4649	3.4399	3.4447	3.4435
Pak2	3.8128	3.8367	3.7548	3.7656	3.7656	3.8304	3.8222	3.784	3.7726	3.7655	3.7543	3.7518	3.7675	3.7953	3.8041	3.8009	3.8382	3.8335	3.8086	3.8646	3.8461	3.8998
Fem1a	2.9678	2.9147	2.8366	2.9047	2.8519	2.8993	2.9136	2.8657	2.8976	2.8135	2.9129	2.898	2.8706	2.8821	2.9379	2.8859	2.8738	2.8341	2.9153	2.9171	2.912	2.9381
Cdc20	4.8371	4.7956	4.8987	4.8493	4.8756	4.7859	4.7773	4.8028	4.7992	4.8724	4.7834	4.7916	4.8251	4.7183	4.7659	4.7508	4.6776	4.6789	4.7418	4.522	4.5975	4.6028
Seh1l	3.4083	3.3982	3.4419	3.4508	3.5404	3.4173	3.4276	3.4629	3.3721	3.4603	3.3298	3.3769	3.3549	3.2904	3.376	3.3698	3.266	3.3639	3.3851	3.2494	3.3789	3.393
Acvr2b	3.1456	3.1555	3.2793	3.174	3.2783	3.1143	3.3011	3.1833	3.1843	3.1922	3.1874	3.1739	3.2042	3.1971	3.2161	3.2125	3.2554	3.2899	3.3162	3.4283	3.4182	3.4131
Nme1	4.4067	4.3453	4.2798	4.3098	4.3295	4.3202	4.3251	4.4102	4.3913	4.2902	4.3601	4.3539	4.3863	4.3251	4.3484	4.3619	4.3428	4.2691	4.2913	4.2249	4.1797	4.172
Hnrpd	4.3218	4.3117	4.3704	4.2876	4.3172	4.2279	4.2836	4.3286	4.3246	4.3332	4.3278	4.3988	4.387	4.265	4.3463	4.3304	4.2884	4.3394	4.3339	4.2605	4.3383	4.3381
E130013N09Rik	3.0701	2.8752	2.9495	2.8988	2.9615	2.9763	3.2087	3.1025	3.0154	3.1119	3.1256	3.0982	3.119	3.0794	3.1021	3.0498	2.9549	2.9931	2.9853	2.9919	2.9488	2.9766
Hisppd1	3.7477	3.8386	3.7594	3.7773	3.6988	3.7737	3.725	3.6595	3.5876	3.5346	3.5051	3.5777	3.5948	3.4696	3.5805	3.5578	3.4132	3.4752	3.5166	3.2836	3.4357	3.4118
Dctn5	3.9424	3.9122	4.0081	3.852	3.9038	3.8747	3.8348	3.8497	3.8919	4.0249	3.9818	4.0439	4.0877	4.0078	4.0939	4.0482	4.0215	4.0127	4.0401	3.9681	3.9864	3.9966
Pkm2	5.2445	5.2031	5.1756	5.0859	5.222	5.1342	5.1633	5.1082	5.107	5.3186	5.1585	5.1515	5.1847	5.0779	5.14	5.1135	4.994	5.0568	5.0212	4.9281	5.0205	5.0709
Prnpip1	2.7704	2.6779	2.7244	2.7557	2.7486	2.7258	2.7751	2.658	2.7095	2.7693	2.7914	2.7451	2.7346	2.633	2.6658	2.6349	2.6156	2.7041	2.6543	2.5888	2.704	2.6669
Ptrf	3.3763	3.3841	3.3995	3.3383	3.2689	3.2943	3.2781	3.2073	3.1912	3.2234	3.2242	3.3361	3.2877	3.3597	3.2597	3.364	3.4893	3.4618	3.5044	3.3963	3.4222	3.4734
Copb2	3.8492	3.824	3.8769	3.7843	3.7707	3.7417	3.7999	3.9254	3.8897	3.8248	3.8597	3.9026	3.8762	3.8571	3.9464	3.88	3.9034	3.9794	3.9825	3.9064	4.0372	4.0006
2900010J23Rik	4.9529	4.963	4.9137	4.8981	4.9144	4.9111	4.9656	4.9156	4.9626	4.988	5.0769	5.0801	5.0508	5.0971	5.0775	5.0647	5.1039	5.0237	5.0324	5.0717	4.9924	5.0096
Pex19	3.6112	3.543	3.636	3.6281	3.7396	3.4967	3.5756	3.5645	3.5222	3.6479	3.4978	3.5464	3.5494	3.5462	3.5941	3.6267	3.5769	3.6889	3.7353	3.6852	3.7863	3.7948
Rpe	3.5064	3.509	3.5661	3.4401	3.6099	3.5644	3.5353	3.4734	3.5012	3.5081	3.4715	3.4858	3.4724	3.4553	3.4946	3.447	3.5185	3.4991	3.4983	3.4679	3.5011	3.4738
Leng4	3.3138	3.2602	3.3477	3.3136	3.3458	3.2532	3.3208	3.2751	3.3625	3.3288	3.3237	3.3055	3.3093	3.2824	3.3514	3.3465	3.3347	3.4131	3.433	3.3824	3.5093	3.4811
Chmp6	3.5488	3.4929	3.5306	3.5056	3.6251	3.4342	3.4974	3.4875	3.4969	3.508	3.4369	3.4691	3.4865	3.4719	3.5478	3.5433	3.5377	3.6417	3.645	3.518	3.6641	3.6641
Dtnb	3.4053	3.373	3.3295	3.3901	3.3699	3.3879	3.3986	3.3682	3.4299	3.3834	3.3533	3.3481	3.3636	3.3442	3.3843	3.3603	3.3605	3.3837	3.4118	3.3665	3.4365	3.4292
Pla2g6	3.319	3.224	3.2991	3.1697	3.2783	3.1496	3.2099	3.1373	3.2036	3.3586	3.1951	3.2298	3.2452	3.145	3.233	3.2281	3.1392	3.2396	3.2641	3.1612	3.2956	3.2543
Supt16h	3.6535	3.6198	3.5817	3.5983	3.552	3.5325	3.5161	3.4097	3.3731	3.3008	3.2541	3.4454	3.4475	3.2901	3.4314	3.3968	3.1641	3.3968	3.4032	3.1342	3.3296	3.3402
Hmgcl	3.6093	3.5953	3.529	3.5701	3.7256	3.5573	3.6071	3.5477	3.5217	3.5828	3.5531	3.5438	3.5651	3.6108	3.6778	3.6505	3.8085	3.8097	3.8312	3.862	3.8833	3.9158
Otx2	3.6459	3.598	3.661	3.5722	3.7079	3.5322	3.6476	3.6466	3.2924	3.3526	2.7849	2.787	2.8145	2.7418	2.7406	2.6985	2.7299	2.6944	2.675	2.6771	2.7132	2.6849
Polr2e	4.7982	4.7487	4.8126	4.8456	4.6195	4.7252	4.7747	4.7566	4.6277	4.8718	4.7535	4.7421	4.7127	4.7538	4.709	4.7082	4.7711	4.7428	4.735	4.8075	4.778	4.7617
Prkcsh	3.8184	3.8277	3.7849	3.7921	3.7354	3.7826	3.794	3.7288	3.7413	3.7258	3.7058	3.7016	3.7386	3.6598	3.7419	3.7232	3.7101	3.7828	3.8372	3.7035	3.8721	3.8611
Tnk1	3.3362	3.4694	3.3713	3.4282	3.3765	3.432	3.4452	3.3865	3.3774	3.2612	3.3083	3.2272	3.2788	3.3204	3.4098	3.3601	3.3585	3.496	3.449	3.4495	3.5505	3.5391
Cdipt	4.2512	4.2012	4.2709	4.2161	4.1845	4.1591	4.1035	4.2133	4.1884	4.1897	4.3133	4.3469	4.4109	4.5017	4.5829	4.5658	4.6772	4.6812	4.7514	4.7572	4.8034	4.8305
Cops8	3.8576	3.8254	3.8733	3.8307	3.9303	3.7379	3.8069	3.7074	3.8389	3.9129	3.7765	3.8206	3.8355	3.7585	3.8232	3.8189	3.8163	3.8633	3.9121	3.7447	3.8415	3.8674
Trip6	4.1755	4.197	4.1449	4.1285	4.1016	4.1313	4.1157	4.0832	4.0417	4.0532	4.0825	4.0908	4.1241	4.1729	4.2549	4.2226	4.2401	4.2801	4.3577	4.318	4.4299	4.4178
Fkbp8	3.1211	3.0696	3.0173	3.2023	3.0311	3.1595	3.1117	3.2243	3.0158	3.064	2.9729	3.0116	2.9887	2.8377	2.9305	2.9285	2.9148	3.0233	3.0153	2.8663	3.0247	2.9705
Ndrl	3.7471	3.7592	3.6773	3.6995	3.6266	3.6682	3.6296	3.5956	3.7522	3.7242	4.2514	4.272	4.2946	4.6056	4.6706	4.6412	4.7724	4.8025	4.8399	4.9349	5.0227	5.0133
2810410M20Rik	4.3591	4.3091	4.4112	4.3593	4.4562	4.3458	4.2759	4.2112	4.0241	4.1825	4.0226	3.9591	3.9727	3.9126	3.8893	3.8637	3.8013	3.7477	3.7655	3.679	3.6685	3.6695
Fads1	3.3781	3.3052	3.3565	3.288	3.289	3.2434	3.448	3.5395	3.4377	3.4293	3.3445	3.3359	3.3712	3.297	3.3538	3.347	3.3065	3.3495	3.3763	3.1278	3.2039	3.1798
Copz1	3.7482	3.6761	3.7396	3.8287	3.8559	3.7564	3.7305	3.6701	3.6705	3.7672	3.6766	3.6286	3.6423	3.5498	3.6061	3.5709	3.5109	3.5267	3.5509	3.4425	3.5462	3.5069
Mare	3.7719	3.7381	3.6972	3.6859	3.6295	3.702	3.7048	3.6645	3.6946	3.684	3.6711	3.6565	3.6851	3.6913	3.7199	3.683	3.6776	3.6581	3.705	3.6457	3.6621	3.7022
Ftsj3	4.9488	4.9168	4.9655	4.9186	4.9328	4.9092	4.8891	4.8707	4.9309	4.9197	4.8408	4.904	4.9461	4.8869	4.9817	4.9328	4.8521	4.8845	4.9248	4.7837	4.8527	4.8722
Pias1	3.4717	3.4582	3.4695	3.5019	3.5827	3.3335	3.5057	3.492	3.5023	3.5795	3.7889	3.7424	3.7438	3.8152	3.8445	3.8283	3.8988	3.9067	3.9188	3.9324	4.0087	3.9998
Hoxb1	2.9748	2.8837	2.959	2.8843	3.015	3.0739	2.9825	2.7841	2.8336	2.8859	2.8551	2.8155	2.8513	2.899	2.8835	2.858	2.8403	2.8168	2.8305	2.876	2.8111	2.8482
Xrn2	3.5959	3.5586	3.6379	3.7006	3.3944	3.4791	3.5008	3.4778	3.49	3.5498	3.6059	3.5454	3.5534	3.6979	3.6086	3.6027	3.5977	3.5951	3.6362	3.5924	3.6275	3.6448
Fastkd2	3.3163	3.1999	3.2783	3.2505	3.2248	3.24	3.2381	3.18	3.2269	3.3835	3.2171	3.1751	3.2102	3.1695	3.2697	3.2222	3.206	3.2071	3.2422	3.0891	3.1709	3.1848
Timm23	4.9835	5.035	4.9758	4.9949	5.0074	4.993	4.9904	4.9514	5.0203	5.0219	4.9124	4.9426	4.9358	4.9162	4.9479	4.9511	4.8814	4.9197	4.9388	4.8552	4.9191	4.9156
Ubap1	3.6327	3.6202	3.5488	3.5747	3.5321	3.6015	3.585	3.5136	3.5553	3.5406	3.59	3.5851	3.6101	3.5888	3.5849	3.5724	3.5693	3.5718	3.5871	3.5751	3.5724	3.6015
Map3k7ip2	3.6953	3.7167	3.6174	3.6846	3.6465	3.6578	3.7644	3.6981	3.8112	3.8081	3.7954	3.7658	3.7547	3.7325	3.837	3.7328	3.8222	3.8852	3.8575	3.8054	3.9849	3.9318
Rcbtb1	2.4095	2.5279	2.4116	2.4598	2.4591	2.424	2.5862	2.3884	2.3861	2.453	2.386	2.3816	2.3592	2.3544	2.3533	2.3555	2.3375	2.3876	2.4133	2.3838	2.3847	2.3793
Slc25a17	4.044	3.9411	4.0709	4.0659	3.973	4.1261	3.9977	3.8675	3.9404	4.0846	4.0141	4.0649	4.0703	4.0555	4.0849	4.0769	4.1185	4.067	4.0794	4.0706	4.0417	4.0529
Snrpb2	4.0986	4.0713	4.0024	4.0802	3.9833	4.0765	4.1262	4.0785	4.1387	4.1374	4.0255	4.0933	4.1053	3.9896	4.122	4.0701	4.0262	4.0067	4.0425	3.9894	4.0378	4.0147
G6pdx	3.7767	3.7827	3.7465	3.7384	3.8149	3.7004	3.7651	3.7671	3.7502	3.7997	3.7396	3.7366	3.744	3.656	3.7542	3.6954	3.627	3.6618	3.7132	3.5524	3.6728	3.6491
Napa	3.6942	3.7019	3.6272	3.645	3.6347	3.6677	3.6718	3.5824	3.6617	3.6079	3.6653	3.6439	3.6491	3.6282	3.7116	3.6846	3.722	3.7508	3.7763	3.7654	3.8243	3.8131
Bmp4	4.3581	4.3487	4.3471	4.4157	4.4749	4.292	4.3443	4.2578	4.0643	4.146	3.9428	3.9387	3.9451	3.978	4.013	3.9426	4.0332	3.9898	4.039	4.0181	4.0094	4.0177
Zfp54	3.5784	3.5984	3.4978	3.5109	3.4945	3.5337	3.5465	3.4641	3.4794	3.4607	3.5551	3.5553	3.542	3.5384	3.5412	3.5361	3.5239	3.5118	3.5372	3.4639	3.5183	3.5206
9330134C04Rik	3.4168	3.4343	3.3232	3.3475	3.3426	3.3716	3.4141	3.378	3.4139	3.4047	3.3902	3.4414	3.482	3.3054	3.4327	3.3929	3.3613	3.4734	3.4727	3.2814	3.4342	3.4135
Sccpdh	3.2955	3.2451	3.3054	3.1975	3.3614	3.151	3.2601	3.1637	3.3504	3.5236	3.3781	3.4541	3.4465	3.3913	3.4996	3.4789	3.4516	3.5495	3.5668	3.451	3.5985	3.593
Appbp1	4.1168	4.0346	4.0539	3.9632	4.2357	3.883	4.1045	4.0736	4.0786	4.1693	4.1958	4.1899	4.1774	4.2788	4.2864	4.2486	4.308	4.2306	4.269	4.2858	4.2779	4.2642
Hmgcr	3.9007	4.0066	3.9318	3.9687	3.9145	3.9349	3.9952	3.9447	4.0791	4.1044	4.0171	4.1192	4.1617	4.0791	4.1974	4.1809	4.0951	4.1679	4.2075	3.9316	4.0597	4.0576
Chid1	2.5547	2.5146	2.5828	2.6393	2.6408	2.5541	2.5393	2.5729	2.4832	2.5651	2.4675	2.47	2.4639	2.5106	2.5095	2.5155	2.62	2.6203	2.6337	2.627	2.6474	2.671
Cad	3.8571	3.8449	3.9419	3.919	3.8985	3.8753	3.9117	3.7892	3.9115	3.9023	3.807	3.8	3.7986	3.7389	3.7999	3.7898	3.72	3.757	3.8084	3.6783	3.7657	3.7515
Pdgfra	2.0501	2.1393	2.138	2.1478	2.2117	2.0298	2.1874	2.093	2.1299	2.0417	2.139	2.1088	2.0362	2.1353	2.1469	2.1648	2.1954	2.2461	2.2322	2.212	2.3098	2.2939
Syf2	4.0183	4.0378	4.0041	3.9815	3.9589	3.9734	3.9515	3.9161	3.9651	3.9314	3.9664	4.0817	4.109	3.9565	4.1037	4.0733	4.0127	4.0971	4.1276	3.9937	4.1336	4.1167
Cxxc5	3.126	3.0973	3.2028	3.1528	2.9071	2.8398	3.1562	3.0779	3.1889	3.3064	3.0024	2.9239	2.9749	2.7096	2.694	2.695	2.7582	2.7058	2.7546	2.8308	2.8437	2.8406
Slc31a2	2.7092	2.6669	2.737	2.7697	2.6099	2.6714	2.5827	2.5648	2.4749	2.5597	2.6332	2.573	2.595	2.6742	2.6896	2.661	2.8256	2.7801	2.798	2.8522	2.8731	2.8856
Smpdl3a	2.3445	2.2584	2.3004	2.2868	2.2184	2.1946	2.3474	2.3141	2.3707	2.3533	2.3244	2.2827	2.3242	2.3876	2.4288	2.4568	2.5756	2.6116	2.6678	2.5971	2.7482	2.853
Jak3	2.6324	2.6374	2.606	2.6452	2.562	2.5357	2.6361	2.6201	2.4801	2.3995	2.4129	2.3753	2.4287	2.4564	2.3947	2.4472	2.4023	2.4354	2.4557	2.4861	2.5147	2.5519
Htatip	2.7251	2.6869	2.549	2.5347	2.6796	2.5417	2.7325	2.4803	2.6177	2.67	2.6655	2.7209	2.7008	2.687	2.6825	2.7091	2.6957	2.7416	2.7128	2.6808	2.7308	2.7192
Hand2	2.919	3.0076	2.9438	2.9937	2.8563	2.9165	2.9213	2.8594	2.7905	2.7287	2.787	2.7502	2.7366	2.8079	2.8272	2.7638	2.8176	2.7827	2.7509	2.8166	2.8324	2.7921
Gjb1	3.0004	3.0913	2.9826	3.0157	2.9647	3.0022	3.0258	2.9715	2.9614	2.9212	2.9481	2.8955	2.9535	2.9455	2.9549	2.93	2.8845	2.8942	2.8955	2.9346	2.8961	2.942
Cav3	2.0287	2.0487	1.9978	2.067	1.9695	2.005	1.9233	1.9468	1.9525	1.9131	1.989	1.986	2.0048	1.8342	1.9965	1.9172	2.0324	1.9476	1.9835	2.0313	2.006	2.0004
Ksr1	2.356	2.3573	2.315	2.2571	2.1728	2.2473	2.3183	2.2114	2.2319	2.0917	2.1812	2.1871	2.1648	2.2132	2.1087	2.1504	2.1752	2.1486	2.1226	2.1864	2.1636	2.1644
Mem1	2.2125	2.2819	2.1073	2.2643	2.186	2.1901	2.2456	2.1652	2.2253	2.1086	2.1578	2.1634	2.1321	2.1896	2.2116	2.1881	2.1635	2.1541	2.1773	2.1509	2.1807	2.2114
Osm	2.4171	2.4865	2.3905	2.4259	2.342	2.4096	2.469	2.3197	2.3562	2.3382	2.3391	2.3184	2.3882	2.2893	2.2995	2.3314	2.3357	2.3129	2.2596	2.2836	2.3045	2.2936
Atbf1	3.4022	3.422	3.3542	3.3595	3.2812	3.3221	3.2219	3.1305	3.0457	3.0522	3.1857	3.1847	3.1984	3.2682	3.3302	3.3226	3.3572	3.3388	3.3735	3.3729	3.4104	3.4334
Ercc5	3.0314	2.9656	2.979	2.9805	2.915	2.9466	2.9893	2.9172	2.9867	2.959	3.1286	3.1887	3.194	3.1451	3.2543	3.2406	3.2338	3.3696	3.382	3.2873	3.4326	3.399
Vamp3	3.0279	2.989	2.9295	2.9793	2.8932	2.9358	3.0138	2.9598	3.0066	2.9562	2.9406	2.9763	3.03	2.9345	3.023	3.0102	2.9989	3.042	3.0949	2.9936	3.0809	3.0505
Phlda1	3.7879	3.7364	3.7936	3.7075	3.6586	3.6591	3.7257	3.6921	3.7257	3.7635	4.0248	3.9838	3.9996	4.2755	4.2698	4.2443	4.2998	4.2445	4.3236	4.1767	4.1963	4.1648
Trim28	4.5453	4.6818	4.5829	4.6413	4.6141	4.6139	4.5941	4.5319	4.6067	4.585	4.4039	4.3825	4.3743	4.1418	4.2294	4.2131	4.0428	4.1287	4.1518	4	4.0959	4.1119
Anpep	2.8899	2.8797	2.8897	2.8525	2.8292	2.8448	2.8706	2.8165	2.853	2.8158	2.7926	2.793	2.7855	2.7894	2.7901	2.7897	2.7836	2.7755	2.7877	2.7883	2.7886	2.7546
Snai2	2.9978	2.994	3.0066	2.8781	2.8454	2.8341	2.8692	2.7965	3.0834	3.049	2.9855	3.0353	3.0503	2.9855	2.9369	2.945	2.9638	2.9004	2.947	2.9025	2.9238	2.8433
Figf	2.5689	2.5594	2.5912	2.4482	2.4222	2.6358	2.636	2.6215	2.6407	2.449	2.4965	2.5106	2.5251	2.5594	2.5331	2.5503	2.5382	2.5227	2.4963	2.5055	2.5002	2.5277
Gcm1	3.1557	3.1148	3.048	3.0724	3.061	3.0984	3.1317	3.077	3.0897	3.0419	3.0868	3.0483	3.053	3.001	3.0351	3.0387	3.0118	2.971	3.0249	2.9712	3.0245	3.0444
Csf2ra	3.5455	3.5381	3.6024	3.4852	3.5944	3.5088	3.5264	3.5935	3.5594	3.5478	3.8592	3.8343	3.7611	3.8714	3.8459	3.8376	3.9232	3.8854	3.8998	3.9533	3.9535	3.9209
Egf	3.2541	3.3026	3.1963	3.2393	3.1851	3.2416	3.242	3.1967	3.1893	3.1613	3.1881	3.1887	3.1852	3.1645	3.1913	3.1818	3.1252	3.1857	3.1994	3.1564	3.1832	3.1814
Hbegf	3.5619	3.5484	3.6196	3.6439	3.7708	3.6021	3.6951	3.578	3.4251	3.4553	3.5322	3.5075	3.5347	3.9626	3.9674	3.9459	4.1553	4.0819	4.1526	4.269	4.2554	4.2916
Klf1	2.2297	2.2262	2.3903	2.3425	2.464	2.3314	2.2536	2.2981	2.2757	2.2613	2.277	2.2694	2.2634	2.2258	2.2468	2.2066	2.2293	2.2541	2.222	2.2128	2.2478	2.2052
Epor	2.8039	3.04	2.9833	3.0046	2.9495	3.0134	2.9812	2.9195	2.9617	2.8701	2.8765	2.8855	2.9086	2.8886	2.9042	2.9094	2.9144	2.8895	2.9224	2.892	2.9028	2.9125
Igf2	2.8995	2.8011	2.8717	2.9152	2.9565	2.7306	2.834	2.7312	2.9134	2.968	3.0503	3.156	3.1468	3.0779	3.1469	3.1887	3.0511	3.2109	3.2152	3.176	3.2595	3.243
Mmp14	3.6898	3.6975	3.7409	3.6467	3.7041	3.7009	3.7661	3.7968	3.6816	3.6331	3.7113	3.6565	3.7155	3.7919	3.7668	3.754	4.0223	3.9059	3.9765	4.1622	4.0798	4.1014
Myf6	1.9553	2.0877	1.9375	2.0884	1.9537	1.8933	1.9804	1.9741	2.0464	1.9392	2.0232	2.0285	2.0472	2.0502	2.0307	2.0706	2.0291	2.0008	2.0177	1.9901	1.9977	1.9921
Hoxb9	2.7739	2.7123	2.6589	2.6883	2.6471	2.6414	2.6508	2.615	2.6453	2.6756	2.7096	2.7677	2.684	2.6483	2.633	2.6692	2.7116	2.6804	2.7086	2.6489	2.6945	2.6558
Ifng	1.9311	1.9509	1.9031	1.9209	1.7345	1.7851	1.9308	1.8716	2.1587	1.6991	1.8349	1.8197	1.8272	1.8503	1.8832	1.8597	1.8682	1.809	1.88	1.8502	1.8306	1.8349
Il1b	1.6598	1.7888	1.7182	1.8039	2.0848	1.669	1.4898	1.676	1.7207	1.6497	1.6566	1.6109	1.6954	1.7011	1.6354	1.6955	1.7348	1.7197	1.6657	1.7783	1.6091	1.6772
Csf2rb2	2.7773	2.8726	2.9085	2.8955	2.9461	2.8614	2.8552	2.8883	2.9081	2.8752	2.9274	2.8526	2.901	2.9501	2.9832	2.9671	2.9932	2.8726	2.9584	2.8823	2.9257	3.0281
Krt14	2.6821	2.7455	2.6804	2.6853	2.6133	2.6292	2.6723	2.6393	2.6074	2.5823	2.5949	2.5747	2.5612	2.6106	2.6055	2.6039	2.6471	2.6668	2.6701	2.6754	2.6827	2.6741
Lhcgr	1.7178	1.6904	1.5975	1.6075	1.5897	1.568	1.6412	1.5374	1.6066	1.4816	1.6285	1.4522	1.5758	1.6037	1.5343	1.555	1.6052	1.5554	1.5073	1.5662	1.5783	1.5584
Myod1	3.2286	3.3373	3.3044	3.2934	3.2449	3.2863	3.3115	3.2862	3.2842	3.1979	3.2575	3.2196	3.2142	3.2394	3.2108	3.205	3.2161	3.1895	3.2165	3.227	3.2242	3.2287
Nos2	2.6883	2.7002	2.6561	2.6052	2.6184	2.604	2.6615	2.552	2.6618	2.6713	2.6723	2.6959	2.7078	2.6621	2.6574	2.6723	2.6509	2.6926	2.6698	2.6681	2.685	2.703
Pax1	2.3319	2.4579	2.3561	2.4171	2.4325	2.4109	2.486	2.4039	2.3965	2.3336	2.3916	2.3547	2.3566	2.3579	2.3271	2.3386	2.3899	2.249	2.3415	2.3583	2.3421	2.3427
Rag1	2.5628	2.5096	2.4987	2.5009	2.4406	2.4948	2.4516	2.3918	2.4516	2.3981	2.5114	2.4215	2.5154	2.4731	2.4121	2.4301	2.4422	2.466	2.4365	2.505	2.4355	2.4727
Rras	3.3695	3.4218	3.4063	3.4235	3.4299	3.3881	3.3617	3.3685	3.2157	3.1652	3.3171	3.3392	3.3378	3.3876	3.4071	3.397	3.4754	3.4627	3.5059	3.4829	3.4953	3.5118
Rxrg	2.0165	1.9903	1.9675	2.046	1.9753	1.9451	2.0754	1.9316	2.0231	2.006	2.0913	2.0947	2.0258	2.1102	2.0664	2.0708	2.0739	2.0942	2.046	2.0729	2.0727	2.0804
Serpina3n	3.4386	3.4078	3.4393	3.3487	3.3447	3.3369	3.3377	3.3747	3.3779	3.2779	3.3036	3.3141	3.3351	3.3063	3.3501	3.3434	3.3209	3.3241	3.32	3.3196	3.3346	3.3443
Tgfb1	2.0732	2.107	2.0816	2.1204	2.0814	2.0559	2.1042	2.0472	2.0857	2.1038	2.1241	2.0763	2.0702	2.0719	2.0254	2.0833	2.0342	2.1002	2.0818	2.0544	2.1224	2.0575
Tnfrsf1b	2.48	2.5435	2.4759	2.5038	2.4799	2.4402	2.5115	2.4791	2.5158	2.4462	2.481	2.4631	2.5055	2.5046	2.5703	2.5221	2.4989	2.5078	2.481	2.4581	2.4581	2.4394
Wnt7a	2.2687	2.2041	2.1827	2.2132	2.2035	2.1142	2.1864	2.1497	2.2728	2.1194	2.1851	2.1882	2.2025	2.2332	2.2377	2.1903	2.2255	2.2716	2.2282	2.2334	2.2181	2.2074
Prtn3	2.4516	2.5771	2.5097	2.4736	2.4313	2.4584	2.5002	2.4036	2.4247	2.4511	2.4339	2.42	2.4339	2.4463	2.4085	2.3916	2.3986	2.4484	2.3993	2.4614	2.4181	2.4306
Ikzf3	3.1798	3.1177	3.2343	3.2582	3.0863	3.118	3.1528	3.0536	3.1421	3.3462	3.2282	3.2207	3.2255	3.263	3.253	3.2612	3.2471	3.2196	3.2518	3.222	3.2343	3.2385
Rag2	2.2578	2.3561	2.327	2.3264	2.2843	2.2589	2.4394	2.2984	2.341	2.1891	2.2066	2.2871	2.2694	2.1323	2.2214	2.2353	2.2708	2.2482	2.2594	2.2533	2.257	2.2666
Shh	2.6173	2.5109	2.5965	2.5901	2.4818	2.5717	2.5537	2.4962	2.5323	2.5907	2.56	2.5404	2.5308	2.5364	2.5459	2.5448	2.5456	2.5188	2.5427	2.5296	2.5588	2.5516
Cdh2	2.8497	2.8807	2.8999	2.9533	3.0088	2.7864	2.866	2.9743	2.8993	2.899	2.8334	2.8357	2.8137	2.7487	2.7573	2.7713	2.8483	2.7891	2.8235	2.8249	2.8642	2.7992
Smarca5	3.6257	3.5446	3.5428	3.5843	3.6307	3.4701	3.4754	3.3867	3.3182	3.3054	3.248	3.3069	3.2912	3.3062	3.3101	3.2792	3.242	3.2795	3.318	3.2082	3.2959	3.3036
Flt1	3.2209	3.2831	3.1973	3.1819	3.1458	3.1518	3.1339	3.0701	3.2151	3.252	3.3186	3.3174	3.3801	3.737	3.7246	3.7437	3.9484	3.9027	3.9661	3.7974	3.7615	3.7656
Sox4	3.064	3.1396	3.0211	3.1004	3.0746	3.0989	3.1294	3.0815	3.1319	3.0633	3.2679	3.2672	3.2541	3.2083	3.2421	3.2466	3.2083	3.2095	3.227	3.2287	3.2477	3.2309
Utf1	4.5308	4.5201	4.5377	4.4514	4.5316	4.4537	4.4257	4.4893	4.353	4.3357	4.2354	4.2105	4.2073	4.2719	4.1962	4.2381	4.1887	4.1818	4.1584	4.1965	4.1473	4.1422
Hoxa9	2.2407	2.1717	2.1017	2.131	2.132	2.154	2.0788	1.9296	2.0438	2.1375	2.1086	2.131	2.0342	2.1593	2.0618	2.077	2.1506	2.0555	2.0132	2.0986	2.0022	2.0636
Grem1	2.9658	3.0842	2.9565	2.9808	2.9381	2.9873	3.0055	2.9011	2.9661	2.9379	2.9465	2.9606	2.9818	2.9721	3.0064	2.9846	2.9867	2.9472	2.9889	2.9704	2.9494	2.9848
Tcf3	4.4705	4.467	4.5677	4.551	4.2052	4.4119	4.2801	4.1943	4.1099	4.2634	4.3477	4.2937	4.3097	4.4487	4.4096	4.4612	4.6125	4.4772	4.5369	4.6489	4.5456	4.5845
Erbb4	2.8171	2.7404	2.7889	2.708	2.6799	2.6657	2.6971	2.6667	2.7599	2.728	2.6624	2.6264	2.7032	2.654	2.7214	2.6828	2.6553	2.6263	2.6802	2.6492	2.6538	2.6541
Sox2	4.7491	4.8193	4.8017	4.803	4.8194	4.8264	4.7909	4.6936	4.7888	4.6607	4.5176	4.4438	4.3923	3.8284	3.8833	3.9129	3.6514	3.7648	3.6966	3.5519	3.5781	3.5246
Sirt4	2.693	2.6735	2.6244	2.6221	2.5833	2.6532	2.6783	2.8041	2.541	2.6736	2.5931	2.5976	2.6038	2.5923	2.6259	2.5828	2.5891	2.6781	2.6782	2.6204	2.6959	2.7013
Mbd1	2.5548	2.5916	2.5458	2.5721	2.6227	2.6003	2.6749	2.5673	2.6358	2.4388	2.5411	2.5297	2.5438	2.5697	2.7074	2.628	2.6256	2.7632	2.8016	2.6782	2.8841	2.8825
Mbd4	3.0558	3.1473	3.069	3.0924	3.0989	3.1124	3.1011	3.0017	3.0544	2.9011	2.9559	3.0144	3.0109	2.909	2.9531	2.9508	2.878	2.9427	2.9772	2.9366	3.0251	3.0117
Irs1	1.9459	1.9165	1.8968	1.9767	2.004	1.8576	2.0729	1.9803	2.0128	1.8823	1.88	1.933	1.9149	1.932	1.8772	1.9221	1.9114	1.8985	1.8542	1.9397	1.9124	1.8537
Actl6b	2.8759	2.8383	2.8805	2.7918	2.9773	2.7454	2.8215	2.8108	2.741	2.7489	2.6888	2.6705	2.775	2.7634	2.7439	2.737	2.7275	2.7258	2.7434	2.7424	2.7377	2.7303
Cdyl	2.3823	2.2569	2.2857	2.2646	2.1281	2.0875	2.1504	2.0534	2.1349	2.0085	2.0726	2.0413	2.0902	1.9717	2.0668	2.1413	2.1089	2.1155	2.0866	2.064	2.0905	2.1425
Smarcc1	2.9438	2.8244	2.7704	2.895	2.7943	2.8435	2.8189	2.7064	2.7007	2.5091	2.4312	2.5627	2.5263	2.4513	2.5533	2.5819	2.3771	2.582	2.5685	2.3938	2.5521	2.5309
Ascl2	2.7401	2.825	2.7396	2.7944	2.8099	2.7836	2.9451	2.7548	2.9037	2.7001	3.0685	3.0684	3.0748	2.9617	3.0117	2.9925	2.964	2.9857	2.9888	2.9091	2.9838	2.9818
Cnr1	3.2927	3.3334	3.2565	3.2586	3.2381	3.2558	3.2727	3.1942	3.1974	3.1739	3.1537	3.1622	3.1324	3.168	3.1633	3.1547	3.1587	3.1686	3.1724	3.1866	3.1474	3.1803
Tcfap2a	1.8177	1.8153	1.7222	1.753	1.7788	1.6795	1.8164	1.6344	1.5735	1.6868	1.5897	1.6153	1.615	1.6374	1.6491	1.6415	1.6468	1.6813	1.5952	1.6578	1.6616	1.7009
Csn2	2.0564	2.1928	2.1531	2.1505	2.2086	2.1219	2.159	2.1927	2.1671	2.0282	2.1176	2.0913	2.0899	2.1099	2.0939	2.1111	2.0921	2.0672	2.1175	2.1281	2.0961	2.1138
Epha2	2.8849	2.7612	2.9043	2.8185	2.7442	2.7007	2.6731	2.6697	2.1996	2.0372	2.1058	1.9829	1.9917	2.0677	2.0352	2.0587	2.1062	2.0965	2.076	2.271	2.0078	2.0176
Tle2	2.8491	2.7933	2.7006	2.7056	2.6964	2.7232	2.7595	2.7086	2.6977	2.6245	2.6133	2.4472	2.5902	2.5922	2.5507	2.5101	2.558	2.5631	2.5331	2.5985	2.5263	2.5819
Rel	2.1946	2.278	2.2888	2.2739	2.4099	2.2361	2.3638	2.3441	2.2125	2.3521	2.2433	2.2402	2.2526	2.221	2.2153	2.2533	2.2377	2.2667	2.2473	2.2348	2.2734	2.2537
Ppard	2.7959	2.8048	2.7008	2.705	2.6685	2.6318	2.7048	2.5955	2.5592	2.5321	2.4987	2.4843	2.5297	2.5531	2.562	2.5496	2.5586	2.5255	2.5523	2.5656	2.5184	2.5441
Ptges3	3.9252	4.0069	3.9631	3.9897	3.9466	3.9649	3.9503	3.9011	3.8887	3.8823	3.8891	3.9959	4.0335	3.8862	3.9407	3.9938	3.8582	3.8653	3.9594	3.7772	3.8234	3.8571
Fgfr4	3.1174	3.1296	3.0542	3.0659	3.0347	3.089	3.1202	3.0377	2.9911	2.9679	2.9457	2.9359	2.9553	2.9278	2.8886	2.9275	2.8337	2.8953	2.8771	2.9279	2.8896	2.8895
H19	2.7675	2.6537	2.7439	2.6496	2.6815	2.5369	2.8362	2.8344	3.1183	3.2256	3.3293	3.3413	3.3245	3.3924	3.4324	3.4361	3.3987	3.4612	3.5165	3.4788	3.5566	3.5613
Hoxb5	2.7146	2.8035	2.7012	2.7765	2.6717	2.7017	2.7582	2.7212	2.7531	2.795	2.7543	2.5944	2.7473	2.7559	2.7536	2.7644	2.7705	2.7509	2.7461	2.7433	2.7569	2.7422
Lef1	2.0758	2.2096	2.0156	2.0411	2.0863	2.092	1.8847	1.8788	1.73	1.7025	1.6891	1.6044	1.7226	1.7018	1.7104	1.726	1.7386	1.7399	1.6981	1.7398	1.7187	1.7092
L1cam	2.6929	2.7408	2.6881	2.7138	2.6681	2.6745	2.7135	2.6364	2.6627	2.6356	2.6706	2.6453	2.6508	2.6597	2.6581	2.6562	2.6462	2.6252	2.6828	2.6381	2.6354	2.6417
Etv4	3.4113	3.4297	3.3515	3.2866	3.5828	3.3827	3.5465	3.3723	3.2467	3.2364	2.9329	2.952	2.9477	2.8992	2.9093	2.9252	2.9062	2.9024	2.9022	2.8449	2.8964	2.8633
Sfpi1	4.3325	4.3511	4.2717	4.3073	4.2659	4.2775	4.2853	4.2574	4.2767	4.2784	4.3224	4.3323	4.3445	4.4101	4.3867	4.3435	4.3171	4.2954	4.2857	4.3144	4.2934	4.2914
Tcf7	3.1719	3.2357	3.2595	3.2081	3.1905	3.1848	3.2183	3.1806	3.1361	3.2724	3.1502	3.1571	3.1382	3.176	3.1926	3.1536	3.4606	3.2019	3.162	3.1694	3.173	3.2131
Foxn1	3.0604	3.0524	2.9855	3.0025	2.9899	2.9792	2.9802	2.9734	2.9753	2.9147	2.938	2.8504	2.9503	2.9566	2.9304	2.9496	2.9403	2.9396	2.9634	2.9573	2.9606	2.9612
Cdkn1a	3.4372	3.4012	3.4892	3.5571	3.595	3.3956	3.5948	3.5239	3.5376	3.5589	3.8331	3.8234	3.7888	3.9737	3.976	3.9556	4.0152	3.9739	4.0319	4.0118	4.0175	3.9965
Gli1	3.672	3.6777	3.5462	3.628	3.7053	3.7391	3.6293	3.5226	3.728	3.7307	3.6215	3.6657	3.6265	3.0835	3.1277	3.1487	3.0359	3.003	3.0068	2.9738	2.9939	2.9833
Gbx2	3.7239	3.7264	3.7164	3.747	3.6919	3.6848	3.6105	3.6693	3.4976	3.4497	3.4551	3.4754	3.5052	3.5018	3.4885	3.4338	3.4226	3.4374	3.4635	3.48	3.465	3.4918
Cbx2	2.3441	2.3738	2.4636	2.2875	2.4032	2.2997	2.3987	2.3802	2.3781	2.1826	2.284	2.2802	2.3095	2.297	2.2661	2.267	2.2103	2.2106	2.265	2.2975	2.249	2.2689
Zp1	1.9811	2.1086	1.9927	2.064	2.1669	2.0932	2.1439	2.0428	1.9864	2.0492	2.0387	2.0426	2.0568	1.9793	2.0141	1.9864	1.9688	1.9893	2.0225	2.0143	2.0915	2.0155
Thbd	2.1407	2.2673	2.1684	2.2132	2.1097	2.1708	2.1328	2.051	2.1298	2.2317	2.1442	2.1769	2.1081	2.2062	2.1077	2.0962	2.181	2.2543	2.1188	2.2033	2.2818	2.1427
Tnfrsf11a	2.1676	2.107	2.153	2.1346	2.0928	2.1098	2.0458	2.0683	2.1723	2.0312	2.0889	2.138	2.1513	2.1274	2.1015	2.1311	2.1092	2.114	2.1148	2.1124	2.111	2.1327
Tnfsf8	2.2632	2.1497	2.2196	2.1425	2.2285	2.1113	2.1593	2.1206	2.2598	2.1661	2.2218	2.1853	2.204	2.1817	2.1428	2.1866	2.1163	2.2238	2.1677	2.1835	2.1614	2.1487
Lor	2.783	2.7914	2.7766	2.8077	2.7525	2.7675	2.8113	2.7473	2.6216	2.586	2.5875	2.6139	2.6122	2.5708	2.575	2.5929	2.6003	2.5744	2.5648	2.6147	2.5546	2.6249
Esx1	2.9049	2.858	2.8356	2.8356	2.9168	2.753	3.2107	3.0308	3.5545	3.5643	3.9465	3.7696	3.8494	3.9576	3.8562	3.8797	3.9768	3.8806	4.0077	4.0219	3.9587	3.9396
Evx1	1.8645	1.944	1.7834	1.8826	1.6677	1.6995	2.0009	1.8176	2.0566	1.7553	1.883	1.9073	1.8852	1.9048	1.9421	1.9209	1.9368	1.8821	1.9372	1.9334	1.968	1.9069
Evx2	3.617	3.572	3.6157	3.5675	3.5935	3.5482	3.5621	3.5842	3.5822	3.6817	3.5975	3.5963	3.6346	3.6977	3.6785	3.6483	3.6646	3.579	3.6417	3.6369	3.6598	3.6113
Hoxa10	2.9061	2.9598	2.9074	2.8845	2.8447	2.7834	2.8958	2.8699	2.8202	2.9094	2.8157	2.8443	2.933	2.9144	2.9765	2.8728	2.9035	2.8282	2.8969	2.8576	2.8422	2.861
Il1r1	2.7912	2.8904	2.775	2.7163	2.6593	2.6805	2.6448	2.6002	2.8222	2.8482	2.8009	2.8202	2.8116	2.8578	2.872	2.8402	2.9336	2.8682	2.911	2.8997	2.9719	2.9738
Ivl	2.1364	2.1029	2.1463	2.1009	2.0935	2.0339	2.0729	2.1171	2.0763	2.0029	2.018	2.0828	2.0455	2.0134	2.0005	1.955	1.9943	2.0263	2.0295	2.0179	1.9944	2.0526
Kpna6	2.3923	2.1878	2.1435	2.2385	2.1092	2.2229	2.3562	2.3676	2.3139	2.285	2.2988	2.2964	2.3131	2.3309	2.337	2.3538	2.3526	2.4434	2.4269	2.3766	2.4788	2.4609
Admr	3.0575	3.0315	3.0534	2.9962	2.9913	2.9744	2.9823	3.066	3.0119	2.9125	2.9813	2.9389	2.9626	2.9358	2.9697	2.9634	2.9576	2.9413	2.9563	2.9589	2.954	2.9667
Aqp8	3.2731	3.2789	3.3297	3.3174	3.2498	3.2561	3.261	3.223	3.2714	3.3564	3.3701	3.3681	3.3929	3.4166	3.4543	3.3669	3.3609	3.3713	3.3491	3.3446	3.3789	3.3818
Bmp2	3.2045	3.1871	3.2151	3.1392	3.1074	3.1192	3.1187	3.1862	3.1857	3.0626	3.1762	3.0058	3.161	3.1832	3.1972	3.136	3.1402	3.1471	3.1302	3.1033	3.1433	3.1575
Bmp6	3.3858	3.3978	3.4042	3.3636	3.3074	3.3453	3.3729	3.3038	3.3143	3.351	3.3322	3.3316	3.3564	3.3425	3.3611	3.3413	3.3525	3.3469	3.3668	3.3433	3.3612	3.3845
Bmp7	2.9379	2.9155	2.9467	2.8845	2.9172	2.8438	3.0803	3.0158	3.102	3.1711	3.1094	3.1196	3.1114	2.9678	3.0347	3.0344	3.024	2.9781	3.0444	3.057	3.0667	3.0213
Cbx4	2.9426	3.0249	2.8797	2.8749	2.896	2.9288	2.9385	2.8872	2.914	2.937	2.9102	2.9008	2.9476	2.9874	2.9893	2.9736	3.0212	3.0235	3.0561	3.0391	3.0841	3.0827
Cebpa	1.8035	1.8445	1.9208	1.9369	1.9713	1.6942	2.0074	2.0785	1.9696	1.9295	2.0069	1.9903	1.9872	2.0093	1.9665	1.971	1.9762	1.9884	1.9862	1.977	2.0293	1.9783
Cebpd	3.1417	3.1803	3.1844	3.126	3.0225	2.908	2.8909	2.9436	2.9222	2.9911	3.0849	3.1454	3.1823	3.2517	3.3057	3.314	3.2667	3.1933	3.2557	3.2347	3.2418	3.2219
Bcl2	2.7985	2.7953	2.8347	2.7756	2.9471	2.9025	2.8578	2.7523	2.8265	2.7823	2.7802	2.7707	2.764	2.8195	2.8022	2.8066	2.8187	2.8033	2.8126	2.8414	2.8166	2.8152
Cebpb	3.6173	3.6153	3.6575	3.557	3.5594	3.5553	3.6554	3.6452	4.0349	4.1036	4.5779	4.6821	4.7247	4.6878	4.7886	4.7878	4.8686	4.8436	4.8735	4.9639	5.0076	5.0019
Ebf2	2.7467	2.697	2.6085	2.6402	2.6085	2.5849	2.6406	2.564	2.5582	2.5338	2.5892	2.6022	2.5699	2.576	2.5748	2.5781	2.5751	2.5866	2.5454	2.5578	2.5535	2.5943
Edar	2.8263	2.8374	2.7587	2.7981	2.7458	2.7876	2.7968	2.7086	2.772	2.7335	2.8199	2.7621	2.732	2.7738	2.7621	2.767	2.7731	2.7284	2.7671	2.7831	2.7525	2.7453
Ghrh	3.6002	3.6307	3.5972	3.5849	3.5916	3.5616	3.5756	3.5415	3.5827	3.6199	3.5824	3.5808	3.605	3.62	3.6093	3.6068	3.6115	3.5623	3.593	3.6026	3.5804	3.5946
Gsc	2.3041	2.3427	2.3	2.3405	2.3573	2.2544	2.4281	2.4171	2.1323	2.2098	2.1309	2.2472	2.1816	2.1635	2.1733	2.1552	2.212	2.2142	2.1338	2.2035	2.1709	2.1607
Il1a	2.3747	2.338	2.3622	2.2721	2.2522	2.2205	2.3579	2.2231	2.3093	2.3461	2.3094	2.2797	2.3046	2.3257	2.3184	2.4142	2.3243	2.3724	2.3985	2.319	2.4252	2.4399
Birc1b	1.8803	1.9084	2.0733	1.9292	1.6981	1.8725	2.0044	2.0822	2.0722	1.7567	1.9021	1.9158	1.8711	1.922	1.9232	1.8864	1.9465	1.8846	1.8692	1.9207	1.8636	1.8575
Neurog1	3.3499	3.3418	3.3384	3.3678	3.3942	3.3096	3.3476	3.3775	3.3401	3.4265	3.336	3.3383	3.3564	3.3825	3.394	3.3759	3.3797	3.3182	3.3717	3.3552	3.3535	3.3682
Prkcc	2.4061	2.3751	2.3984	2.4069	2.504	2.4423	2.4194	2.4458	2.3184	2.2837	2.3198	2.3067	2.3158	2.3291	2.3162	2.3637	2.3101	2.3654	2.341	2.3461	2.3109	2.3293
Ptcra	2.532	2.5019	2.532	2.5189	2.5215	2.4338	2.5499	2.5811	2.5151	2.4536	2.4234	2.4045	2.4461	2.5067	2.4368	2.464	2.4498	2.456	2.4789	2.4764	2.4481	2.4606
Cd70	3.0801	3.1005	3.1814	3.2665	3.0444	3.1238	3.1334	3.1186	3.1702	3.1817	3.1857	3.1971	3.1919	3.1648	3.1979	3.194	3.1847	3.17	3.1729	3.1678	3.1505	3.1833
Mkrn3	2.9845	2.9623	2.8498	2.8711	2.7997	2.839	2.866	2.8099	2.7755	2.7294	2.65	2.7574	2.7199	2.6101	2.6838	2.6482	2.5819	2.6103	2.6727	2.5491	2.5611	2.5542
Nfkbib	3.4048	3.4312	3.4301	3.4467	3.467	3.4159	3.4327	3.4173	3.4724	3.3975	3.4389	3.4309	3.4133	3.3038	3.3555	3.3634	3.322	3.3499	3.4186	3.3352	3.4234	3.4067
Has2	3.1951	3.1109	3.1521	3.0431	3.0219	3.01	2.9979	3.0592	3.1272	3.0238	3.055	3.076	3.0593	3.0488	3.05	3.0574	3.0813	3.0673	3.0658	3.1045	3.0579	3.0391
Ank3	2.8202	2.8703	2.8411	2.761	2.8751	2.7149	2.8695	2.8804	2.9138	2.8817	2.9102	2.8859	2.9221	2.9799	2.9166	2.9242	2.9474	2.9153	2.9332	2.9086	2.9189	2.9403
Nog	2.2333	2.1849	2.1906	2.1391	2.1728	2.146	2.0733	2.0468	2.0953	1.9858	2.0309	2.0394	2.0356	2.0448	2.0182	2.0032	2.0226	2.081	2.0686	2.0017	2.0634	2.0143
Hey2	2.2466	2.2043	2.1735	2.1444	2.2098	2.1224	2.0989	2.0217	2.0888	2.0743	2.057	2.1203	2.0836	2.0665	2.0735	2.0771	2.0589	2.078	2.0816	2.0677	2.067	1.9941
Hey1	3.2683	3.2117	3.2883	3.1778	3.1895	3.1674	3.1831	3.1394	3.1272	3.1062	3.1252	3.1467	3.1416	3.1045	3.1465	3.0874	3.1318	3.0906	3.0866	3.0219	3.0622	3.0967
Fgf9	2.3917	2.4047	2.3945	2.4079	2.523	2.3804	2.3854	2.472	2.3946	2.373	2.3621	2.4363	2.3752	2.3839	2.398	2.3725	2.3923	2.3132	2.3972	2.3639	2.3758	2.3888
Fshr	1.9714	1.9907	1.9655	1.9993	2.0858	1.9744	1.9622	1.9493	1.8686	2.0419	1.997	1.9879	1.9575	1.9649	1.9665	2.0112	1.9893	1.9628	1.9544	1.9666	1.9722	1.9757
Msx2	2.3459	2.3396	2.3544	2.3675	2.3572	2.3501	2.5832	2.391	2.5847	2.4701	2.6204	2.6497	2.6323	2.7023	2.7389	2.8067	2.8499	2.9381	2.9535	2.8777	3.0312	3.0177
Fgf8	1.8785	2.1161	2.0494	2.0615	1.9183	1.8964	1.9374	1.9642	2.0997	1.8989	2.0227	2.0442	2.0012	2.0399	1.9948	2.0142	2.0168	2.0013	2.0052	2.0319	2.0227	2.0003
Pvrl1	2.4498	2.4934	2.5354	2.4463	2.6113	2.4497	2.6168	2.4987	2.6105	2.5038	2.5395	2.5526	2.5512	2.5316	2.568	2.5723	2.5189	2.6161	2.6229	2.5544	2.6805	2.6524
Ptger1	2.5813	2.6736	2.6309	2.5803	2.5873	2.5236	2.6246	2.4617	2.5816	2.5528	2.5155	2.383	2.5571	2.5513	2.4904	2.5057	2.4484	2.5022	2.5361	2.4946	2.5045	2.5033
Cldn2	2.1649	2.1916	2.1526	2.1104	2.1202	2.0562	2.1601	1.9769	2.2703	2.1087	2.1688	2.2103	2.2484	2.2097	2.2319	2.2143	2.2225	2.1881	2.2352	2.188	2.1646	2.2144
Smpd3	2.14	2.161	2.1546	2.1086	2.1065	2.1261	2.2343	2.248	2.201	2.0456	2.0993	2.1208	2.1386	2.1264	2.1581	2.1593	2.1238	2.1684	2.1579	2.1184	2.1522	2.136
Plk3	3.7101	3.729	3.7361	3.7474	3.7253	3.7535	3.8458	3.8026	3.6529	3.6001	3.519	3.5443	3.5812	3.7182	3.8154	3.8081	3.8859	3.9353	3.9711	4.0063	4.0472	4.0499
Mertk	2.1016	2.0884	2.0777	2.0152	2.0676	2.0828	2.2278	2.0979	2.182	2.1719	2.1732	2.2011	2.1751	2.2226	2.2316	2.2095	2.3388	2.4852	2.4564	2.4791	2.6454	2.6267
Calcrl	2.9742	2.8827	2.8246	2.8334	2.8163	2.8352	2.8421	2.7628	2.7237	2.7614	2.7421	2.7942	2.7441	2.7999	2.8015	2.7793	2.8186	2.772	2.7576	2.7692	2.7564	2.7671
Stat5b	3.3063	3.2681	3.2507	3.1771	3.1718	3.1675	3.1983	3.1125	3.3586	3.2176	3.2062	3.3288	3.321	3.3212	3.4035	3.3318	3.3639	3.3365	3.3758	3.3403	3.3566	3.3687
Tnfsf14	2.5856	2.5786	2.6019	2.5837	2.4976	2.4954	2.5823	2.5516	2.4267	2.4257	2.4346	2.3725	2.4497	2.4317	2.4047	2.4364	2.424	2.4232	2.4176	2.4758	2.4224	2.3789
Il15ra	2.4339	2.5266	2.4419	2.5664	2.4305	2.4813	2.5501	2.4545	2.4774	2.5861	2.5082	2.4795	2.4915	2.5358	2.5107	2.514	2.5384	2.5011	2.5123	2.542	2.4907	2.5032
Pdgfc	2.1471	2.0659	2.0668	2.0038	1.9713	1.8947	2.0366	1.9126	2.0194	1.9906	2.0325	2.0062	2.029	1.9619	1.9155	1.9961	1.938	1.984	2.0187	1.9906	1.9433	1.983
Ubc	4.6941	4.6476	4.7011	4.6578	4.7012	4.6055	4.6804	4.6785	4.8113	4.8427	4.9536	4.9905	4.9789	5.0517	5.1356	5.1278	5.199	5.274	5.2802	5.2887	5.3871	5.3573
Arid1b	3.1755	3.2079	3.1432	3.1476	3.1072	3.153	3.131	3.1007	3.0883	3.065	3.0716	3.1043	3.1022	3.0351	3.094	3.0897	3.0924	3.1099	3.1365	3.0652	3.1593	3.1591
Sct	3.0893	3.1697	3.0634	3.0921	3.0907	3.0737	3.2159	3.1376	3.2288	3.1027	3.4219	3.3412	3.3367	3.8391	3.7643	3.7791	3.9137	3.8632	3.8393	3.9613	3.8808	3.8862
Gphn	2.3081	2.2707	2.3437	2.3329	2.3739	2.3269	2.3663	2.4477	2.2502	2.2151	2.2729	2.281	2.244	2.2739	2.3439	2.2975	2.309	2.3891	2.379	2.2994	2.4189	2.3801
Brd4	4.2296	4.2314	4.2009	4.3356	4.4131	4.3092	4.139	4.1375	3.9968	4.0528	4.111	4.1355	4.1796	4.1917	4.2821	4.2633	4.3274	4.3439	4.3845	4.3918	4.4625	4.4751
Rod1	3.4537	3.4688	3.4712	3.4772	3.4651	3.4308	3.5116	3.5231	3.5981	3.5341	3.6278	3.5998	3.6165	3.8108	3.828	3.8036	3.8862	3.9051	3.9291	4.0101	4.0333	4.0579
AA407452	2.5209	2.5584	2.575	2.4707	2.4043	2.3754	2.6122	2.5015	2.6416	2.7974	2.8215	2.7403	2.7935	2.9207	2.8846	2.8778	2.9063	2.9028	2.9284	2.9305	2.9428	2.9231
Trim36	2.3505	2.357	2.3401	2.3342	2.3364	2.3301	2.4041	2.3783	2.3472	2.3413	2.314	2.4696	2.1806	2.4056	2.396	2.3992	2.3625	2.4482	2.3856	2.4367	2.4449	2.4559
Cugbp1	3.8266	3.8903	3.8154	3.8477	3.8159	3.8379	3.8293	3.7767	3.8336	3.9053	3.9713	4.0012	3.9974	3.9311	3.9906	3.9752	3.9491	3.9711	3.9752	3.9393	3.9915	3.9905
Dhx37	2.7132	2.7508	2.77	2.6952	2.8997	2.8362	2.7409	2.7166	2.6868	2.7377	2.7241	2.6969	2.723	2.6886	2.7476	2.7522	2.7097	2.7097	2.7368	2.6469	2.7138	2.7284
D17Wsu104e	3.3787	3.4169	3.3792	3.3813	3.3836	3.3591	3.3623	3.304	3.3405	3.3337	3.349	3.3455	3.3312	3.3761	3.3772	3.3624	3.3511	3.3718	3.3479	3.3425	3.3543	3.3416
AI428936	3.5074	3.4299	3.5216	3.5809	3.7129	3.5445	3.5033	3.4725	3.3517	3.4697	3.3275	3.3157	3.3186	3.3351	3.3606	3.3653	3.314	3.3792	3.4371	3.3868	3.4383	3.4479
B230333C21Rik	3.0469	3.0963	3.02	3.165	3.1306	3.1941	3.247	3.0937	3.205	3.0779	2.858	2.9006	2.8562	2.7864	2.9005	2.8858	2.8464	2.9333	2.924	2.9138	2.9927	2.9919
Mllt1	3.308	3.3781	3.3137	3.3349	3.2637	3.2698	3.3006	3.2095	3.2744	3.2612	3.3515	3.3556	3.3854	3.4561	3.5589	3.5588	3.5534	3.5823	3.5701	3.5825	3.6565	3.6048
Efna1	3.1714	3.1631	3.1992	3.1061	3.1039	3.0312	3.115	3.1997	3.2571	3.1981	3.1787	3.1987	3.2111	3.1446	3.1702	3.1536	3.2125	3.2065	3.2479	3.2719	3.2791	3.2868
Sf3a2	4.1231	4.1018	4.1222	4.2023	4.2346	4.1413	4.0646	4.0491	3.9641	3.8285	3.8336	3.8972	3.927	3.8384	3.9536	3.9353	3.8526	3.8619	3.9193	3.8433	3.9051	3.9121
Wnt6	3.4569	3.5337	3.4604	3.4932	3.5299	3.5515	3.664	3.5774	3.5037	3.4058	3.4682	3.4562	3.4741	3.3157	3.3652	3.3609	3.3911	3.4425	3.4496	3.3427	3.4152	3.3918
Ermap	2.198	2.0925	2.1765	2.0176	3.0036	2.049	2.1219	2.0465	2.1181	2.0666	2.0304	2.1171	2.1167	2.1535	2.1156	2.145	2.1365	2.1373	2.1478	2.1048	2.1282	2.1331
Hs3st1	2.5347	2.5322	2.5116	2.5138	2.5357	2.4583	2.4902	2.4587	2.4695	2.5697	2.5459	2.5319	2.5491	2.5347	2.5367	2.5582	2.559	2.6193	2.6143	2.6585	2.6753	2.7174
Rbm34	4.3654	4.3793	4.3304	4.3276	4.2806	4.3162	4.2856	4.231	4.1523	4.1677	4.2101	4.2321	4.2536	4.3069	4.3363	4.3291	4.2935	4.2796	4.285	4.2525	4.2678	4.2832
Fntb	4.339	4.342	4.2515	4.2688	4.2296	4.254	4.1828	4.1696	4.1991	4.195	4.1948	4.1979	4.2208	4.154	4.1878	4.1751	4.1656	4.1399	4.172	4.1254	4.1147	4.1083
Tmem129	3.1298	3.0764	3.1292	3.0069	3.0485	3.0089	3.2023	3.0588	3.2329	3.3031	3.331	3.3311	3.3497	3.3922	3.4648	3.4491	3.5386	3.5607	3.5879	3.5708	3.6601	3.6647
Gpatch2	2.7408	2.7777	2.6999	2.7305	2.6743	2.7058	2.7061	2.6417	2.6898	2.596	2.6756	2.6629	2.6942	2.6645	2.6555	2.6787	2.6502	2.6838	2.6867	2.6573	2.6841	2.6998
Centg3	3.749	3.7357	3.6836	3.6701	3.6603	3.69	3.6943	3.6492	3.6829	3.7051	3.6857	3.6981	3.7446	3.7552	3.846	3.8298	3.9539	3.9564	4.0143	4.0611	4.1284	4.1209
Ccdc99	3.7925	3.783	3.8087	3.8108	3.886	3.7358	3.8194	3.7472	3.7048	3.7724	3.7374	3.8245	3.8564	3.7412	3.8748	3.8572	3.7133	3.7932	3.8113	3.6141	3.7174	3.7309
Eif3s5	4.1014	4.0746	4.0845	3.9587	4.1314	3.8519	4.1141	4.1453	3.8672	4.1086	3.956	3.8812	3.8911	3.9196	3.9836	3.9319	3.9318	3.9394	3.9711	3.8895	4.005	3.961
Nola1	4.2894	4.2072	4.2612	4.2578	4.2031	4.1431	4.1804	4.0621	4.1418	4.3277	4.0724	4.3013	4.3749	4.0678	4.2572	4.2512	4.1209	4.2112	4.3306	4.0563	4.1825	4.1989
Rps6ka1	4.1822	4.1795	4.1934	4.1721	4.1028	4.1489	4.1327	4.0771	4.0699	4.0188	4.1259	4.0177	4.0222	4.2545	4.1467	4.1427	4.2687	4.1625	4.1987	4.2789	4.2311	4.2029
Abcb8	3.7213	3.7063	3.6421	3.6223	3.6181	3.6428	3.6727	3.5813	3.5761	3.5495	3.5068	3.4826	3.5397	3.5062	3.5489	3.5314	3.5067	3.539	3.5509	3.5084	3.5429	3.5554
Sepx1	3.5818	3.5493	3.5724	3.5406	3.5589	3.5474	3.5907	3.5644	3.5291	3.5413	3.4616	3.426	3.4434	3.3705	3.4235	3.3989	3.3296	3.3565	3.3888	3.2725	3.3695	3.3545
Rab1	4.4865	4.481	4.5052	4.3862	4.6158	4.4253	4.5776	4.4976	4.4956	4.5604	4.6016	4.7263	4.7098	4.5724	4.663	4.6684	4.6229	4.7102	4.6971	4.6816	4.7653	4.7675
Pitrm1	3.9148	3.8834	3.8831	3.8293	3.806	3.7886	3.8182	3.8502	3.8448	3.7506	3.7886	3.818	3.8236	3.7554	3.8424	3.8055	3.719	3.7848	3.8069	3.6801	3.8261	3.8132
Sfn	3.3677	3.4616	3.4634	3.5007	3.4841	3.4899	3.5502	3.4451	3.4608	3.4577	3.411	3.379	3.3978	3.4943	3.4899	3.5173	3.4996	3.4856	3.531	3.4733	3.4992	3.517
AA407659	3.2728	3.2504	3.2362	3.2832	3.3005	3.2753	3.2816	3.2462	3.3131	3.2568	3.2351	3.2279	3.259	3.2662	3.374	3.3615	3.3563	3.4485	3.496	3.4544	3.6192	3.6094
Tprkb	4.0497	3.965	4.0388	4.0103	3.8918	3.8578	3.9879	3.8429	4.0455	4.146	4.1417	4.0733	4.1091	4.1248	4.1339	4.1045	4.1165	4.0377	4.0787	4.1096	4.0672	4.0722
Gclc	3.8687	3.8948	3.8085	3.866	3.8347	3.857	3.939	3.8496	3.8372	3.7289	3.8168	3.7917	3.8002	3.8586	3.8709	3.8394	3.8016	3.8228	3.8901	3.7664	3.8526	3.8554
Rnf126	3.651	3.6867	3.7266	3.796	3.6374	3.6477	3.6848	3.7187	3.4341	3.6737	3.5228	3.4881	3.518	3.5143	3.5517	3.5422	3.5399	3.5158	3.5257	3.5278	3.5198	3.5187
Usp36	2.8389	2.8044	2.7463	2.969	2.7721	2.8344	2.8126	2.766	2.7704	2.7858	2.7939	2.7786	2.809	2.7881	2.7991	2.7838	2.7812	2.7387	2.7968	2.7473	2.7428	2.7529
Mum1	4.0907	4.0688	4.0441	4.0518	4.0133	4.0186	3.9991	3.9231	3.9358	3.8942	3.7737	3.7778	3.8097	3.7325	3.7697	3.7766	3.7365	3.7429	3.7939	3.6651	3.7168	3.7223
Ppid	4.2283	4.1622	4.258	4.2677	4.3019	4.1411	4.1767	4.2131	4.1363	4.2769	4.1368	4.1905	4.2217	4.0683	4.1872	4.1424	4.0493	4.1218	4.1495	3.9635	4.0978	4.0925
Tapbp	3.3946	3.4765	3.5425	3.4438	3.4432	3.4331	3.4346	3.3585	3.3803	3.537	3.459	3.4744	3.5233	3.5898	3.6473	3.6282	3.6975	3.7625	3.8011	3.7567	3.8468	3.8544
Mbd6	3.6785	3.7096	3.6389	3.687	3.6398	3.6611	3.6976	3.7191	3.7323	3.647	3.8122	3.7956	3.8255	3.8488	3.8851	3.8627	3.9535	3.9097	3.92	4.0253	3.987	3.9783
Fndc3a	3.0861	2.9619	2.9059	2.8816	3.1472	3.0497	3.0307	2.94	2.8645	3.0099	2.8696	2.8805	2.8509	2.903	2.9224	2.9123	2.9694	2.9551	2.9087	2.9552	2.9855	2.9675
Gemin5	4.1185	4.0818	4.0669	4.0914	4.096	4.0808	4.0776	4.0847	4.0371	4.0651	3.9457	3.9186	3.913	3.8573	3.903	3.8789	3.8758	3.8859	3.9252	3.8551	3.9236	3.9281
Cldnd1	3.2369	3.3151	3.21	3.2479	3.216	3.2633	3.2984	3.2351	3.2875	3.2142	3.2635	3.276	3.2712	3.2642	3.2782	3.282	3.3058	3.3116	3.3233	3.2799	3.3046	3.3039
Dnmt3b	5.0871	5.1138	5.133	5.1205	5.2423	5.0775	5.0833	5.0357	5.0381	5.085	5.0459	4.9945	5.0013	4.8036	4.7991	4.827	4.7749	4.7207	4.7734	4.7031	4.681	4.7259
Chd7	3.3331	3.4017	3.3758	3.497	3.2778	3.5154	3.4522	3.3636	3.2838	3.407	3.4017	3.3305	3.3557	3.4037	3.401	3.3855	3.433	3.4028	3.4306	3.4892	3.4902	3.5103
1110019N10Rik	4.4511	4.4547	4.3892	4.4293	4.3935	4.4099	4.4244	4.3944	4.4463	4.3955	4.5366	4.5533	4.5727	4.5817	4.5924	4.6143	4.6218	4.5726	4.593	4.556	4.5145	4.5187
Cilp2	3.7054	3.7252	3.6634	3.6757	3.6304	3.6564	3.6547	3.6284	3.6673	3.6912	3.715	3.6865	3.6836	3.7175	3.7094	3.6783	3.6696	3.6231	3.6148	3.6643	3.635	3.6453
2410104I19Rik	4.0829	4.0545	4.0916	4.0363	4.2465	4.0113	4.0509	4.0311	3.998	4.0747	3.9921	3.9706	4.0159	4.0024	4.0586	4.0367	4.0089	4.0501	4.083	4.0254	4.1204	4.1304
R3hcc1	3.9268	3.9637	3.9987	3.9293	3.8884	3.8644	3.8849	3.8536	3.948	3.8943	3.8221	3.8486	3.8895	3.6819	3.7689	3.7608	3.7057	3.7377	3.7557	3.7108	3.7584	3.7313
Mrpl50	3.5082	3.4427	3.4883	3.4784	3.4292	3.4653	3.5093	3.4287	3.4513	3.4528	3.4589	3.4185	3.4306	3.4242	3.4241	3.4126	3.3998	3.3786	3.4066	3.3604	3.382	3.3815
Rmnd1	3.3071	3.3103	3.204	3.2388	3.2133	3.2442	3.2983	3.206	3.3279	3.2701	3.1866	3.1903	3.1968	3.1439	3.1653	3.1609	3.2604	3.3188	3.3217	3.2893	3.376	3.3616
Tspo	3.7216	3.6418	3.6164	3.5383	3.5222	3.4295	3.641	3.6767	3.74	3.841	3.8367	3.853	3.8597	3.8352	3.8378	3.84	3.8813	3.8267	3.8196	3.865	3.8195	3.8372
Gtf2h5	4.32	4.3254	4.3251	4.2886	4.2456	4.3096	4.2926	4.2849	4.2214	4.2613	4.2487	4.2451	4.241	4.3078	4.2902	4.2728	4.3108	4.2398	4.2498	4.2795	4.2435	4.2333
Sh3bgrl2	3.3891	3.3501	3.4396	3.2999	3.4612	3.2404	3.4227	3.3578	3.404	3.5282	3.5052	3.4892	3.5288	3.4205	3.4936	3.52	3.4587	3.4751	3.5454	3.4255	3.4241	3.5001
Hic1	2.5943	2.6027	2.6497	2.6527	2.3913	2.6016	2.586	2.6844	2.6211	2.558	2.5544	2.5205	2.5546	2.6839	2.6995	2.6795	2.7504	2.7752	2.7995	2.7848	2.8678	2.8611
Cdkn1b	2.4696	2.3803	2.4073	2.4853	2.3696	2.3624	2.4188	2.379	2.3886	2.2978	2.2501	2.3329	2.3583	2.3282	2.3735	2.3012	2.3174	2.3055	2.3428	2.296	2.3331	2.3183
Pla2g5	2.2771	2.3228	2.3354	2.2596	2.4677	2.2576	2.2325	2.2991	2.1487	2.1322	2.1947	2.2116	2.1414	2.2035	2.1567	2.1855	2.2083	2.1545	2.1567	2.1606	2.1585	2.1415
Pdcd5	4.0753	4.085	4.1574	4.171	4.2911	4.2041	4.1528	3.8663	4.1244	4.1843	4.2595	4.2033	4.2161	4.3099	4.263	4.2397	4.1872	4.1544	4.1561	4.1025	4.0858	4.0918
Cmtm8	2.3889	2.3523	2.4718	2.3405	2.2369	2.2921	2.5749	2.5765	2.6278	2.8273	2.948	2.9733	3.04	2.9697	3.0506	2.9942	3.0251	3.1033	3.1856	3.0491	3.1318	3.2232
Prmt1	5.0626	5.0047	4.9355	4.8022	5.1897	4.9576	5.0309	4.996	4.9176	5.0005	4.9756	5.0312	5.0417	4.937	4.9795	4.9969	4.9238	4.9315	4.9578	4.8673	4.8996	4.8896
Elf1	2.8389	2.8226	2.7607	2.7672	2.7364	2.5971	2.7147	2.8198	2.741	2.7818	2.7604	2.8034	2.813	2.9504	3.0503	3.0332	3.1517	3.2192	3.2529	3.2649	3.3694	3.368
Dpp4	3.0957	3.0565	3.0508	3.0406	2.8932	2.9146	2.659	2.6633	2.5597	2.4771	2.4449	2.5024	2.4673	2.493	2.5145	2.55	2.5646	2.5325	2.4974	2.517	2.4907	2.4834
Fstl3	2.9845	3.0077	2.9267	2.9957	2.9376	2.9728	3.0039	2.9407	2.9641	2.9268	2.931	2.9369	2.9008	2.9297	2.9088	2.9329	2.9729	2.9629	2.9656	2.9788	3.0401	3.0409
Jmjd3	3.0116	2.9507	3.0113	2.9033	3.0089	2.9089	2.9835	2.8932	3.021	3.0467	3.4109	3.3788	3.3925	3.3795	3.3761	3.4097	3.3403	3.3994	3.4252	3.3411	3.4149	3.4294
Usp39	4.0543	4.0764	4.0366	4.0155	4.0264	3.9701	4.0456	4.0304	4.0395	4.1166	4.014	4.0083	4.0044	3.993	4.0524	4.0107	4.037	4.0705	4.0453	4.0361	4.0922	4.0791
Rcn2	3.1994	3.2226	3.1589	3.1564	3.1156	3.1788	3.2211	3.1684	3.0968	3.1313	3.136	3.131	3.1246	3.1969	3.2765	3.2453	3.3388	3.373	3.397	3.3045	3.4519	3.4088
Dhcr7	3.7264	3.6611	3.6702	3.6497	3.6541	3.6516	3.6983	3.6553	3.8525	3.773	3.8557	3.8595	3.8898	3.7904	3.8503	3.8432	3.7925	3.7964	3.8568	3.6648	3.7137	3.7232
Mtx3	2.2556	2.3674	2.3084	2.3662	2.2664	2.2784	2.3582	2.2948	2.2806	2.2575	2.202	2.3621	2.26	2.151	2.2363	2.1062	2.2676	2.4122	2.2788	2.129	2.3962	2.2884
Xpo1	3.9493	3.8943	3.8985	3.934	4.0606	3.8141	3.9715	3.8925	3.7197	3.7887	3.7005	3.7105	3.7071	3.7396	3.7758	3.7514	3.7792	3.7482	3.7832	3.7123	3.7461	3.754
Dsc2	2.2257	2.2164	2.3011	2.1457	2.2181	2.0875	2.4147	2.284	2.5678	2.4448	2.7063	2.7157	2.7571	2.919	2.9942	2.9715	2.9483	3.0387	3.1302	2.9912	3.1355	3.189
Ugcgl1	4.486	4.4626	4.3958	4.4107	4.5009	4.3908	4.3937	4.396	4.4222	4.5042	4.4923	4.5393	4.5638	4.5058	4.5501	4.558	4.6171	4.6003	4.6147	4.5939	4.6006	4.614
Rpusd4	3.3144	3.3204	3.4152	3.5522	3.2912	3.3084	3.4124	3.608	3.4799	3.6537	3.5643	3.5765	3.5829	3.5258	3.5716	3.5721	3.502	3.5495	3.5559	3.4992	3.5701	3.5536
Sec23b	4.137	4.1609	4.0844	4.1185	4.0801	4.0957	4.1061	4.0638	4.1281	4.0583	3.9982	4.0126	4.0286	4.0143	4.0613	4.0341	4.02	4.0518	4.0676	4.0501	4.129	4.1111
1500032L24Rik	4.6044	4.6114	4.5465	4.5679	4.544	4.5662	4.5563	4.5468	4.5731	4.5914	4.671	4.7399	4.7498	4.731	4.7753	4.7741	4.7785	4.7819	4.7803	4.7756	4.7685	4.7603
Clock	2.7235	2.6044	2.5915	2.5881	2.5129	2.5067	2.5059	2.5977	2.5638	2.5857	2.6657	2.6447	2.6269	2.7251	2.7555	2.7209	2.7917	2.8246	2.8317	2.8077	2.8837	2.891
Smap1	3.3295	3.3467	3.2507	3.3014	3.2654	3.2808	3.3214	3.2306	3.3301	3.2442	3.3311	3.2974	3.2966	3.3302	3.4428	3.4241	3.424	3.5264	3.5422	3.4429	3.6095	3.6129
Noc2l	4.6443	4.5397	4.5922	4.4853	4.6263	4.6124	4.5614	4.4853	4.4562	4.6747	4.6599	4.719	4.7295	4.7789	4.8125	4.8343	4.7457	4.7468	4.7826	4.803	4.7981	4.8227
Fbl	4.9995	5.0745	5.0344	4.96	4.9405	5.052	5.1151	5.127	5.0621	5.1201	5.0347	5.0663	5.0756	4.9863	5.0375	5.038	4.9889	4.9729	5.0394	4.9126	4.9412	4.9452
Dhx8	3.4727	3.5304	3.4408	3.49	3.4765	3.4854	3.4862	3.4444	3.4825	3.3607	3.2998	3.2964	3.2785	3.2997	3.3593	3.3377	3.348	3.4181	3.4145	3.4059	3.5014	3.508
2810026P18Rik	4.4076	4.4467	4.4482	4.38	4.3482	4.4117	4.3737	4.3431	4.3917	4.3746	4.3804	4.3723	4.4018	4.2968	4.3176	4.2748	4.1513	4.1027	4.1596	3.9663	4.0056	3.9918
1500003O22Rik	3.5885	3.5784	3.6099	3.5683	3.6365	3.5696	3.557	3.432	3.5447	3.6587	3.6017	3.5843	3.6063	3.5945	3.7128	3.7045	3.6337	3.7149	3.7341	3.5923	3.6692	3.7348
Ogfr	3.22	3.2743	3.2616	3.1431	3.3206	3.0731	3.3534	3.3258	3.2867	3.3765	3.4078	3.3537	3.367	3.4512	3.5025	3.4731	3.4555	3.5075	3.5299	3.4437	3.5783	3.538
Rg9mtd2	3.187	3.0914	3.1679	3.1446	3.1675	3.0995	3.1334	3.1182	3.197	3.2327	3.1733	3.2126	3.1579	3.0578	3.1588	3.1431	3.0025	3.1518	3.0903	2.9423	3.0887	3.0683
Slc25a33	3.8414	3.8362	3.8731	3.7923	3.781	3.7953	3.8125	3.8486	3.8127	3.7408	3.6521	3.7037	3.7267	3.7568	3.8775	3.8231	3.8498	3.9005	3.9147	3.9093	4	3.9947
Wdr3	3.7125	3.669	3.6745	3.6378	3.6336	3.6159	3.6647	3.6645	3.662	3.67	3.5199	3.578	3.6001	3.4843	3.6073	3.5883	3.4835	3.555	3.585	3.4179	3.5551	3.5607
Smek1	4.15	4.2716	4.2408	4.2156	4.169	4.208	4.2139	4.1367	3.9423	4.1053	4.0051	4.1117	4.1313	4.0531	4.173	4.1628	4.1341	4.1708	4.182	4.1222	4.1831	4.1765
Slc20a1	3.5998	3.5689	3.6869	3.6655	3.4573	3.47	3.4492	3.3937	3.3768	3.508	3.3757	3.4155	3.4136	3.5945	3.7558	3.7158	3.7812	3.9014	3.937	3.8723	4.046	4.0716
AA536749	3.8561	3.7974	3.8982	3.7533	3.7494	3.7957	3.8945	3.6859	3.827	4.0378	3.8837	3.8986	3.9187	3.9655	4.0048	4.0075	4.0628	4.1205	4.1529	4.0816	4.1731	4.1895
Dynll1	4.8592	4.8803	4.8124	4.8493	4.8486	4.8614	4.8532	4.8319	4.8525	4.8747	4.8648	4.8166	4.8731	4.8676	4.8482	4.8705	4.8552	4.8466	4.8611	4.795	4.8299	4.868
Mrps23	3.6872	3.737	3.7209	3.6861	3.746	3.6895	3.7784	3.7382	3.7399	3.8148	3.6558	3.7047	3.7453	3.5441	3.6581	3.6281	3.5789	3.6747	3.6683	3.5167	3.6628	3.6333
Nufip1	3.7996	3.8728	3.7696	3.795	3.749	3.8228	3.8288	3.7744	3.742	3.7067	3.6727	3.6728	3.684	3.6541	3.7125	3.6935	3.67	3.6969	3.7363	3.5764	3.6802	3.6654
5830434P21Rik	3.928	3.9132	3.929	3.9534	3.9051	3.9028	3.9829	3.9197	3.8959	4.0183	4.0333	3.9912	3.993	3.9249	4.0284	3.9984	3.9817	4.0087	4.064	4.0108	4.1049	4.1238
Sdad1	4.234	4.2472	4.2915	4.2282	4.2643	4.1684	4.1569	4.1153	4.1523	4.1644	4.0468	4.1151	4.0899	3.9576	4.0711	4.0405	3.9601	3.9843	4.0192	3.9179	4.0012	3.9942
Uchl5	4.2416	4.1813	4.3128	4.3859	4.1566	4.1667	4.2915	4.5083	4.1682	4.5653	4.4025	4.4677	4.4356	4.3426	4.4459	4.3761	4.2969	4.3514	4.3591	4.3218	4.3935	4.3753
Serpinb9b	3.4654	3.5104	3.4612	3.4753	3.4314	3.4982	3.5068	3.4586	3.2961	3.2333	3.2265	3.1955	3.1993	3.8076	3.7344	3.6901	4.0079	3.9993	3.9341	4.1555	4.1345	4.1329
Plac8	2.8872	2.9478	2.9595	2.9428	2.9167	2.9478	3.036	2.9115	2.9171	2.9639	3.1178	3.0626	3.0592	3.3484	3.3195	3.3041	3.3918	3.3031	3.3145	3.3253	3.2977	3.2816
Cox8a	4.9394	4.8802	4.9111	4.8781	4.9213	4.8308	4.9052	4.8961	4.9176	4.9327	5.006	4.9186	4.9229	5.0404	4.9861	4.9901	5.1041	5.046	5.0436	5.1112	5.0902	5.0662
Socs3	4.488	4.5035	4.503	4.4931	4.5169	4.4397	4.501	4.4941	4.4734	4.5658	4.3707	4.4254	4.4417	4.1307	4.2048	4.2107	4.237	4.2638	4.2769	4.304	4.341	4.3379
Impa1	3.7962	3.7439	3.8145	3.7296	3.7166	3.6243	3.7393	3.688	3.796	3.8351	3.6513	3.7136	3.7303	3.621	3.7016	3.6756	3.5684	3.6037	3.658	3.4748	3.5808	3.5713
Papss1	4.0901	4.0202	4.0689	3.9659	3.9754	3.9351	3.9502	4.0133	4.1088	4.0335	4.1001	4.1736	4.2269	4.2865	4.3902	4.3539	4.5297	4.5703	4.6308	4.6392	4.7432	4.7678
Mucdhl	3.2931	3.3629	3.2868	3.2977	3.2603	3.2974	3.314	3.2228	3.2402	3.2235	3.2302	3.2291	3.2201	3.2349	3.2044	3.2047	3.2216	3.219	3.21	3.2219	3.2207	3.2103
Rnf14	2.8698	2.8467	2.8856	2.946	2.9244	2.7059	3.0323	2.8096	3.0095	3.0849	3.1348	3.1157	3.1105	3.1032	3.1843	3.1461	3.1501	3.2452	3.245	3.1086	3.2585	3.2584
Rap1gap	3.3758	3.3819	3.3249	3.4044	3.3828	3.341	3.4158	3.391	3.2263	3.3013	3.1437	3.1855	3.1958	3.094	3.2163	3.1918	3.141	3.1935	3.2028	3.1368	3.2626	3.2671
Aph1a	4.2428	4.1913	4.1993	4.0654	3.9863	4.1063	4.1269	4.2311	4.2132	4.1187	4.6684	4.6567	4.672	4.7491	4.7993	4.7702	4.8581	4.8426	4.8995	4.8781	4.8981	4.9191
Ap1s1	3.6651	3.6318	3.6881	3.6734	3.6574	3.5675	3.6801	3.6679	3.6815	3.6897	3.6762	3.7125	3.7158	3.7387	3.8111	3.8151	3.7906	3.8202	3.8549	3.7412	3.7942	3.7943
Usp19	2.9499	3.0241	2.9149	3.0085	3.1255	3.0054	3.098	2.9785	2.9048	3.1236	2.9083	2.9754	2.951	2.8544	3.0376	3.0483	2.9103	3.104	3.1204	2.9969	3.1496	3.1855
Pthlh	1.8794	2.0126	1.8746	1.9243	1.8531	1.8999	1.9542	1.8657	2.012	1.9247	2.0979	1.9996	2.0062	2.0596	1.9663	2.0115	2.0305	2.0261	2.016	2.0595	2.0711	2.0417
Pdcd6ip	4.0169	4.0186	3.9678	4.0163	3.9789	3.9912	4.0546	3.9633	4.0467	4.1338	4.2732	4.284	4.3245	4.4654	4.5831	4.499	4.6392	4.6236	4.6711	4.6329	4.749	4.7325
Hunk	3.5623	3.5696	3.505	3.5858	3.4682	3.4357	3.3387	3.3048	3.2961	3.3306	3.1546	3.1311	3.1551	2.901	3.0037	2.9898	2.9642	3.0368	3.0866	2.9391	3.0694	3.0266
Phf5a	3.852	3.8283	3.8732	3.884	3.9242	3.7932	3.8425	3.8175	3.8157	3.8964	3.7557	3.7236	3.7503	3.6934	3.7164	3.6863	3.6532	3.592	3.6358	3.4924	3.5227	3.5088
Acot9	4.0028	3.9773	3.92	3.8442	4.0797	3.911	3.881	3.726	3.5062	3.5353	3.6455	3.6683	3.6735	3.8843	3.9477	3.9056	4.0785	4.0534	4.0823	4.1444	4.1685	4.1602
Lad1	3.8	3.6965	3.8106	3.8572	3.736	3.795	3.7549	3.688	3.63	3.8321	3.5967	3.5816	3.5172	3.6309	3.6471	3.6792	3.7204	3.8285	3.8105	3.7872	3.9059	3.8574
Ipo7	3.7937	3.7947	3.6201	3.6521	3.6361	3.6678	3.8509	3.7262	3.9425	3.8118	4.0368	3.9179	3.7967	4.0379	3.8364	3.8169	4.0527	3.9659	3.8915	4.0887	3.9203	3.8124
Tmbim1	2.899	2.9775	2.9066	2.9349	2.8548	2.8788	3.0273	2.9248	3.0276	2.9936	3.0885	3.1347	3.1341	3.2643	3.375	3.373	3.4809	3.5582	3.5514	3.619	3.6811	3.712
Tex2	3.8166	3.7934	3.8676	3.7767	3.7617	3.763	3.9143	3.8244	3.8188	3.8324	3.8295	3.8667	3.8018	3.7737	3.7869	3.816	3.8037	3.8741	3.8175	3.8177	3.87	3.8407
Eif2a	4.3252	4.2616	4.1788	4.2125	4.1981	4.2289	4.2563	4.2048	4.1654	4.2551	4.2194	4.2123	4.2138	4.1903	4.228	4.1598	4.1394	4.1258	4.1403	4.0965	4.1664	4.149
Slc35b1	3.9682	4.0784	4.026	4.031	4.0271	4.0423	4.0581	4.0195	3.9821	4.0915	4.0595	4.0696	4.07	4.1029	4.096	4.0894	4.1135	4.1086	4.1151	4.1409	4.1315	4.1437
Sars	3.8963	3.9344	3.8799	3.8899	3.8621	3.8625	3.8597	3.8218	3.8494	3.8358	3.5972	3.575	3.5785	3.5387	3.5874	3.5457	3.5022	3.5486	3.5608	3.5392	3.6105	3.6222
Slc30a2	3.6892	3.6602	3.6947	3.7613	3.8085	3.8396	3.978	3.8536	3.8833	3.669	3.6138	3.5419	3.5809	3.4674	3.4686	3.4283	3.3978	3.4968	3.5315	3.4061	3.5183	3.562
Yif1a	3.4773	3.4823	3.4589	3.4638	3.4692	3.4454	3.4477	3.3979	3.4046	3.3906	3.3345	3.3609	3.3788	3.3409	3.406	3.3627	3.3544	3.3836	3.4323	3.338	3.4234	3.4148
Deb1	3.7844	3.7183	3.8399	3.7572	3.7066	3.7488	3.7144	3.6775	3.6931	3.8479	3.7103	3.7469	3.7665	3.7694	3.7704	3.7349	3.7999	3.7205	3.7133	3.7595	3.7305	3.7081
Capza1	3.5874	3.5958	3.6468	3.6092	3.4677	3.6424	3.5916	3.6561	3.5389	3.6403	3.5702	3.6011	3.5804	3.6148	3.6825	3.612	3.6583	3.6977	3.6998	3.6354	3.7387	3.7145
Cpeb2	2.9082	2.9969	2.9422	2.9343	2.9168	2.9441	2.9768	2.9059	2.9419	2.9637	3.0256	3.0012	3.0416	3.1638	3.2285	3.1819	3.2628	3.4016	3.4482	3.6154	3.6314	3.6338
Gps1	4.8242	4.7956	4.7505	4.7494	4.7779	4.7588	4.7123	4.686	4.6879	4.7077	4.6987	4.7594	4.7671	4.7661	4.7961	4.8206	4.8619	4.8664	4.8634	4.8563	4.8293	4.8399
2410015N17Rik	4.7915	4.8448	4.7833	4.8279	4.8181	4.8154	4.764	4.7319	4.6452	4.7474	4.5465	4.5799	4.6099	4.3832	4.4197	4.419	4.2546	4.2151	4.2497	4.1068	4.1112	4.1032
Abtb2	2.5556	2.5531	2.4938	2.6781	2.4577	2.7265	2.6532	2.5558	2.7029	2.528	2.5733	2.5674	2.6255	2.6964	2.8049	2.8011	2.7235	2.8285	2.8576	2.6977	2.8954	2.848
Ncstn	3.1688	3.1541	3.1209	3.1628	3.1037	3.1321	3.2565	3.1689	3.1836	3.1972	3.2511	3.2278	3.2784	3.2492	3.2742	3.2819	3.2812	3.338	3.3367	3.2977	3.3746	3.3769
Rnmtl1	2.9168	3.0605	3.047	2.9611	2.9905	2.977	3.0747	2.925	2.8744	2.8763	2.7986	2.8439	2.8141	2.811	2.8912	2.8586	2.8146	2.8551	2.8875	2.7722	2.8945	2.8901
Nup93	3.9567	3.8937	4.0028	3.9548	3.8804	3.9251	3.9479	3.8361	3.9218	4.0449	3.8944	3.8922	3.9052	3.8232	3.891	3.8648	3.8467	3.8674	3.9201	3.7481	3.8464	3.8539
Jup	3.5285	3.5374	3.4991	3.5244	3.469	3.4975	3.4639	3.3896	3.2309	3.1709	3.14	3.154	3.1438	3.2536	3.2512	3.2578	3.3981	3.4103	3.3077	3.5368	3.4723	3.4341
Taf3	2.6286	2.6486	2.6158	2.6318	2.6395	2.6094	2.7285	2.6056	2.5341	2.4571	2.4384	2.4859	2.499	2.4158	2.4361	2.469	2.3995	2.4839	2.4729	2.4156	2.4474	2.4441
Atp6v1b2	4.1445	4.119	4.1507	4.1804	4.2203	4.0451	4.1364	4.0493	4.1357	4.1603	4.1062	4.139	4.1477	4.0395	4.118	4.0627	4.0637	4.1524	4.1962	4.1414	4.2828	4.2971
Rab3gap1	3.2918	3.3667	3.2974	3.3321	3.2444	3.2724	3.3195	3.2408	3.3175	3.2811	3.3624	3.3277	3.3604	3.3427	3.3846	3.384	3.3367	3.442	3.436	3.3776	3.4456	3.4589
Mt2	5.118	5.0183	5.1074	5.0486	5.0635	5.0432	5.0953	5.1484	5.0815	5.0586	5.3286	5.371	5.3528	5.3827	5.3828	5.3881	5.1895	5.1422	5.1585	5.129	5.0753	5.0645
2310040C09Rik	3.4439	3.3892	3.414	3.4165	3.4474	3.2986	3.5096	3.4419	3.4398	3.5785	3.6591	3.6836	3.6625	3.7627	3.8183	3.865	3.9336	3.9453	3.9762	4.0596	4.0315	4.0728
Dpagt1	3.1465	3.1501	3.0797	3.0836	3.0477	3.0836	3.1121	3.046	3.0456	2.995	2.973	2.9927	3.0169	2.9807	3.0392	3.0196	2.9983	3.0538	3.0328	2.9316	3.037	3.0588
Alad	3.2997	3.3164	3.3091	3.326	3.3104	3.2418	3.3619	3.364	3.3095	3.3555	3.2511	3.2452	3.2555	3.4016	3.4739	3.4388	3.5138	3.5586	3.5948	3.4848	3.6279	3.6053
Uqcrh	4.8566	4.7838	4.7432	4.777	4.7853	4.8089	4.8169	4.8373	4.8017	4.8055	4.8072	4.7432	4.7589	4.8096	4.762	4.7703	4.8103	4.7025	4.7186	4.7831	4.7087	4.71
Hbld2	3.3019	3.264	3.3473	3.3945	3.0953	3.4081	3.3251	3.1469	3.3549	3.4612	3.4645	3.4199	3.4278	3.4494	3.5393	3.5015	3.5904	3.6307	3.6292	3.6324	3.7322	3.7126
Rnpep	3.2829	3.2539	3.3016	3.2511	3.2311	3.1577	3.2985	3.1938	3.3084	3.3826	3.3819	3.4015	3.4175	3.3237	3.4377	3.3949	3.3872	3.4958	3.4479	3.4236	3.5319	3.5303
Rpn1	4.5281	4.6084	4.5463	4.5538	4.5285	4.557	4.5413	4.5403	4.5164	4.493	4.4618	4.4823	4.479	4.5823	4.5683	4.5659	4.6117	4.5821	4.5873	4.6346	4.6305	4.6276
Gins4	4.2672	4.2411	4.2658	4.198	4.2124	4.1799	4.1622	4.2438	4.2125	4.1963	4.1523	4.1661	4.1947	4.0724	4.1583	4.1262	4.0236	4.0636	4.1312	3.9064	4.0468	4.0474
Capg	3.6435	3.6674	3.5849	3.6002	3.6001	3.6108	3.5909	3.5602	3.546	3.6282	3.611	3.6285	3.6489	3.9437	3.9913	3.9641	4.0864	4.0928	4.1556	4.1303	4.2159	4.2053
Anln	4.4887	4.4474	4.5048	4.4091	4.4159	4.3238	4.4085	4.3358	4.4503	4.6051	4.5793	4.6422	4.6403	4.6	4.6659	4.6356	4.5778	4.6156	4.6154	4.4602	4.5389	4.5102
Ddx58	3.5275	3.5927	3.4932	3.5344	3.4739	3.5182	3.4712	3.4386	3.3906	3.3087	3.3274	3.3156	3.3513	3.3401	3.3949	3.3608	3.4144	3.4771	3.526	3.5169	3.663	3.7041
Rcc1	3.7369	3.6932	3.6162	3.449	3.7999	3.6902	3.745	3.6226	3.6108	3.7637	3.5144	3.5356	3.5404	3.4413	3.5386	3.5245	3.4501	3.4685	3.5258	3.3758	3.4213	3.4565
Anxa11	3.3134	3.2276	3.2597	3.2497	3.2784	3.1686	3.2472	3.2818	3.0893	3.1578	3.1536	3.0394	3.0772	3.2655	3.3597	3.3146	3.4348	3.4746	3.4827	3.5381	3.6001	3.6398
B2m	3.7241	3.6154	3.7027	3.5303	3.5032	3.5214	3.5143	3.6164	3.6734	3.5483	3.8126	3.7992	3.7888	4.0213	4.0458	3.9963	4.1709	4.1226	4.1503	4.305	4.3638	4.3605
Surf4	4.2678	4.4781	4.5396	4.4116	4.613	4.3445	4.4479	4.3252	4.3764	4.5423	4.4326	4.4914	4.5096	4.5309	4.5659	4.5695	4.6713	4.6532	4.6557	4.6861	4.6605	4.6374
Cltc	3.4234	3.3977	3.3286	3.4153	3.3407	3.3583	3.4025	3.3464	3.4186	3.3717	3.3497	3.4356	3.4321	3.4368	3.6009	3.5665	3.6036	3.8179	3.8553	3.6753	3.9403	3.9432
Gtpbp1	3.3087	3.4345	3.4209	3.46	3.4269	3.4323	3.5175	3.4332	3.3712	3.3889	3.3313	3.3294	3.3327	3.2889	3.3398	3.3227	3.3096	3.313	3.3652	3.3111	3.3544	3.3484
Zfp219	4.6263	4.5049	4.5333	4.3838	4.3773	4.3854	4.4353	4.3803	4.3766	4.4131	4.1404	4.177	4.2009	3.9864	4.023	4.0264	4.0523	4.0347	4.058	4.1299	4.1286	4.1385
Tram1	3.6998	3.7741	3.808	3.6831	3.6963	3.6287	3.6802	3.7452	3.6044	3.7564	3.6564	3.7612	3.7685	3.5966	3.7571	3.7267	3.6546	3.7587	3.733	3.6507	3.7941	3.7837
B3galt4	3.0187	2.9833	2.842	2.854	2.9119	3.0121	2.8978	2.811	2.814	2.8081	2.8024	2.752	2.7771	2.8119	2.8735	2.8735	2.8783	3.0263	2.9873	2.9184	3.1046	3.0608
Sec11c	3.5224	3.5238	3.4497	3.4821	3.4202	3.4518	3.4661	3.4769	3.4788	3.5335	3.4699	3.4631	3.4647	3.4794	3.5126	3.4779	3.4789	3.4647	3.4812	3.4319	3.4796	3.4721
BC017643	3.068	3.1294	3.0581	3.0681	3.1309	3.0239	3.0955	3.0382	3.0775	3.1778	3.2714	3.2654	3.2714	3.3702	3.4547	3.4182	3.4752	3.5459	3.5724	3.4908	3.6254	3.6295
Tcfap2c	4.0691	4.0828	4.0113	4.0738	4.118	4.1336	4.2435	4.1647	4.1512	4.0308	4.2176	4.2308	4.2141	4.2105	4.2558	4.2552	4.1826	4.253	4.2775	4.315	4.308	4.336
Cln5	3.0907	3.1336	3.0753	3.0947	3.0851	3.095	3.0898	3.0296	3.083	2.8921	3.0413	3.113	3.1043	3.0905	3.2049	3.1749	3.2262	3.3383	3.3454	3.3616	3.5171	3.5142
F3	3.3807	3.3727	3.373	3.3908	3.3752	3.3176	3.4788	3.4257	3.5281	3.5754	3.497	3.5423	3.5784	3.7996	3.9099	3.8617	4.0843	4.1195	4.143	4.2265	4.3274	4.3181
Ssr3	4.005	4.1262	4.0768	4.076	4.0214	4.0192	4.0848	4.0599	4.1067	4.2009	4.153	4.1844	4.198	4.0528	4.1329	4.1075	4.0604	4.1066	4.1089	3.9796	4.0821	4.0668
Pea15	3.4734	3.5185	3.4169	3.4594	3.4574	3.4786	3.543	3.4952	3.454	3.3899	3.5287	3.5124	3.5311	3.7613	3.8573	3.8199	3.9014	3.9462	3.9815	3.9735	4.0527	4.062
1110018G07Rik	3.5273	3.552	3.526	3.5008	3.5844	3.481	3.587	3.5383	3.5138	3.6137	3.5763	3.5725	3.5925	3.5881	3.5813	3.5781	3.5707	3.5655	3.5869	3.5757	3.5731	3.5842
Smpdl3b	3.6053	3.5958	3.5578	3.5475	3.5039	3.5455	3.5068	3.451	3.336	3.3206	3.2059	3.2486	3.2616	3.217	3.2189	3.2554	3.1846	3.2026	3.2433	3.1233	3.1952	3.1825
Ints6	3.5112	3.5027	3.457	3.4564	3.4105	3.4447	3.4357	3.4177	3.3538	3.3514	3.3631	3.3775	3.3677	3.4219	3.5088	3.4644	3.5073	3.6146	3.6043	3.5998	3.7525	3.742
Galnt2	3.834	3.8196	3.8184	3.746	4.0433	3.9772	3.8712	3.6947	3.8902	3.728	3.7891	3.8154	3.831	3.587	3.6867	3.6651	3.6572	3.687	3.7428	3.6097	3.7331	3.7475
Klf4	4.4618	4.3964	4.448	4.3783	4.2204	4.1907	4.229	4.1362	4.3034	4.2685	3.9941	4.0228	4.0762	3.9054	4.004	3.9845	3.8297	3.9068	3.9792	3.9138	4.0883	4.075
Pip5k1c	2.9264	2.8517	2.8482	2.9369	2.9618	3.0399	2.8521	3.0854	2.7518	2.9082	2.8684	2.9114	2.8827	2.8635	2.9119	2.9041	2.8868	2.9542	2.9487	2.8911	3.0089	2.9954
Rnmt	4.0833	3.9912	4.0952	4.1221	3.9354	3.8952	3.9859	3.8959	4.0148	4.1407	4.0636	4.0883	4.1115	4.0931	4.1165	4.1059	4.0235	4.0336	4.0638	4.0212	4.0906	4.094
Ecd	4.1417	4.1949	4.1106	4.1607	4.1452	4.1747	4.1516	4.1005	4.1224	4.0327	4.0063	4.0508	4.0726	4.0088	4.0736	4.0623	4.024	4.0598	4.0853	4.0116	4.0834	4.0792
Bcap31	4.271	4.3022	4.2705	4.2749	4.2475	4.2497	4.266	4.2622	4.2479	4.1626	4.1442	4.1501	4.1718	4.2807	4.3494	4.2933	4.3971	4.4344	4.4603	4.5234	4.6062	4.6201
Dync1li2	3.4574	3.4448	3.4801	3.4028	3.3337	3.4078	3.3664	3.2766	3.3159	3.2891	3.366	3.4133	3.4169	3.4532	3.5079	3.505	3.5545	3.5526	3.5885	3.5644	3.6088	3.611
Senp1	4.1193	4.0629	3.9343	4.0005	3.9496	3.9925	3.9675	3.8942	3.9262	3.8719	4.2086	4.0387	3.9291	4.3097	4.1205	4.0973	4.224	4.0589	4.0978	4.2483	4.0867	4.0521
Armc1	4.276	4.2197	4.2971	4.2211	4.1937	4.1931	4.1806	4.3269	4.2517	4.3068	4.2744	4.3227	4.3391	4.3012	4.3302	4.3322	4.299	4.2968	4.3034	4.2585	4.277	4.2828
Elf3	3.2185	3.2798	3.2887	3.2865	3.2906	3.2788	3.3304	3.3603	3.4311	3.4905	3.5158	3.5378	3.5277	3.5592	3.5793	3.5629	3.5708	3.5711	3.5819	3.5813	3.6152	3.6086
Traf1	2.3096	2.3806	2.3986	2.3627	2.2888	2.284	2.4187	2.3536	2.3433	2.288	2.2473	2.3205	2.2918	2.3518	2.2947	2.3403	2.2872	2.2917	2.2876	2.3468	2.3345	2.2841
Rab13	3.1869	3.2717	3.1188	3.1734	3.1742	3.2147	3.2691	3.1966	3.2736	3.2889	3.37	3.3801	3.3862	3.4196	3.4785	3.4805	3.4848	3.5276	3.5631	3.4556	3.5314	3.5523
Ap3s2	3.6951	3.6341	3.7638	3.7307	3.6257	3.7303	3.6672	3.6888	3.7018	3.6562	3.6172	3.5951	3.6236	3.5259	3.5328	3.5597	3.5387	3.5426	3.5623	3.42	3.4958	3.5095
Plac1	2.9059	2.9416	2.9598	2.8823	2.8193	3.0138	2.9314	3.0418	2.7085	2.9421	3.4359	3.4804	3.546	3.6462	3.7507	3.7222	3.6181	3.697	3.7551	3.7087	3.7483	3.8031
2610019P18Rik	3.6419	3.6934	3.618	3.6374	3.6163	3.6432	3.6281	3.5847	3.6963	3.6533	3.7476	3.765	3.7742	3.7438	3.7856	3.7858	3.7212	3.757	3.773	3.6704	3.7526	3.761
Psmb2	3.5707	3.5311	3.6073	3.6591	3.6143	3.4278	3.6182	3.5985	3.5418	3.6735	3.6454	3.6164	3.6444	3.5912	3.628	3.6133	3.62	3.5843	3.6156	3.5894	3.5997	3.5669
Scamp4	3.5457	3.469	3.5367	3.5038	3.4948	3.4548	3.5148	3.4062	3.4593	3.4912	3.4617	3.4878	3.445	3.439	3.4395	3.4693	3.4321	3.4906	3.4547	3.4461	3.483	3.4892
Slc2a1	4.8599	4.8466	4.7668	4.7573	4.7959	4.8491	4.9112	4.8996	5.0669	5.0224	5.1046	5.1585	5.1739	5.3612	5.3987	5.3923	5.5676	5.564	5.5501	5.7136	5.6958	5.7059
Fkbp4	4.6793	4.7212	4.7139	4.6554	4.731	4.6097	4.649	4.5986	4.6427	4.7346	4.5834	4.6259	4.6477	4.5822	4.6077	4.6143	4.5872	4.5711	4.609	4.5561	4.5392	4.5622
Gosr1	3.1071	3.0611	3.0586	3.0352	2.9725	2.9366	3.0568	3.0537	3.0357	3.0694	3.1113	3.1206	3.0987	3.0556	3.071	3.0613	3.0652	3.1189	3.0937	3.0721	3.0968	3.1087
Stk10	2.579	2.5147	2.5663	2.5402	2.4855	2.5459	2.566	2.5851	2.5922	2.5588	2.6453	2.3197	2.6083	2.6027	2.5831	2.5743	2.6889	2.6485	2.5782	2.6344	2.6058	2.5679
Gse1	2.926	2.97	2.8977	2.9864	2.9878	3.0113	3.1635	3.0163	3.1087	2.9602	2.9572	2.951	2.9622	2.808	2.9027	2.8855	2.9056	2.951	2.9631	2.9106	2.9938	2.9573
Zfp692	3.9028	3.8708	3.8972	3.8228	3.8797	3.821	3.791	3.8742	3.7769	3.7415	3.8019	3.8306	3.8456	3.7808	3.8615	3.8727	3.8236	3.8368	3.8315	3.7664	3.8295	3.8059
Pdhx	3.8211	3.7688	3.7149	3.7183	3.7031	3.6922	3.729	3.7192	3.7791	3.8005	3.7642	3.7776	3.7727	3.8347	3.8547	3.8427	3.8497	3.8615	3.877	3.838	3.9085	3.9144
Cndp2	3.0839	3.1721	3.1496	3.2064	3.169	3.1836	3.2808	3.2303	3.1005	3.1463	3.1868	3.1978	3.1097	3.0218	3.0186	3.0078	3.0612	3.1624	3.081	3.1543	3.2497	3.1646
Prpf8	4.2204	4.2366	4.1298	4.1933	4.1559	4.1926	4.1785	4.1385	4.1331	4.155	4.1405	4.1094	4.1184	4.06	4.1407	4.1146	4.0529	4.126	4.1595	4.0199	4.1786	4.1609
5730449L18Rik	3.635	3.6061	3.6574	3.5547	3.7851	3.5044	3.5694	3.4632	3.5161	3.6575	3.6797	3.6741	3.6907	3.6585	3.7067	3.7103	3.5918	3.6459	3.6921	3.5861	3.619	3.6054
Pnpla2	4.7411	4.7319	4.7191	4.7104	4.7017	4.6964	4.704	4.6938	4.7099	4.7691	4.7322	4.7607	4.7726	4.725	4.7567	4.7613	4.7588	4.786	4.7858	4.754	4.7747	4.7693
D10Wsu52e	3.902	3.8305	3.8758	3.822	3.989	3.7931	3.8234	3.8992	3.8732	3.7598	3.6862	3.7245	3.7346	3.691	3.7906	3.7469	3.6856	3.7669	3.8125	3.6503	3.8081	3.8036
Wbp4	2.9601	2.9498	2.9197	2.9094	2.8234	2.8662	2.9399	2.8761	2.878	2.8579	2.9296	2.9822	2.9541	2.9063	3.0213	2.9854	3.0265	3.1307	3.0816	3.0476	3.2178	3.1752
2610027L16Rik	3.9145	3.9429	3.9198	3.9278	3.9148	3.9168	3.9061	3.8671	3.8764	3.8022	3.7907	3.7868	3.8348	3.7299	3.8005	3.7936	3.7693	3.806	3.8338	3.7409	3.8162	3.8222
Zubr1	4.2994	4.3127	4.2944	4.2719	4.2944	4.2398	4.2329	4.3319	4.243	4.2818	4.3672	4.4059	4.3933	4.3903	4.505	4.4784	4.497	4.5558	4.575	4.5028	4.594	4.5987
Ercc1	3.3774	3.3936	3.4321	3.3957	3.3799	3.383	3.3961	3.397	3.3156	3.3513	3.4004	3.3429	3.3292	3.3729	3.3954	3.3616	3.3576	3.3941	3.395	3.3082	3.3791	3.3713
Rap1b	4.2775	4.2205	4.3075	4.2888	4.3879	4.2175	4.2186	4.17	4.1125	4.1859	4.264	4.3618	4.3649	4.3754	4.4383	4.4224	4.4517	4.4776	4.487	4.4832	4.5311	4.5255
Prpf40a	3.5733	3.5286	3.5762	3.4745	3.455	3.7323	3.5843	3.489	3.6884	3.806	3.7388	3.8144	3.8262	3.8386	3.8493	3.8327	3.7538	3.801	3.843	3.7758	3.8188	3.8285
Pin1	4.2185	4.2027	4.2902	4.2625	4.1966	4.2077	4.2195	4.2426	4.0654	4.126	3.987	4.0193	4.0271	3.9409	3.9762	4.0081	3.9101	3.9361	3.9759	3.831	3.8309	3.8679
Txndc4	2.707	2.6617	2.7496	2.6986	2.7546	2.6965	2.6765	2.708	2.5198	2.708	2.5221	2.5358	2.5196	2.5236	2.498	2.5061	2.5563	2.5969	2.5661	2.4756	2.5375	2.521
Ddx3x	4.3558	4.2898	4.3762	4.2621	4.2399	4.2151	4.2218	4.3336	4.2962	4.275	4.4178	4.3977	4.4184	4.4393	4.4298	4.4176	4.3832	4.3607	4.4143	4.3642	4.391	4.4299
E330036I19Rik	3.4365	3.4723	3.3882	3.4069	3.3628	3.3736	3.3795	3.3229	3.4496	3.4423	3.4444	3.4724	3.5005	3.4562	3.4883	3.4614	3.47	3.4454	3.477	3.4515	3.4612	3.4849
Zc3h7a	3.4074	3.3209	3.3736	3.3297	3.4368	3.2615	3.3812	3.3944	3.303	3.4397	3.4475	3.5075	3.5078	3.6094	3.6202	3.6293	3.6338	3.6642	3.6807	3.6245	3.7008	3.6968
Kctd12	2.5924	2.6202	2.5293	2.56	2.564	2.5109	2.5539	2.5464	2.6121	2.6312	2.5778	2.6434	2.5757	2.5888	2.6186	2.6182	2.6295	2.5571	2.5911	2.6085	2.5455	2.6089
1110034B05Rik	3.7806	3.6881	3.7653	3.7599	3.9084	3.7276	3.6911	3.6562	3.6864	3.8194	3.8508	3.8253	3.8226	3.8937	3.9004	3.8642	3.8503	3.8242	3.83	3.8242	3.836	3.8319
Grinl1a	3.24	3.1282	3.2554	3.2196	3.0549	2.9881	3.182	3.2431	3.1429	3.1233	3.1183	3.2857	3.2537	3.0786	3.2297	3.2456	3.205	3.282	3.307	3.2288	3.2733	3.3049
Tk1	4.3765	4.3895	4.3335	4.3363	4.3017	4.3217	4.2845	4.2509	4.1587	4.189	4.0199	4.0534	4.0712	3.9495	4.0081	3.9856	3.9894	3.9902	4.0243	3.8854	3.9265	3.939
C1galt1	2.8435	2.8406	2.7845	2.7857	2.8009	2.8387	2.8184	2.7611	2.7834	2.7711	2.8241	2.839	2.8249	2.7926	2.7815	2.8023	2.7547	2.9146	2.8594	2.7361	2.8583	2.8227
Cpne3	3.4459	3.5182	3.4708	3.4774	3.424	3.4577	3.4907	3.4912	3.562	3.4471	3.6727	3.4314	3.4183	3.6122	3.3824	3.4391	3.6191	3.4441	3.5637	3.6166	3.4874	3.565
Pomp	4.6655	4.6141	4.6742	4.6492	4.6145	4.5764	4.6432	4.673	4.6761	4.687	4.6322	4.5896	4.6013	4.624	4.6179	4.58	4.6102	4.4903	4.5006	4.5342	4.468	4.4173
Lass6	2.8837	2.8811	2.969	2.8358	2.9756	2.688	2.8832	2.7476	2.9104	2.9954	2.9361	3.0066	3.0105	2.9797	3.0271	3.0226	3.0062	3.0331	3.0753	2.9632	3.0043	2.9952
Ahsa1	4.5009	4.5525	4.511	4.5192	4.5185	4.5177	4.5265	4.4973	4.5125	4.5519	4.3393	4.4075	4.4196	4.3949	4.4504	4.4484	4.4232	4.4611	4.4819	4.3432	4.4145	4.4274
Fubp1	3.6956	3.7488	3.7443	3.7557	3.6757	3.6524	3.7505	3.7179	3.8047	3.8524	3.7957	3.8407	3.8429	3.7296	3.7994	3.7814	3.7243	3.8027	3.7927	3.6831	3.8152	3.7962
Ext1	3.1177	3.1422	3.182	3.1181	3.0389	2.9886	2.9169	3.008	2.9885	2.894	2.9182	2.9332	2.887	2.8699	2.9487	2.898	2.9202	3.0526	3.0261	2.9662	3.0966	3.0528
Phf16	3.4181	3.4163	3.4	3.4133	3.3521	3.4117	3.3999	3.3359	3.4434	3.3673	3.5201	3.6073	3.6494	3.5693	3.7023	3.6861	3.7393	3.8438	3.8552	3.8335	3.8962	3.9707
Mt1	4.75	4.6698	4.7511	4.6913	4.8735	4.5678	4.761	4.7542	4.6906	4.8214	4.7945	4.7667	4.7848	4.7864	4.7402	4.7466	4.6152	4.5213	4.5507	4.6256	4.5489	4.566
2810403A07Rik	3.4046	3.48	3.4657	3.455	3.4214	3.429	3.4545	3.3552	3.4046	3.4612	3.4344	3.4853	3.4606	3.3806	3.4677	3.433	3.3901	3.4624	3.475	3.4062	3.5452	3.5211
Akt1	3.2039	3.149	3.1342	3.2228	3.2068	3.0151	3.2279	3.2265	3.2907	3.2676	3.3937	3.3779	3.3928	3.5438	3.5739	3.5888	3.6305	3.6855	3.7253	3.6582	3.7164	3.7652
1810011O16Rik	4.0223	4.0196	4.0512	3.9958	3.9523	3.9747	4.0012	3.951	4.0456	4.028	4.0387	4.1041	4.1247	4.0691	4.1528	4.1277	4.0355	4.0772	4.0985	4.0354	4.0982	4.1018
Nup160	4.3149	4.2626	4.3461	4.3739	4.1891	4.2805	4.2939	4.3275	4.1823	4.3618	4.2372	4.2703	4.2715	4.2706	4.3327	4.2863	4.3024	4.2943	4.3162	4.2219	4.243	4.2454
Vbp1	4.2101	4.1957	4.2552	4.2226	4.2931	4.0928	4.2144	4.1604	4.299	4.2983	4.306	4.3186	4.3568	4.1594	4.1923	4.1875	4.0301	3.9862	4.0476	3.8152	3.8131	3.845
Utp15	2.8675	2.8473	2.926	2.8702	2.8533	2.8234	2.8853	2.8171	2.8451	2.7589	2.8143	2.8634	2.8894	2.7608	2.8606	2.7858	2.7499	2.8789	2.8946	2.7919	2.9702	2.909
Unkl	2.3687	2.4471	2.385	2.3505	2.3592	2.3949	2.3974	2.3649	2.3561	2.2338	2.3489	2.3182	2.3234	2.3463	2.2956	2.3538	2.3314	2.3329	2.3893	2.348	2.3803	2.436
Trpv2	3.0286	3.0373	3.0119	3.0207	3.0175	3.0593	3.077	2.9738	3.0088	2.9554	3.1613	3.1299	3.143	3.4929	3.553	3.4933	3.6666	3.7167	3.7423	3.8269	3.8773	3.8706
Pex11a	3.0069	2.9633	2.9818	2.9028	3.1318	2.9128	2.9891	3.0404	2.9116	2.9397	2.8872	2.905	2.923	2.8331	2.9137	2.9088	2.8432	2.8931	2.9105	2.8108	2.8839	2.8883
Was	2.9729	2.9267	3.0567	2.8308	2.7567	2.9771	3.0191	2.9532	2.9875	3.0203	2.9928	3.0282	3.0396	3.0593	3.1077	3.05	2.9888	3.0338	3.071	2.9654	3.0698	3.0613
Stard7	3.2783	3.2407	3.2164	3.315	3.386	3.246	3.2915	3.2594	3.2345	3.286	3.1931	3.1945	3.2121	3.2062	3.266	3.2419	3.225	3.3204	3.337	3.1761	3.3158	3.3209
Lass5	3.3362	3.2878	3.1794	3.2437	3.1907	3.2176	3.2405	3.1959	3.1772	3.1453	3.1297	3.1579	3.1839	3.2988	3.3359	3.3239	3.4292	3.435	3.458	3.5001	3.539	3.5849
Bsg	4.2913	4.2418	4.3131	4.2437	4.1101	4.1379	4.2287	4.1994	4.2213	4.3408	4.3438	4.3846	4.4025	4.4993	4.6009	4.5701	4.6855	4.7742	4.807	4.7986	4.9409	4.9254
Mlx	2.7658	2.7195	2.6972	2.748	2.6796	2.7508	2.79	2.7182	2.751	2.6502	2.6	2.6778	2.7454	2.7082	2.7482	2.6777	2.7198	2.695	2.8132	2.6194	2.8131	2.7825
Mark2	3.1953	3.207	3.1441	3.2193	3.1472	3.1627	3.2368	3.1251	3.1489	3.0166	3.05	3.1062	3.1013	3.0813	3.1672	3.1815	3.2055	3.2667	3.2711	3.2369	3.2936	3.3089
Gbl	2.7705	2.6727	2.7709	2.7651	2.7528	2.6194	2.7579	2.7673	2.7394	2.7577	2.7864	2.7825	2.7178	2.7367	2.6928	2.7221	2.723	2.7391	2.7012	2.7676	2.7512	2.7195
Thumpd1	4.1877	4.2331	4.2319	4.2078	4.1869	4.1343	4.1272	4.1333	4.1436	4.142	4.1412	4.1807	4.188	4.1393	4.1432	4.1526	4.0734	4.1	4.1153	4.0112	4.068	4.0803
BC031781	3.6578	3.7011	3.6478	3.6695	3.5823	3.6181	3.6053	3.5613	3.5373	3.489	3.4508	3.4786	3.4774	3.4594	3.5103	3.494	3.4995	3.5847	3.6019	3.5153	3.6245	3.6159
Nubp2	3.0109	3.0234	3.0794	3.1242	2.9974	2.9421	3.0994	3.0563	2.964	3.1425	2.9953	3.0546	3.0884	2.9312	2.9861	3.0101	2.9341	3.018	3.0529	2.9196	3.0412	3.0193
Chchd4	4.2685	4.2302	4.3284	4.335	4.09	4.2626	4.2016	4.0696	4.0186	4.1556	4.0054	4.0862	4.0866	4.0562	4.0935	4.1025	3.9756	4.037	4.0533	3.9242	3.9889	3.9829
Pgs1	4.1585	4.1702	4.2038	4.1756	4.2171	4.1194	4.1449	4.1774	4.1189	4.2068	4.0562	4.0483	4.064	4.0632	4.0968	4.084	4.1277	4.1375	4.1667	4.1286	4.1608	4.1693
Rab23	3.1134	3.0918	3.0026	3.0237	3.0292	3.0325	3.0164	2.9748	2.9668	2.8929	2.9479	3.0259	2.9874	2.9079	3.0308	3.0062	2.9437	3.0508	3.0421	2.9101	3.055	3.0455
Trmt1	3.8916	3.8937	3.8783	3.8982	3.9407	3.8149	3.865	3.7637	3.8937	3.9282	3.9275	3.9461	4.0123	3.9959	4.0416	3.9741	3.9591	3.9526	4.0079	3.9504	4.0357	4.0676
A4galt	3.1828	3.1404	3.1316	3.0883	3.0985	3.1868	3.2305	3.1993	3.1919	3.0921	3.0166	3.0345	3.1458	3.0236	3.0362	3.0481	3.078	3.1264	3.1752	3.1083	3.1788	3.2163
Rpo1-3	3.9428	3.9408	4.016	4.0244	4.0741	3.8965	3.911	4.0352	3.9797	4.0745	4.0482	4.0829	4.0968	4.0365	4.0788	4.0824	4.0499	4.0604	4.077	4.0389	4.0193	4.019
Rpp14	3.7042	3.7004	3.7729	3.6947	3.6328	3.6609	3.6238	3.5854	3.5834	3.5266	3.4199	3.4519	3.4439	3.5368	3.5734	3.5432	3.5439	3.6012	3.5886	3.568	3.643	3.6346
Sigirr	3.0049	3.0521	2.9672	3.0335	2.9408	2.9807	2.964	2.8979	2.897	2.8518	2.8795	2.8825	2.8555	2.8523	2.8588	2.8925	2.9197	2.939	2.9287	2.8989	2.988	2.9644
Ceacam9	1.856	1.8502	1.7623	1.9259	1.8985	1.7698	1.871	1.7783	1.8194	1.7369	1.8189	1.7237	1.7334	1.8412	1.7297	1.7364	1.7957	1.8092	1.7585	1.8034	1.8465	1.7988
Shmt2	3.2279	3.2777	3.2369	3.2298	3.2187	3.2129	3.2003	3.1914	3.0973	3.0848	2.9979	3.006	3.0121	2.9678	3.0081	3.0003	2.9321	2.929	2.9384	2.8906	2.8967	2.8983
Yeats2	3.6797	3.707	3.6015	3.646	3.5818	3.6319	3.62	3.6048	3.5917	3.5646	3.6358	3.6813	3.7251	3.6065	3.6807	3.649	3.5492	3.6334	3.6253	3.4941	3.6343	3.6078
Il2rg	2.6283	2.6133	2.6085	2.5486	2.5283	2.5255	2.6043	2.5427	2.5749	2.4989	2.5137	2.528	2.533	2.5894	2.5728	2.5978	2.5912	2.6796	2.6868	2.5685	2.6893	2.7197
1810030O07Rik	3.3356	3.3121	3.3252	3.2833	3.2837	3.2479	3.2862	3.2824	3.2723	3.2555	3.2606	3.2553	3.269	3.1683	3.2562	3.2025	3.2246	3.2655	3.2843	3.1923	3.3015	3.27
Procr	3.3052	3.2677	3.3144	3.2716	3.3295	3.341	3.4727	3.4146	3.6203	3.5574	3.4321	3.4687	3.4585	3.5885	3.6359	3.6275	3.758	3.7338	3.7751	3.8359	3.8638	3.8762
Cdt1	5.0765	5.0323	5.1166	5.0493	5.0649	5.0334	5.0049	5.0719	5.0598	4.9929	4.9068	4.956	4.9737	4.9602	4.9901	5.0057	5.0463	5.0001	5.0125	5.0723	5.0339	5.0339
Csh1	2.7484	2.8001	2.7024	2.7507	2.6386	2.7559	2.7498	2.6601	2.6637	2.616	2.6281	2.4829	2.574	2.5458	2.6091	2.7029	2.5431	2.6018	2.6112	2.6793	2.6865	2.703
Zfp482	3.0463	3.0048	3.0282	2.9391	2.9301	2.9422	3.0007	2.9888	3.1022	3.0342	3.1396	3.22	3.2064	3.2126	3.2578	3.1814	3.2762	3.234	3.1858	3.2951	3.2387	3.2315
2310009B15Rik	3.5605	3.6471	3.5564	3.5932	3.5196	3.5621	3.6103	3.5829	3.7263	3.6423	3.4642	3.4281	3.4585	3.3129	3.3229	3.2909	3.3197	3.2639	3.2991	3.3443	3.3329	3.34
Hectd1	3.7631	3.8184	3.7023	3.7392	3.7276	3.7534	3.7929	3.7635	3.8295	3.7985	3.9023	3.9049	3.8917	4.0044	4.0051	3.9815	4.0874	4.1158	4.1157	4.095	4.1423	4.1495
Arid1a	3.3164	3.323	3.2643	3.3388	3.2965	3.2774	3.3798	3.307	3.3294	3.4064	3.3585	3.3568	3.3672	3.1675	3.3196	3.3287	3.0754	3.3313	3.3493	3.141	3.3314	3.3577
Ppp1r13b	3.6251	3.6903	3.6044	3.6451	3.582	3.6309	3.6242	3.5563	3.6433	3.5467	3.6422	3.6283	3.6171	3.7306	3.7512	3.8001	3.8094	3.8705	3.8994	3.938	4.023	3.9695
Snx17	3.6523	3.6887	3.6705	3.6197	3.6777	3.5887	3.6332	3.5873	3.6103	3.6887	3.6398	3.6326	3.6299	3.6111	3.6701	3.6853	3.6688	3.7304	3.7375	3.6732	3.7398	3.7303
Snapc1	2.5245	2.5476	2.4492	2.5207	2.5421	2.4403	2.518	2.4495	2.2749	2.3018	2.2866	2.224	2.3336	2.3263	2.4193	2.4154	2.2477	2.3816	2.4417	2.3197	2.3975	2.4502
Prdx6	4.4025	4.3719	4.3315	4.3678	4.3133	4.356	4.3805	4.3416	4.2954	4.2821	4.1872	4.1514	4.1506	4.082	4.1383	4.0841	4.1009	4.0861	4.1089	4.0131	4.0912	4.0531
Rrm1	4.0378	4.0269	3.9512	3.9857	3.957	3.9719	4.0159	3.979	3.9967	3.9523	3.9165	4.0877	4.0135	3.9465	4.0949	4.0464	4.0071	4.1319	4.0753	3.953	4.0978	4.0176
Stag2	3.1289	3.1862	3.0625	3.1055	3.0403	3.0953	3.119	3.1367	3.1854	3.0997	3.2695	3.2857	3.272	3.2545	3.2727	3.259	3.3133	3.3339	3.3567	3.2726	3.3394	3.3413
4930471M23Rik	2.7615	2.6859	2.7969	2.7904	2.8246	2.6298	2.7432	2.83	2.8272	2.7391	2.7046	2.6656	2.6722	2.7035	2.7369	2.7065	2.7869	2.89	2.878	2.8336	3.0239	3.0026
Ttll5	3.312	3.2985	3.3454	3.2806	3.2067	3.1938	3.3284	3.1862	3.3579	3.4798	3.3782	3.3822	3.3884	3.4332	3.5187	3.5037	3.629	3.6876	3.687	3.7124	3.7895	3.8121
Xylt2	3.623	3.6288	3.6812	3.6929	3.7365	3.6328	3.6693	3.4063	3.5456	3.5955	3.4761	3.4925	3.5559	3.4077	3.4978	3.4858	3.416	3.4233	3.4585	3.4133	3.4636	3.4697
Gpr172b	3.2668	3.1801	3.2128	3.1232	3.2159	3.0878	3.1941	3.2934	3.2539	3.2117	3.2278	3.1682	3.2099	3.1865	3.2694	3.1966	3.1512	3.2177	3.2371	3.1694	3.306	3.2833
Chd4	4.0286	4.0862	3.9776	4.0452	4.0165	4.0493	4.0637	3.9699	3.9883	3.9109	3.9248	3.9863	3.9864	3.8481	3.9476	3.9529	3.8828	3.9745	4.013	3.8454	3.9791	3.9882
Cbx3	4.5512	4.6327	4.6404	4.6215	4.733	4.5035	4.6324	4.6224	4.6228	4.6942	4.5317	4.6234	4.6296	4.389	4.5497	4.523	4.333	4.3893	4.4516	4.1749	4.3027	4.2744
Sdhd	4.1597	4.1391	4.0995	4.0996	4.0722	4.0973	4.0985	4.0512	4.0376	4.0626	3.9647	3.9937	3.9919	3.83	3.9347	3.8537	3.7752	3.8357	3.8616	3.5686	3.7252	3.6724
Top3b	4.3188	4.3545	4.2662	4.3137	4.2929	4.3011	4.2927	4.3731	4.3549	4.2307	4.1475	4.1583	4.2	3.9291	3.9859	3.9735	3.9366	3.9543	3.9833	3.9329	3.9694	3.9692
Zwilch	4.097	4.0981	4.0325	4.039	3.995	4.032	4.0618	4.0323	4.0947	4.055	4.0321	4.0546	4.0708	3.9578	4.0355	4.0209	3.9937	4.0352	4.0526	3.8697	3.9645	3.9429
Mttp	2.5162	2.6625	2.5712	2.5925	2.4804	2.6113	2.5772	2.5204	2.4929	2.4633	2.4347	2.4052	2.4454	2.2921	2.4089	2.4213	2.425	2.4312	2.3927	2.4149	2.4109	2.4323
Ftl1	5.255	5.3944	5.3503	5.3878	5.3257	5.3535	5.3444	5.2557	5.3128	5.2938	5.443	5.4574	5.3287	5.5692	5.395	5.4493	5.6223	5.5046	5.396	5.7197	5.5253	5.5465
Rangap1	4.3283	4.2906	4.2764	4.2402	4.2795	4.2624	4.2364	4.3384	4.3151	4.2076	4.3309	4.2847	4.2821	4.3333	4.3014	4.2967	4.2927	4.2327	4.2736	4.2473	4.2377	4.2378
Tpp1	3.5903	3.536	3.4887	3.534	3.4419	3.4882	3.5315	3.4168	3.498	3.4491	3.5843	3.5393	3.5483	3.6087	3.5965	3.5901	3.6401	3.6386	3.6616	3.6716	3.7164	3.746
Cct3	4.452	4.5185	4.4255	4.4779	4.4623	4.4578	4.4675	4.4665	4.4555	4.5408	4.4644	4.5157	4.524	4.4619	4.5173	4.5023	4.4151	4.4788	4.5011	4.332	4.4498	4.4515
Oxsr1	3.6845	3.6828	3.6922	3.775	3.7605	3.633	3.6287	3.627	3.5259	3.4854	3.4835	3.527	3.5625	3.5169	3.5561	3.5642	3.562	3.6004	3.612	3.5304	3.5913	3.6232
Tubb2c	4.7892	4.7898	4.7874	4.7584	4.7706	4.754	4.7536	4.686	4.7977	4.7619	4.6476	4.658	4.6519	4.5838	4.6267	4.6026	4.5882	4.611	4.637	4.509	4.5855	4.5597
Adamts10	2.6695	2.7496	2.6742	2.6971	2.6635	2.6192	2.7362	2.6494	2.7179	2.5854	2.6715	2.6215	2.6993	2.6494	2.6571	2.6854	2.7001	2.7083	2.6509	2.6916	2.6854	2.6448
Kif7	3.3867	3.3626	3.3263	3.3404	3.2659	3.3328	3.316	3.222	3.189	3.2072	3.1006	3.0909	3.1252	3.0721	3.1066	3.0719	3.0603	3.0094	3.0928	3.0456	3.051	3.0688
Mis12	3.4115	3.3986	3.4406	3.4969	3.6161	3.5131	3.4631	3.2971	3.44	3.533	3.5112	3.548	3.5398	3.4868	3.5652	3.5228	3.5107	3.5121	3.52	3.456	3.5266	3.5204
Adck1	3.0484	3.0406	3.1408	3.2088	3.0411	3.0062	3.084	3.0439	3.2061	3.2131	2.9762	2.9746	2.9807	2.9913	3.021	2.9829	3.0083	3.0312	3.027	3.0182	3.0533	3.0572
Emb	3.3607	3.2818	3.1986	3.227	3.1941	3.202	3.3211	3.2648	3.193	3.166	2.9671	2.9422	2.9515	2.8128	2.9	2.8396	2.757	2.847	2.8352	2.6339	2.778	2.7789
Diablo	3.62	3.7104	3.8134	3.9257	3.6907	3.6859	3.812	3.7512	3.627	3.7238	3.6413	3.646	3.6726	3.6604	3.7085	3.6761	3.6379	3.6232	3.661	3.5813	3.6372	3.645
Metap1	3.3971	3.3722	3.4701	3.5207	3.5448	3.5041	3.3933	3.4547	3.3478	3.4585	3.3574	3.4306	3.4297	3.3741	3.4588	3.4479	3.373	3.4415	3.4837	3.4041	3.4638	3.5168
Cebpz	3.8167	3.7822	3.8908	3.9144	3.7644	3.8049	3.8527	3.7352	3.7205	3.753	3.7506	3.7503	3.7577	3.8	3.8229	3.7532	3.7137	3.7251	3.7463	3.6733	3.7592	3.7379
Prkra	2.8774	2.8414	2.7875	2.7781	2.7729	2.7804	2.8325	2.7713	2.9028	2.944	2.9379	2.9166	2.9445	2.8275	2.923	2.9034	2.8898	3.01	3.0212	2.8939	3.0641	3.06
Zfp281	3.8446	3.8418	3.8031	3.8132	3.9353	3.763	3.8395	3.7406	3.6187	3.7069	3.5724	3.5649	3.5781	3.4627	3.568	3.5129	3.4274	3.4843	3.5328	3.3111	3.4496	3.4397
Sgcg	2.9732	3.0318	2.936	2.9549	2.9166	2.9529	2.9606	2.9261	2.9471	2.8359	2.9238	2.9128	2.8837	2.917	2.8864	2.8798	2.8997	2.8834	2.8779	2.9033	2.9056	2.9044
Usp38	2.985	3.0946	3.0644	3.1062	3.2251	3.1361	3.1627	3.0668	2.989	2.999	2.9034	3.0155	2.998	2.9657	3.0622	3.0188	2.9574	3.0931	3.1242	3.0662	3.1861	3.2063
Hs3st3b1	3.536	3.5062	3.5365	3.4846	3.6567	3.6177	3.812	3.7938	3.7463	3.8552	3.6431	3.7323	3.7613	3.3407	3.4393	3.4704	3.2865	3.3593	3.3833	3.2666	3.3417	3.3381
BC003940	3.7007	3.6984	3.6768	3.6183	3.6154	3.6635	3.6834	3.6597	3.7077	3.7103	3.7241	3.7834	3.8423	3.652	3.7373	3.7399	3.7793	3.7756	3.8435	3.7531	3.7967	3.795
1110007M04Rik	3.694	3.7489	3.7066	3.7865	3.719	3.7086	3.7038	3.6703	3.6608	3.6816	3.7129	3.6673	3.6514	3.6508	3.6708	3.6261	3.5625	3.5886	3.6152	3.4922	3.5655	3.5524
Eif3s6ip	5.0844	5.0117	5.0034	5.026	5.1895	4.9689	5.025	4.9901	4.9955	5.1201	5.0761	5.1172	5.1178	5.1738	5.2027	5.204	5.2223	5.2175	5.2058	5.2228	5.2198	5.195
Gpr23	2.4073	2.3862	2.4012	2.4337	2.474	2.4485	2.4199	2.3959	2.2557	2.2462	2.2607	2.3335	2.3304	2.2736	2.2489	2.2759	2.2941	2.2547	2.2265	2.2517	2.2242	2.2831
Stk3	3.4751	3.5641	3.4753	3.5126	3.4259	3.4811	3.4951	3.4279	3.5251	3.4792	3.5278	3.5452	3.5528	3.5771	3.6163	3.5422	3.5613	3.5939	3.6205	3.5235	3.6208	3.6058
Eme1	3.589	3.5967	3.523	3.5922	3.599	3.6044	3.5783	3.4901	3.4369	3.4126	3.3767	3.3556	3.3579	3.2953	3.3349	3.3462	3.2283	3.3433	3.3692	3.1134	3.3062	3.2694
Nol1	4.618	4.592	4.5872	4.5586	4.6062	4.5462	4.5011	4.5597	4.5527	4.547	4.4577	4.443	4.4519	4.4942	4.5516	4.5308	4.5275	4.5185	4.5549	4.5095	4.5604	4.5684
Pdcd11	4.1254	4.1984	4.2096	4.1695	4.2194	4.1527	4.1402	4.0944	4.0791	4.1101	4.0939	4.1036	4.1275	4.118	4.1276	4.1437	4.0217	4.0358	4.0778	3.9812	4.0101	4.0184
Daxx	4.3832	4.4844	4.4468	4.4472	4.4284	4.4262	4.4513	4.3863	4.4305	4.3704	4.4177	4.4212	4.4043	4.4623	4.4443	4.4712	4.5033	4.5531	4.5009	4.5661	4.5801	4.566
Csde1	4.2264	4.231	4.2405	4.319	4.1591	4.1399	4.196	4.1424	4.0702	4.1032	4.1916	4.2083	4.1754	4.2518	4.2298	4.2156	4.2502	4.26	4.2694	4.2831	4.3234	4.3298
7420416P09Rik	2.568	2.4858	2.5169	2.5407	2.5868	2.4529	2.4399	2.3792	2.2151	2.2926	2.2134	2.1865	2.2062	2.1921	2.2457	2.2418	2.2181	2.2522	2.2395	2.2201	2.2172	2.2371
Ralgps2	3.3293	3.2768	3.3238	3.2861	3.2737	3.2432	3.3179	3.2778	3.3981	3.4047	3.3286	3.261	3.2805	3.3171	3.3517	3.3308	3.376	3.4379	3.4429	3.3635	3.4576	3.4259
Mdh1	4.1204	4.0476	4.0686	4.0181	4.0046	4.0035	4.0564	4.0058	4.1247	4.0722	4.0662	4.0593	4.0628	4.0125	4.0208	4.006	4.0789	4.0472	4.074	4.0655	4.1099	4.1028
2610002J02Rik	3.8852	3.8487	3.9082	3.8902	4.0042	3.7513	3.8153	3.835	3.9221	3.93	3.8817	3.9108	3.9522	3.8542	3.8893	3.9009	3.8669	3.8163	3.8733	3.8406	3.8295	3.8563
2810025M15Rik	4.1844	4.1733	4.1194	4.1336	4.1155	4.1492	4.1609	4.1326	4.0566	4.0301	4.0552	4.0645	4.0747	3.982	4.0307	4.0178	3.9382	3.9309	3.9896	3.8924	3.9121	3.9367
Aga	2.8816	2.9314	2.9112	2.9088	3.0015	2.9028	2.9795	2.8892	2.8407	2.9507	2.9798	2.9833	2.9803	2.9463	2.996	2.9633	2.9784	2.9492	2.9718	2.9551	2.9689	2.9686
Adprh	4.5896	4.628	4.5969	4.609	4.6635	4.6235	4.6131	4.5477	4.555	4.5782	4.507	4.534	4.5449	4.4635	4.5056	4.5031	4.5207	4.5266	4.5271	4.5402	4.5462	4.5746
Rdbp	4.2959	4.3549	4.4137	4.3183	4.3033	4.2905	4.2971	4.2848	4.3304	4.3078	4.2073	4.2537	4.2723	4.1664	4.2686	4.2394	4.2196	4.2632	4.2949	4.1846	4.2808	4.2558
Wnt2	1.8447	1.8302	1.8325	1.8278	1.8006	1.7095	1.8156	1.64	1.638	1.6945	1.7176	1.7742	1.6673	1.7205	1.6655	1.7046	1.7387	1.7289	1.6749	1.733	1.7193	1.5732
Dkk1	2.1493	2.1016	2.1834	2.17	2.0888	2.0523	2.2095	2.1683	2.3971	2.4109	3.1049	3.2105	3.1637	2.9821	3.0456	3.0901	3.0402	3.0699	3.0658	2.908	3.0173	3.0158
Slc22a7	2.9133	2.9515	2.8889	2.912	2.929	2.9234	2.9693	2.9893	2.8417	2.8248	2.8051	2.8041	2.7781	2.7809	2.7804	2.8013	2.7744	2.8009	2.8123	2.7569	2.7949	2.7761
Usp5	3.4848	3.4575	3.4566	3.4786	3.4826	3.4658	3.4985	3.4162	3.4465	3.3764	3.4763	3.4284	3.467	3.3388	3.3959	3.4278	3.362	3.4262	3.4719	3.3874	3.4187	3.4768
BC011248	3.6421	3.6038	3.621	3.5802	3.5866	3.6349	3.5611	3.5573	3.4484	3.6104	3.5802	3.5381	3.5032	3.5114	3.4861	3.4946	3.5191	3.5225	3.5231	3.5233	3.5107	3.506
Mfsd1	3.5793	3.5866	3.638	3.554	3.5574	3.5046	3.5772	3.4979	3.663	3.751	3.7733	3.8431	3.8318	3.8635	3.9055	3.8962	3.9393	3.9416	3.928	3.9545	3.9769	3.9914
Ubqln1	3.603	3.5552	3.5624	3.4768	3.5876	3.4185	3.5858	3.579	3.6872	3.6093	3.6856	3.7413	3.7513	3.7337	3.8195	3.8062	3.7817	3.8554	3.8597	3.8173	3.922	3.9599
Cdca7	3.9877	3.9862	4.0212	4.0509	4.0115	3.8793	3.9523	3.9158	3.8409	3.8775	3.5876	3.6053	3.6077	3.4003	3.4546	3.4382	3.3181	3.3507	3.3796	3.1443	3.256	3.2214
Ctnnal1	4.4932	4.4326	4.481	4.4078	4.4252	4.4012	4.4278	4.5202	4.3448	4.4009	3.8739	3.878	3.8994	3.7871	3.8914	3.829	3.8727	3.9277	3.9728	3.8572	3.9881	3.9956
Ppat	3.9377	3.9007	3.9463	3.8729	3.8551	3.821	3.8766	3.8696	3.9337	3.8226	3.6948	3.7788	3.7947	3.4993	3.6669	3.6133	3.401	3.5439	3.5582	3.2372	3.4621	3.4449
5830472M02Rik	2.8131	2.7132	2.7404	2.6926	2.6831	2.5776	2.7667	2.6965	2.785	2.7452	2.7823	2.8116	2.8222	2.8505	2.9572	2.9326	2.9094	3.0393	3.0766	2.9722	3.1694	3.1432
Tmem153	2.6984	2.6736	2.6833	2.7259	2.8145	2.8063	2.7264	2.701	2.7506	2.5931	2.6609	2.6466	2.6553	2.6688	2.6932	2.6585	2.719	2.7247	2.7214	2.7064	2.7519	2.7452
Usp21	2.9689	2.9891	2.9091	2.9239	2.8927	2.8874	2.9717	2.8927	2.9099	2.8664	2.8181	2.825	2.8451	2.6609	2.7525	2.6979	2.6896	2.7601	2.8513	2.6828	2.8462	2.816
Zfp639	3.806	3.7678	3.6911	3.7447	3.7364	3.7393	3.7878	3.7144	3.7918	3.7786	3.8384	3.8375	3.8372	3.8661	3.8775	3.826	3.8759	3.8666	3.8589	3.8465	3.8656	3.8609
Cdkn2aip	3.0824	3.0894	3.0272	3.0522	3.0076	3.0324	3.0528	2.9991	3.0456	3.0378	3.0908	3.1067	3.1009	3.1018	3.1415	3.1361	3.1764	3.1961	3.2058	3.2593	3.2648	3.2666
Ywhah	4.2477	4.2164	4.1557	4.1281	4.0682	4.1149	4.064	4.0367	4.1911	4.1508	4.3647	4.4444	4.4633	4.3682	4.4559	4.4389	4.3943	4.4866	4.5061	4.3231	4.4729	4.4781
2310001H12Rik	4.6268	4.6772	4.5318	4.5451	4.4992	4.5225	4.4448	4.374	4.3057	4.2831	4.3149	4.4018	4.3409	4.2125	4.362	4.2459	4.1635	4.218	4.2176	4.1369	4.2718	4.2411
Cnot1	3.8455	3.8977	3.8115	3.8336	3.8065	3.8524	3.8633	3.8036	3.8674	3.7637	3.7762	3.8301	3.8266	3.7002	3.8519	3.8072	3.7698	3.8734	3.8846	3.7543	3.9398	3.9281
Gm784	2.4887	2.3934	2.451	2.4242	2.4056	2.3863	2.4873	2.4293	2.4921	2.4961	2.4425	2.4585	2.5229	2.4059	2.4711	2.427	2.4402	2.4719	2.5457	2.4175	2.5873	2.5845
Uhrf1	3.9437	4.0045	4.042	3.997	3.9232	3.9561	3.8888	3.9238	3.8983	3.7003	3.6631	3.6647	3.708	3.5884	3.582	3.585	3.4957	3.5019	3.5102	3.4097	3.4321	3.433
Ghdc	2.9765	2.9283	2.9823	2.9435	2.9814	2.9284	2.9486	2.9293	3.0034	2.9768	3.0334	2.9627	2.9199	2.9697	2.9529	2.9621	2.9387	2.9839	3.0074	2.9961	2.9955	3.041
Col2a1	3.1981	3.1352	3.2049	3.1384	3.37	3.1222	3.2388	3.2295	2.9951	3.0732	2.9956	2.9803	3.0228	3.0012	3.0161	3.0147	3.0192	3.0243	3.04	2.9923	3.011	3.0315
Mpi1	3.7917	3.8423	3.6827	3.6863	3.7773	3.772	3.8322	3.7661	3.7165	3.6884	3.6273	3.5978	3.6657	3.5908	3.6179	3.6063	3.5276	3.5023	3.503	3.4493	3.4835	3.4677
Ryk	3.5708	3.6061	3.5682	3.5968	3.5433	3.5172	3.6049	3.5598	3.6173	3.6677	3.7473	3.6731	3.6805	3.7855	3.7994	3.7539	3.8312	3.8233	3.836	3.7665	3.8319	3.8116
Skiv2l2	4.1731	4.1868	4.09	4.1243	4.0925	4.1166	4.1563	4.1134	4.0936	4.101	4.0832	4.1377	4.1191	4.0973	4.1644	4.1061	4.1188	4.1776	4.1541	4.1094	4.21	4.1994
Mat2a	5.0747	5.0201	5.1601	5.1566	5.2681	5.0138	4.9898	4.9423	5.0256	5.0392	4.939	5.0049	4.9986	4.9459	5.0035	4.9874	4.8737	4.852	4.8695	4.7839	4.7983	4.7655
Iqcc	2.6276	2.736	2.7	2.6871	2.662	2.7568	2.7821	2.6996	2.687	2.6315	2.6292	2.6284	2.6304	2.6069	2.6387	2.6413	2.6175	2.613	2.6313	2.5992	2.6289	2.6254
Npepps	3.8341	3.7772	3.8525	3.8411	3.8262	3.7921	3.8632	3.7447	3.8322	3.9929	4.0007	3.8957	3.9294	3.9084	3.9266	3.8854	3.8788	3.9087	3.9004	3.8933	3.974	3.9693
Lyst	2.1467	2.2592	2.2338	2.3024	2.2076	2.1911	2.236	2.2728	2.1029	1.973	2.0529	2.0496	2.0296	2.018	2.0847	2.0684	2.0721	2.098	2.0999	2.0571	2.1064	2.1291
Lsm2	4.3054	4.3249	4.4078	4.3344	4.3189	4.3268	4.3061	4.2482	4.3368	4.2471	4.2292	4.2735	4.3244	4.1831	4.241	4.2247	4.0989	4.1164	4.1562	3.9682	4.0558	4.0254
Ash2l	3.3514	3.418	3.4617	3.4459	3.2964	3.3277	3.3093	3.3238	3.1613	3.0923	3.1977	3.1462	3.1819	3.0394	3.0843	3.0999	3.0696	3.1236	3.1722	3.0272	3.1007	3.1312
Ddx39	4.8175	4.7391	4.8059	4.7453	4.7666	4.7439	4.7668	4.7251	4.8139	4.9239	4.8442	4.856	4.8666	4.8143	4.8912	4.8652	4.746	4.7795	4.8209	4.6337	4.7515	4.7387
Rbms1	3.6596	3.623	3.6671	3.7126	3.4592	3.6915	3.7831	3.7481	3.7031	3.6954	3.813	3.7742	3.7379	4.0576	4.0934	4.0354	4.2799	4.2692	4.2927	4.3549	4.4379	4.4085
Adk	4.2359	4.1682	4.2307	4.127	4.1273	4.0758	4.1518	4.1176	4.3134	4.3095	4.3376	4.3638	4.3794	4.3855	4.3714	4.38	4.5088	4.4761	4.486	4.4965	4.4802	4.4723
Syncrip	3.4169	3.3909	3.5026	3.458	3.3725	3.3763	3.3672	3.3348	3.2466	3.3634	3.3369	3.2937	3.3051	3.3458	3.2983	3.2834	3.1948	3.2009	3.2324	3.1306	3.2014	3.2016
Smarcad1	3.684	3.7594	3.6529	3.7107	3.6784	3.7007	3.7499	3.6766	3.4739	3.4807	3.3978	3.4587	3.469	3.4082	3.5103	3.4979	3.3857	3.5456	3.5669	3.4404	3.6037	3.571
BC030867	3.6807	3.7388	3.6629	3.7267	3.6942	3.713	3.7249	3.7141	3.6994	3.5808	3.5772	3.5391	3.5529	3.5147	3.5639	3.5408	3.5123	3.5707	3.5825	3.5013	3.5837	3.5788
Smarcd1	3.5528	3.5954	3.5672	3.5772	3.5598	3.5706	3.5869	3.489	3.5047	3.4526	3.437	3.3869	3.3682	3.3291	3.3472	3.3506	3.3384	3.3567	3.357	3.3212	3.3327	3.3177
Dap3	4.0281	3.9689	4.0638	3.9978	3.9875	3.8748	4.0088	4.052	4.0291	4.0294	3.9701	3.9633	3.9749	3.9014	3.9523	3.9321	3.9171	3.96	3.9829	3.8401	3.943	3.9318
Snta1	2.7312	2.6594	2.7281	2.6646	2.6623	2.6682	2.6625	2.6579	2.4941	2.4848	2.4533	2.4639	2.5078	2.4914	2.5115	2.4818	2.4963	2.5237	2.4801	2.4837	2.5015	2.4924
C1galt1c1	3.1239	3.097	3.0918	3.0725	3.1966	2.9907	3.0753	3.0378	3.1195	3.2002	3.2811	3.2561	3.2906	3.3544	3.3771	3.3218	3.3707	3.3151	3.3658	3.3327	3.351	3.3487
3110082I17Rik	4.005	3.9688	4.0725	4.0796	4.1169	4.0194	3.9405	3.8953	3.8335	3.8165	3.695	3.7507	3.7601	3.5516	3.6702	3.6641	3.5321	3.5824	3.6151	3.4004	3.4794	3.4797
Grb10	3.0958	3.061	3.0543	2.9313	2.8721	2.894	2.8644	2.809	2.9597	2.8667	2.9344	2.9408	2.9538	3.058	3.0691	3.0202	3.0883	3.0752	3.0651	3.1041	3.1689	3.1642
Tef	2.5496	2.5316	2.5877	2.5473	2.4984	2.4418	2.5911	2.5194	2.7234	2.7005	2.6123	2.6437	2.6202	2.5194	2.5833	2.6299	2.6335	2.7081	2.6764	2.6244	2.7379	2.7081
2700060E02Rik	4.341	4.2982	4.3348	4.2711	4.2512	4.2404	4.2656	4.2701	4.2748	4.4027	4.3103	4.2903	4.2833	4.2186	4.2345	4.193	4.2142	4.1656	4.1671	4.1744	4.1625	4.1336
Slc35b2	3.9016	3.8654	3.9614	3.917	4.0714	3.8159	3.8297	3.7914	3.8747	3.9492	3.8457	3.8782	3.902	3.8817	3.9192	3.9222	3.941	3.953	3.9684	3.9491	3.9509	3.9488
Trim37	3.6333	3.661	3.5805	3.6332	3.5483	3.6024	3.6478	3.5861	3.6272	3.5317	3.4845	3.4855	3.5059	3.4026	3.4757	3.4614	3.3795	3.4571	3.487	3.3461	3.4472	3.4443
Ylpm1	3.5541	3.5936	3.6216	3.6875	3.6552	3.541	3.5747	3.4679	3.4623	3.4919	3.3599	3.397	3.4033	3.4031	3.4858	3.4464	3.4046	3.4629	3.4855	3.4165	3.5327	3.5052
Robo1	3.0925	3.08	3.1672	3.2144	3.1224	3.1906	3.1655	3.0573	3.0572	3.1799	3.0571	3.0316	3.04	2.8812	2.9326	2.8793	2.798	2.7393	2.793	2.7149	2.7473	2.7187
Sec14l2	3.5216	3.4924	3.5108	3.4917	3.6105	3.4805	3.5046	3.5703	3.3852	3.5753	3.37	3.3857	3.4203	3.3481	3.4026	3.4205	3.4004	3.4544	3.4821	3.4655	3.5408	3.5146
Ebna1bp2	4.7884	4.7361	4.736	4.724	4.7775	4.697	4.7119	4.6913	4.5847	4.7446	4.6685	4.6648	4.6803	4.6429	4.679	4.6279	4.5398	4.539	4.568	4.4548	4.5179	4.5065
Tssc1	3.6416	3.6127	3.6243	3.585	3.7813	3.4683	3.5916	3.5562	3.3982	3.5462	3.2847	3.2601	3.3619	3.2419	3.3563	3.3426	3.2443	3.3748	3.4	3.2383	3.3952	3.4346
Ctsh	2.6321	2.6449	2.6279	2.5565	2.5041	2.4884	2.5581	2.4714	2.5284	2.5084	2.4481	2.5777	2.5742	2.5416	2.5301	2.5467	2.5544	2.5093	2.5156	2.5253	2.5639	2.5557
Pecr	3.605	3.5752	3.6325	3.5833	3.6396	3.5498	3.5937	3.538	3.4955	3.6445	3.454	3.4587	3.4256	3.2785	3.3065	3.3034	3.2092	3.1612	3.1978	3.1373	3.1542	3.1147
Zfml	4.5256	4.4502	4.5148	4.419	4.4315	4.4387	4.4042	4.5359	4.4162	4.3413	4.4173	4.4677	4.4746	4.3958	4.4929	4.4602	4.441	4.4393	4.4732	4.4337	4.49	4.509
Cyb5	4.454	4.3991	4.476	4.4079	4.4011	4.3782	4.4178	4.4565	4.4838	4.4518	4.3433	4.3575	4.3859	4.3876	4.4131	4.3905	4.4222	4.3152	4.395	4.3385	4.3092	4.3238
Lama1	3.3143	3.3391	3.1792	3.2794	3.2669	3.2318	3.1761	3.0697	2.9253	2.8283	2.7577	2.7154	2.7137	2.4912	2.6005	2.5756	2.527	2.5722	2.5879	2.5453	2.5883	2.5937
2310004I24Rik	3.1369	3.163	3.2116	3.3283	3.3509	3.1187	3.1741	3.0476	2.7985	3.0227	2.8433	2.8421	2.8404	2.7651	2.8294	2.8058	2.7711	2.7459	2.7747	2.7011	2.7361	2.7246
Podxl	3.2409	3.2703	3.2341	3.2718	3.3064	3.3159	3.3678	3.2461	3.2428	3.0662	3.2891	3.2879	3.2941	3.4068	3.4052	3.4341	3.5399	3.5895	3.5678	3.6126	3.6348	3.6634
Hnrpm	4.384	4.4627	4.4099	4.382	4.3354	4.3727	4.3636	4.3338	4.3677	4.3028	4.3214	4.4045	4.4053	4.2879	4.3615	4.3459	4.2246	4.313	4.3379	4.1301	4.2727	4.2403
Ndufc2	4.1063	4.107	4.0833	4.1354	4.0755	4.0888	4.0976	4.1992	4.1209	4.0477	4.0737	4.1768	4.1933	4.0542	4.1823	4.1518	4.0702	4.1017	4.1382	4.0022	4.0871	4.0817
Paxip1	3.7373	3.6582	3.7605	3.6781	3.6755	3.6905	3.6758	3.6404	3.6773	3.7905	3.6208	3.6636	3.6719	3.5898	3.7192	3.6874	3.5832	3.6671	3.7244	3.5301	3.676	3.6846
Gmfb	3.1499	3.2737	3.1476	3.1872	3.1569	3.1827	3.2602	3.1861	3.2706	3.1891	3.2435	3.2548	3.2241	3.1968	3.2625	3.2177	3.2555	3.2467	3.2408	3.1538	3.2101	3.1668
Ccdc100	3.2166	3.0896	3.1894	3.0798	3.1384	3.0386	3.1752	3.1419	3.1438	3.1858	3.1397	3.1947	3.1903	3.0921	3.2555	3.2158	3.1074	3.2942	3.2908	3.126	3.3577	3.3287
Actr1a	3.3771	3.353	3.4002	3.4516	3.2964	3.4426	3.4109	3.2267	3.2827	3.53	3.4839	3.4633	3.4636	3.4284	3.4779	3.4783	3.441	3.5389	3.5124	3.4401	3.54	3.5264
Unc5b	3.42	3.4246	3.4341	3.393	3.429	3.3836	3.5312	3.4472	3.5975	3.558	3.6176	3.6256	3.6392	3.5857	3.6122	3.6362	3.5649	3.5805	3.6559	3.4875	3.5576	3.5393
Usp14	4.2493	4.2038	4.1964	4.1809	4.1602	4.1749	4.1916	4.135	4.142	4.1795	4.1264	4.1512	4.1703	4.158	4.2103	4.1807	4.1759	4.1819	4.1777	4.1434	4.1865	4.1632
Mrps11	3.2314	3.3144	3.2485	3.2901	3.2471	3.29	3.2884	3.2175	3.2489	3.2219	3.1916	3.1988	3.1989	3.1123	3.1972	3.1774	3.0856	3.1118	3.1613	3.0268	3.1177	3.1031
Scamp2	3.0484	3.0933	3.0762	3.1252	3.1312	3.0882	3.1006	3.0611	3.0755	3.0334	3.0692	3.0361	2.9819	3.0402	3.0289	3.0357	2.9302	3.0654	3.1243	3.0819	3.1258	3.0997
Clstn1	4.213	4.2198	4.1811	4.1941	4.144	4.1844	4.2108	4.1911	4.2309	4.2569	4.0048	4.0302	4.1102	3.7325	3.8437	3.8213	3.6823	3.6866	3.7571	3.5977	3.6296	3.6327
Slc29a2	3.105	3.0537	3.0363	3.0768	3.0798	3.119	3.0457	2.9507	3.086	2.9866	3.0656	3.0204	2.966	2.9616	2.9335	2.9596	2.9274	2.9547	2.9606	2.9053	2.9381	2.9161
Perp	3.5913	3.6462	3.6263	3.651	3.6296	3.6329	3.5858	3.5897	3.5471	3.572	3.9221	3.9472	3.9729	4.2355	4.3009	4.2678	4.424	4.4078	4.4673	4.3841	4.4739	4.442
2310005E10Rik	3.021	2.9698	2.9733	2.9169	2.9943	2.9041	2.9735	3.0012	2.9595	2.9586	3.0467	2.9419	2.9545	2.9657	3.0354	3.0209	3.0702	3.0554	3.064	3.019	3.0327	2.9763
Atp6v1e1	4.1788	4.1034	4.0991	4.0333	4.0274	3.9773	4.1105	4.1462	3.9624	4.1625	4.0394	3.9997	4.0504	4.0113	4.0313	4.0169	4.0153	3.9983	4.0427	3.997	4.0508	4.065
Acadm	4.1579	4.1915	4.1681	4.1454	4.075	4.0961	4.0115	3.9629	3.9247	3.8803	3.8393	3.8851	3.8906	3.7846	3.8656	3.8116	3.8876	3.9188	3.9337	3.9272	4.011	4.0117
Dgka	3.7709	3.7589	3.705	3.7343	3.728	3.746	3.8268	3.7653	3.7084	3.7034	3.6995	3.6936	3.6624	3.658	3.6858	3.6284	3.6443	3.6606	3.6859	3.616	3.6852	3.6706
Ankib1	2.4435	2.4565	2.4254	2.5506	2.4051	2.4305	2.4772	2.4045	2.483	2.5083	2.4941	2.5132	2.5067	2.4844	2.5177	2.5246	2.5341	2.5534	2.5606	2.497	2.5664	2.5622
Tmem47	2.8719	2.8029	2.8326	2.7998	2.8067	2.7351	2.7306	2.6804	2.8543	2.7697	2.7966	2.7687	2.7707	2.7847	2.7928	2.7889	2.8	2.7517	2.7709	2.7654	2.7079	2.7391
Sf3b2	4.4096	4.3665	4.4673	4.5054	4.2151	4.4571	4.3123	4.2825	4.2733	4.2926	4.2213	4.2079	4.2924	4.3343	4.2616	4.3064	4.2636	4.1936	4.2898	4.2621	4.2112	4.2821
Ppp3cb	3.0233	2.9542	2.898	2.8691	2.9701	2.8805	2.975	3	2.8552	2.9749	2.9219	3.0236	3.0199	2.8577	3.0022	3.017	2.7365	3.0374	3.0816	2.8264	3.0674	3.0755
Fzd7	3.2423	3.2552	3.3188	3.3616	3.1715	3.2005	3.3842	3.2654	3.1522	3.4123	3.296	3.2953	3.2948	3.0834	3.1248	3.1002	3.1213	3.1295	3.1689	3.1706	3.221	3.2072
Xpnpep1	4.8653	4.7771	4.9037	4.8542	4.7866	4.7101	4.8173	4.7117	4.9403	5.0737	4.9988	5.0317	5.0309	4.9798	4.9944	5.0058	5.0466	5.0284	5.0374	5.0555	5.0451	5.0483
Twsg1	3.4425	3.4708	3.4684	3.4524	3.5239	3.4695	3.5357	3.408	3.5063	3.5796	3.6122	3.6335	3.6569	3.711	3.7694	3.7509	3.8911	3.8698	3.9375	3.8559	3.9422	3.9168
C330023M02Rik	4.264	4.2312	4.283	4.1875	4.242	4.1748	4.1893	4.286	4.2612	4.2261	4.2821	4.1871	4.2108	4.3164	4.2465	4.2367	4.259	4.1806	4.2282	4.2343	4.2105	4.2466
8430406I07Rik	3.7694	3.7314	3.7481	3.6777	3.853	3.6981	3.6969	3.5973	3.5046	3.6821	3.4379	3.4752	3.4036	3.2977	3.3325	3.3389	3.2772	3.364	3.3322	3.2404	3.3372	3.291
Aldoa	5.0644	4.9588	5.0353	4.9586	5.0018	4.9117	4.9841	5.1064	5.1003	5.0591	5.1019	5.0983	5.0754	5.084	5.1104	5.115	5.1133	5.1315	5.1331	5.1321	5.1752	5.1849
Ptp4a1	3.5546	3.5143	3.5281	3.4397	3.4579	3.4539	3.5356	3.5887	3.7064	3.6577	3.7508	3.8181	3.8205	3.747	3.8224	3.7897	3.7815	3.7846	3.8276	3.7617	3.7957	3.7821
Psmd1	4.0248	4.0821	3.9895	4.0392	3.9852	4.0129	4.0464	4.0186	4.0309	3.9724	4.0406	3.9943	4.0282	4.0071	4.0442	4.0334	3.9618	3.9687	4.023	3.8981	3.9672	3.9879
4933407K13Rik	2.542	2.5568	2.4958	2.6533	2.3803	2.6717	2.5932	2.5249	2.5786	2.5455	2.6604	2.6762	2.6605	2.5531	2.6267	2.5476	2.6173	2.5887	2.6245	2.5754	2.6165	2.5533
Myg1	3.6931	3.7341	3.6843	3.7307	3.7089	3.7107	3.7029	3.6981	3.6603	3.6789	3.5804	3.5092	3.5337	3.5332	3.5477	3.5364	3.5225	3.4867	3.5537	3.4617	3.5153	3.4903
Polr1e	3.1953	3.1823	3.2103	3.145	3.3148	3.1387	3.2344	3.2021	3.176	3.2097	3.1371	3.1761	3.1851	3.1119	3.1772	3.1777	3.0353	3.1248	3.1548	2.9521	3.098	3.0555
Dhx15	4.6541	4.5786	4.6821	4.7178	4.6236	4.6669	4.6429	4.599	4.7098	4.6526	4.5932	4.6885	4.6895	4.598	4.6889	4.6748	4.5446	4.6615	4.6644	4.5657	4.6675	4.6508
Crsp6	4.0929	4.1187	4.1841	4.1153	4.0945	4.0695	4.0727	4.0365	4.0663	4.234	4.145	4.183	4.1698	4.2393	4.2756	4.2588	4.2672	4.2889	4.2904	4.2851	4.3369	4.334
Gtf2h2	3.513	3.5155	3.5796	3.6123	3.3717	3.5714	3.589	3.5625	3.2528	3.466	3.3209	3.3867	3.3852	3.3642	3.4625	3.411	3.3269	3.3973	3.4274	3.2818	3.4066	3.3957
Itgb5	3.2455	3.2824	3.2782	3.2939	3.244	3.1964	3.2747	3.2584	3.3297	3.3976	3.4427	3.4372	3.4455	3.5229	3.5349	3.5326	3.6119	3.6477	3.6652	3.6026	3.6637	3.6739
Sgta	3.7748	3.693	3.7565	3.6834	3.7877	3.6735	3.6717	3.7723	3.6377	3.6972	3.6104	3.6206	3.6265	3.6279	3.6614	3.6529	3.6407	3.6657	3.6751	3.6581	3.6839	3.6861
Stip1	3.3843	3.3905	3.3488	3.3282	3.2763	3.2816	3.4386	3.2935	3.3269	3.2181	3.1254	3.3718	3.4318	3.1173	3.3603	3.3607	3.1832	3.4007	3.4601	3.2384	3.4795	3.4509
Xrcc3	2.576	2.6929	2.6236	2.643	2.6071	2.6033	2.7012	2.5439	2.5692	2.5289	2.4648	2.5259	2.5166	2.4954	2.5535	2.5012	2.4619	2.5196	2.5326	2.4764	2.45	2.5227
Agpat7	3.8153	3.8788	3.7974	3.8185	3.7548	3.809	3.8209	3.7468	3.8516	3.7901	3.8147	3.8178	3.9018	3.9266	3.9372	3.9051	3.8887	3.842	3.9028	3.9012	3.8929	3.9008
1810013C15Rik	3.9978	3.978	4.012	3.911	4.0904	3.8556	3.8942	3.9728	3.7216	3.8691	3.7775	3.7846	3.7768	3.8281	3.88	3.8585	3.8577	3.8742	3.8542	3.9399	3.9799	3.9499
Plk4	3.5881	3.6087	3.6206	3.6039	3.5583	3.6072	3.6433	3.5657	3.6196	3.7062	3.767	3.837	3.8458	3.8734	3.956	3.9187	3.8785	3.9265	3.9652	3.7869	3.9181	3.9175
Olfr315	2.0019	2.1307	2.0656	2.0559	2.0245	2.075	2.0718	2.0481	1.9671	2.0158	1.8219	1.9347	1.7275	1.9229	1.9274	1.9785	2.0612	2.4669	1.9069	2.078	2.0786	1.8765
Plaur	3.6034	3.6774	3.6974	3.708	3.66	3.6646	3.6481	3.6075	3.5168	3.6081	3.721	3.7252	3.7422	3.995	4.0764	4.0488	4.0558	4.1076	4.156	3.9773	4.0791	4.0527
Stk24	3.7576	3.7855	3.6813	3.7654	3.7341	3.7477	3.7955	3.7466	3.9109	3.8157	3.9422	3.951	3.9921	3.9699	4.0644	4.0374	4.0774	4.1264	4.1728	4.1834	4.2998	4.3295
Dgat1	3.0976	3.1196	3.0334	3.0997	3.0824	3.0881	3.1064	3.044	2.9876	3.0004	2.893	2.947	2.9268	2.9371	2.999	2.9709	2.9696	3.0891	3.0799	3.018	3.1695	3.1402
D230025D16Rik	3.4787	3.4989	3.4166	3.4684	3.3484	3.4002	3.4537	3.3884	3.3945	3.3159	3.2077	3.1569	3.1821	3.1216	3.2178	3.1326	3.1313	3.2161	3.2106	3.1498	3.3028	3.2631
Zc3h11a	3.7433	3.7286	3.6477	3.6796	3.6634	3.6374	3.6982	3.6204	3.7181	3.5329	3.6822	3.611	3.6095	3.7239	3.5975	3.6586	3.6568	3.5818	3.677	3.6646	3.6064	3.6683
BC048355	4.243	4.2991	4.2698	4.2456	4.2168	4.2393	4.2147	4.1725	4.0947	4.0488	3.9368	3.9796	3.9807	3.8138	3.869	3.8896	3.7618	3.754	3.7991	3.6609	3.6853	3.7045
Rab3il1	2.6284	2.7424	2.6637	2.7339	2.6805	2.6652	2.7282	2.578	2.7061	2.7614	2.7167	2.7158	2.7307	2.7289	2.7158	2.723	2.7228	2.7308	2.7073	2.7068	2.7302	2.72
Emcn	2.1977	2.1876	2.2306	2.2168	2.1291	2.1752	2.1949	2.1495	2.2479	2.0813	2.1748	2.1248	2.1869	2.1888	2.1899	2.175	2.1756	2.1223	2.1658	2.1915	2.1744	2.1951
Tnfaip2	2.391	2.252	2.3445	2.2153	2.1653	2.1451	2.1692	2.1056	2.2608	2.2071	2.1966	2.1961	2.1565	2.2053	2.1774	2.1844	2.2632	2.2671	2.2821	2.299	2.4073	2.4177
Gosr2	2.6945	2.6745	2.7691	2.7072	2.824	2.6689	2.6872	2.6508	2.603	2.6685	2.6218	2.6194	2.6594	2.5927	2.6596	2.675	2.6312	2.7798	2.784	2.6499	2.7688	2.785
Usp40	3.6018	3.6238	3.6014	3.5934	3.5656	3.5737	3.5556	3.5433	3.5024	3.4924	3.6232	3.576	3.5913	3.676	3.6547	3.658	3.7291	3.6627	3.7152	3.7385	3.7368	3.7387
Chic1	3.0138	3.0557	3.0079	3.0421	3.0151	3.018	3.0605	2.9367	2.8985	2.8738	2.8938	2.8954	2.9157	2.8703	2.8937	2.9119	2.9149	2.927	2.9068	2.8872	2.9088	2.9061
Gm2a	2.8251	2.8482	2.8909	2.6501	2.5951	2.8106	2.9336	2.7366	2.7437	3.0461	3.1413	3.3028	3.2697	3.276	3.4605	3.4536	3.4539	3.5992	3.6119	3.6204	3.7825	3.7987
Adrb2	2.8953	2.8257	2.9709	2.8419	3.0164	2.7355	2.7606	2.7315	2.6384	2.7635	2.7568	2.7969	2.8066	2.7305	2.794	2.8032	2.8342	2.8063	2.8531	2.7745	2.8329	2.8474
Slc44a4	2.6329	2.5978	2.6869	2.6679	2.6782	2.6496	2.7231	2.688	2.6621	2.5658	2.5437	2.5459	2.5252	2.5472	2.5177	2.5441	2.5556	2.6184	2.5954	2.5787	2.643	2.6016
G3bp2	4.5736	4.649	4.5688	4.6127	4.5593	4.5877	4.5213	4.4688	4.5521	4.4542	4.3598	4.2953	4.3045	4.2862	4.2414	4.2008	4.1884	4.14	4.2336	4.1076	4.1334	4.1503
Pepd	4.2747	4.2923	4.2823	4.2535	4.2622	4.2595	4.2854	4.2202	4.2951	4.2454	4.2631	4.3144	4.3194	4.2825	4.3269	4.323	4.3846	4.4014	4.3854	4.4474	4.4394	4.462
C77084	2.5241	2.3936	2.3229	2.3857	2.5332	2.4075	2.4021	2.3201	2.2333	2.3143	2.2853	2.2146	2.1745	2.1676	2.3325	2.1863	2.3313	2.2248	2.1694	1.5719	2.1978	2.1732
1500001M20Rik	4.0052	3.9964	4.016	3.9476	3.9354	3.9466	3.9445	3.9295	3.9955	3.9362	3.9422	3.9321	3.9414	3.9043	3.9697	3.9317	3.9083	3.9098	3.9442	3.8478	3.9169	3.8843
Tmprss2	2.1006	2.1185	2.1157	2.1304	2.2042	2.0407	2.2929	2.2146	2.6959	2.5964	2.9315	2.9254	2.9124	2.967	3.0729	2.9788	3.2515	3.3632	3.358	3.3642	3.4343	3.4537
Acvr2a	2.6238	2.5438	2.5474	2.5342	2.5255	2.491	2.5942	2.4974	2.5858	2.6742	2.7054	2.6251	2.6599	2.6783	2.6786	2.6865	2.6758	2.6505	2.7038	2.6562	2.6922	2.7096
Mrpl49	3.8736	3.8134	3.8476	3.802	3.7739	3.7684	3.7544	3.69	3.8263	3.7738	3.7419	3.6941	3.7402	3.7264	3.7518	3.7273	3.6517	3.6594	3.7046	3.6185	3.6687	3.6822
5230400M03Rik	2.7155	2.7616	2.7859	2.7292	2.7246	2.6701	2.6843	2.68	2.5996	2.5934	2.6922	2.7743	2.7317	2.6045	2.6975	2.7033	2.6104	2.6574	2.6427	2.5902	2.594	2.6086
Ddx19b	3.4667	3.5115	3.5214	3.4957	3.4791	3.4124	3.5582	3.541	3.509	3.5682	3.407	3.4359	3.401	3.3834	3.4437	3.4251	3.4742	3.5035	3.516	3.4615	3.5351	3.5099
Spats2	4.1448	4.0963	4.1599	4.0337	4.0327	4.0496	4.0612	4.0287	4.1295	4.0698	4.1138	4.1844	4.2218	4.1489	4.2003	4.2042	4.1845	4.1929	4.2348	4.1145	4.1734	4.1712
Tmem159	3.3772	3.3031	3.344	3.2244	3.3082	3.2886	3.3127	3.4016	3.4948	3.4228	3.5958	3.6258	3.644	3.6435	3.7258	3.7211	3.7936	3.7864	3.8292	3.7953	3.8746	3.879
Nomo1	3.9885	3.9708	3.9007	3.9364	3.9193	3.9259	3.8888	3.8582	3.9483	3.9241	3.8418	3.8025	3.8449	3.8057	3.8612	3.8325	3.8327	3.8723	3.916	3.8127	3.9229	3.9194
C78197	1.6965	1.6044	1.6842	1.6922	1.6861	1.6284	1.6143	1.585	1.6714	1.6471	1.7459	1.9459	1.5795	1.7942	1.8286	1.935	1.5737	1.823	2.1345	1.6049	1.9077	1.8048
Ostf1	3.5997	3.6814	3.616	3.622	3.5471	3.5886	3.5887	3.5368	3.6404	3.5796	3.7761	3.7981	3.8471	4.0291	4.0703	4.048	4.0547	4.1124	4.1563	4.0215	4.1683	4.1843
Pum2	3.8411	3.8236	3.7431	3.7913	3.7505	3.7892	3.8472	3.7612	3.7986	3.7827	3.8158	3.8204	3.8032	3.8238	3.8611	3.8438	3.9367	3.9095	3.9001	3.9256	3.9712	3.9752
2810485I05Rik	3.414	3.4269	3.3245	3.401	3.3316	3.3657	3.4139	3.3061	3.3778	3.3594	3.2974	3.3103	3.3468	3.2205	3.2983	3.2723	3.2599	3.2329	3.2742	3.207	3.2391	3.212
Cnn2	3.8984	3.8878	3.9291	3.9046	3.8647	3.8331	3.828	3.8246	3.862	3.8384	3.9173	3.8958	3.9015	4.3416	4.4389	4.3782	4.5194	4.5614	4.6248	4.527	4.6666	4.6345
C130061O14Rik	2.9314	2.9239	2.8593	2.9148	2.8441	2.8803	2.8897	2.828	2.8236	2.7556	2.7735	2.6236	2.6535	2.7379	2.7196	2.6335	2.7501	2.651	2.645	2.7574	2.6719	2.6635
Ddx41	3.1839	3.1114	3.1722	3.1629	3.1005	3.1044	3.2178	3.1577	3.1321	3.2323	3.0872	3.1154	3.1284	3.0922	3.156	3.1487	3.1139	3.2101	3.2111	3.1323	3.2335	3.2374
Slc9a3r1	3.5623	3.494	3.5729	3.5892	3.5777	3.4404	3.5401	3.5425	3.5179	3.5211	3.2017	3.1916	3.1986	3.2441	3.3089	3.2715	3.3463	3.4045	3.4245	3.3971	3.5289	3.49
Mll3	3.7137	3.7076	3.7128	3.6595	3.649	3.6097	3.5927	3.5183	3.6284	3.6944	3.7417	3.755	3.7468	3.627	3.6597	3.6558	3.6434	3.6645	3.7315	3.6498	3.7308	3.7753
Ltb4dh	4.0894	4.0754	4.0076	4.0407	4.0318	4.0478	4.1311	4.0687	4.2061	4.2177	4.1875	4.2459	4.2362	4.0119	4.073	4.0412	3.8706	3.9279	3.954	3.8511	3.9466	3.9479
Shmt1	3.8294	3.8513	3.8683	3.8575	3.855	3.828	3.8558	3.7601	3.8135	3.8647	3.5759	3.5798	3.5779	3.411	3.4409	3.4666	3.3846	3.4694	3.5176	3.316	3.426	3.4389
C430045I18Rik	2.5654	2.5372	2.4995	2.4622	2.4218	2.5175	2.5482	2.4741	2.4728	2.3884	2.4756	2.6432	2.5995	2.5201	2.7376	2.5874	2.5259	2.4752	2.5292	2.5121	2.5961	2.5437
2810422O20Rik	2.7167	2.5675	2.5535	2.5832	2.636	2.5612	2.5946	2.4938	2.5106	2.3572	2.3823	2.3907	2.3765	2.3901	2.401	2.4097	2.4013	2.4233	2.3591	2.2983	2.4015	2.4089
Ints3	4.1177	4.2108	4.1764	4.2589	4.1963	4.1964	4.2243	4.1796	4.1308	4.2188	4.0229	4.0566	4.0803	4.061	4.1645	4.1208	4.0821	4.0883	4.1191	4.0784	4.1432	4.1212
Ndufs4	3.8406	3.8982	3.8174	3.8405	3.7539	3.8193	3.8155	3.8608	3.8307	3.722	3.7453	3.7576	3.7842	3.7361	3.8381	3.7841	3.7137	3.7455	3.7669	3.6466	3.7451	3.7324
Ndufa10	4.3136	4.2537	4.2366	4.2358	4.2382	4.2248	4.2343	4.2018	4.2392	4.2775	4.3372	4.2581	4.2875	4.3029	4.3117	4.3022	4.3577	4.323	4.3588	4.3203	4.3318	4.3382
Lage3	3.7729	3.7466	3.7722	3.8197	3.8835	3.7915	3.7554	3.6183	3.6283	3.6792	3.5607	3.5438	3.5571	3.4854	3.536	3.5173	3.4907	3.4703	3.486	3.4045	3.4234	3.3983
Mvd	3.3854	3.4353	3.4025	3.4436	3.3863	3.3977	3.4326	3.3858	3.4302	3.3389	3.2526	3.2484	3.2806	3.1658	3.2052	3.2438	3.1844	3.2378	3.2533	3.0772	3.1338	3.1422
2310030N02Rik	3.4783	3.4377	3.5409	3.4123	3.2766	3.4656	3.5169	3.5406	3.4662	3.5153	3.467	3.4615	3.4811	3.4531	3.5162	3.4711	3.5026	3.4927	3.5233	3.4467	3.5326	3.516
Jarid1b	4.1537	4.1522	4.1964	4.1367	4.0953	4.1264	4.0074	3.9621	3.8221	3.8006	3.6581	3.7058	3.7154	3.5856	3.623	3.6478	3.6258	3.6681	3.7053	3.638	3.6857	3.6983
Tmc6	3.6028	3.5762	3.6169	3.5594	3.5858	3.5486	3.5654	3.6257	3.6098	3.5839	3.4371	3.4206	3.4422	3.4098	3.4937	3.4754	3.49	3.5756	3.5844	3.5309	3.6629	3.6597
2310022K01Rik	2.8991	2.8995	2.8456	2.9508	2.8295	3.0097	2.9676	2.9288	2.8784	2.8969	2.8708	2.8444	2.8357	2.8608	2.8997	2.8906	2.9033	2.951	2.9663	2.8866	2.9316	2.9429
Mett11d1	2.7713	2.8057	2.7514	2.8148	2.8092	2.7789	2.8422	2.7586	2.704	2.5807	2.4504	2.4218	2.4744	2.3304	2.4875	2.4521	2.3728	2.5177	2.5153	2.3432	2.4901	2.4747
Ccnd3	3.9788	3.9325	3.9899	3.9722	3.9724	3.9197	3.9597	4.0067	3.9829	3.8831	3.836	3.8215	3.8369	3.7347	3.8161	3.7673	3.696	3.7547	3.746	3.6394	3.7589	3.7357
Bcdin3	3.744	3.7145	3.6823	3.7217	3.6735	3.7221	3.711	3.6359	3.5967	3.545	3.5225	3.5415	3.5381	3.4647	3.5685	3.5507	3.4647	3.5716	3.5666	3.4777	3.6214	3.5896
1500011H22Rik	3.0159	3.0098	3.035	3.1124	3.1044	2.8496	3.1212	3.0344	3.014	3.0657	3.1159	3.1017	3.0814	3.183	3.203	3.1973	3.2956	3.3334	3.345	3.2687	3.3173	3.3205
Dnm2	2.7623	2.777	2.6746	2.7796	2.7518	2.7173	2.8144	2.7182	2.7541	2.6788	2.8355	2.811	2.7512	2.9026	2.8351	2.8513	2.8865	2.8928	2.8617	2.968	2.9571	2.8764
BC002199	3.3962	3.5065	3.3931	3.4409	3.3716	3.4339	3.4066	3.3705	3.4263	3.3533	3.354	3.4532	3.4472	3.3532	3.4538	3.425	3.3603	3.4462	3.4627	3.3064	3.4585	3.4317
Sdf4	3.9199	3.8522	3.8889	3.8695	3.8624	3.7508	3.857	3.8006	3.8819	3.9558	3.915	3.897	3.9178	3.9264	3.9585	3.9448	4.0062	4.0319	4.0354	3.9923	4.0267	4.0325
Man2b1	4.1557	4.221	4.1375	4.1713	4.0767	4.1125	4.1147	4.1304	4.167	4.0845	4.0977	4.1099	4.1322	4.1445	4.1654	4.1685	4.1867	4.153	4.2003	4.2188	4.2289	4.2318
D14Ertd231e	3.3584	3.3115	3.2238	3.2666	3.2332	3.3088	3.3074	3.1925	3.2696	3.2047	3.2009	3.0749	3.0955	3.038	3.0496	3.0398	3.0077	3.0172	3.0314	2.9703	3.0067	2.9977
Serpine2	2.8773	2.8501	2.9016	2.7648	2.8222	2.7172	2.8812	2.8498	2.9356	2.9433	3.1902	3.1525	3.2095	3.511	3.5102	3.5267	3.5577	3.5206	3.5379	3.6077	3.5752	3.6197
Tceb3	3.4297	3.486	3.4686	3.4375	3.4116	3.3904	3.4475	3.3161	3.4378	3.5133	3.5372	3.5757	3.6004	3.6386	3.7266	3.7183	3.7006	3.8009	3.8248	3.7482	3.8858	3.8982
Gsr	4.0881	4.1112	4.0647	4.086	4.0171	4.0404	4.0193	3.9866	3.8913	3.905	3.5569	3.6211	3.6103	3.4543	3.5969	3.5003	3.4615	3.5258	3.5449	3.2928	3.4485	3.4042
Kpna2	4.5836	4.5341	4.6044	4.5071	4.5115	4.4724	4.4842	4.5615	4.553	4.6684	4.5213	4.5737	4.5798	4.5784	4.6344	4.6126	4.5432	4.6288	4.6302	4.454	4.5962	4.5752
Trappc6b	3.9986	3.9849	4.0514	3.9781	4.1571	3.9076	3.939	4.0494	3.8411	3.9649	3.9512	4.076	4.0899	4.0011	4.1104	4.0987	4.0142	4.089	4.1216	3.9594	4.0816	4.0986
Ncbp2	3.5292	3.5314	3.463	3.4549	3.4388	3.4543	3.4712	3.3887	3.3492	3.302	3.1944	3.3563	3.3807	3.1246	3.2832	3.2907	3.1606	3.2835	3.323	3.0798	3.2219	3.2473
B430203I24Rik	2.5701	2.5627	2.5955	2.6485	2.3818	2.4673	2.513	2.5288	2.2645	2.246	2.4038	2.2905	2.2214	2.486	2.2115	2.1558	2.1961	2.0994	2.1816	2.096	2.3002	2.1899
Msc	3.0459	3.1302	3.1147	3.0837	3.0513	3.0877	3.1892	3.0434	2.8935	2.7231	2.3602	2.3839	2.407	2.3546	2.396	2.4069	2.3901	2.4292	2.3992	2.4205	2.4823	2.513
Dnajb1	3.5357	3.5359	3.4875	3.5227	3.502	3.506	3.5156	3.4268	3.5324	3.4214	3.5409	3.5579	3.5621	3.6958	3.7639	3.727	3.7699	3.8424	3.8564	3.8075	3.9455	3.9555
Cdca3	3.7693	3.7852	3.7276	3.7472	3.7519	3.7353	3.8025	3.7242	3.8558	3.9391	3.8929	3.9067	3.9656	3.8165	3.8849	3.8563	3.7794	3.8055	3.8546	3.646	3.7486	3.741
Tada1l	2.6436	2.6338	2.6567	2.5699	2.5649	2.5541	2.5259	2.5209	2.624	2.5831	2.5875	2.6816	2.611	2.6759	2.7936	2.7438	2.7514	2.8169	2.8455	2.7591	2.9386	2.9369
H47	3.8729	3.8263	3.8837	3.8138	3.7886	3.7215	3.8014	3.7907	3.874	3.9544	3.9355	3.9994	3.9948	4.0389	4.0794	4.0883	4.1203	4.0979	4.1164	4.1193	4.0868	4.0936
Cyb5r1	3.8565	3.831	3.8117	3.8046	3.7562	3.7598	3.6919	3.6376	3.6665	3.6472	3.5664	3.5696	3.5862	3.4834	3.5467	3.5355	3.574	3.6202	3.6644	3.5319	3.6388	3.6496
Vprbp	4.2229	4.1888	4.243	4.149	4.1625	4.1497	4.1445	4.2332	4.1507	4.2098	4.1502	4.1738	4.1792	4.1013	4.1488	4.1333	4.1148	4.154	4.1736	4.1115	4.1707	4.1625
Cstf3	3.641	3.6768	3.5971	3.608	3.5728	3.6196	3.6968	3.5894	3.5265	3.5358	3.4077	3.4785	3.4757	3.2366	3.4024	3.3622	3.2714	3.4273	3.4301	3.2432	3.4545	3.434
Lpin2	2.9274	2.8457	2.8169	2.7581	2.9484	2.7155	2.8654	2.744	2.7067	2.8158	2.7434	2.718	2.7075	2.7125	2.7241	2.7358	2.7606	2.7222	2.7286	2.7545	2.7324	2.7428
Msn	3.3263	3.3205	3.3274	3.3121	3.4248	3.273	3.3263	3.306	3.3544	3.3417	3.3618	3.4144	3.4119	3.4337	3.4844	3.4673	3.5178	3.5195	3.5028	3.5137	3.5243	3.5173
Scd2	2.5755	2.6069	2.5832	2.5216	2.5711	2.5758	2.6091	2.5486	2.5547	2.5423	2.4931	2.702	2.7495	2.3954	2.6795	2.6453	2.5608	2.9012	2.922	2.5472	2.9577	2.9828
Xpot	3.7977	3.7569	3.8166	3.8021	3.692	3.7064	3.7281	3.701	3.6952	3.7018	3.542	3.6158	3.6033	3.4605	3.5604	3.5559	3.4162	3.4897	3.5207	3.3506	3.4641	3.449
Ilkap	3.5471	3.5939	3.6369	3.7111	3.8491	3.8167	3.6914	3.8097	3.7267	3.4522	3.6354	3.6826	3.702	3.7037	3.7112	3.7368	3.7289	3.7281	3.7702	3.705	3.733	3.7443
A430005L14Rik	4.4011	4.3988	4.3003	4.3128	4.4767	4.3228	4.3513	4.2731	4.2266	4.2993	4.1781	4.1902	4.229	4.1484	4.2282	4.194	4.1512	4.1316	4.1619	4.0588	4.1054	4.1087
BC032204	2.9873	2.9188	2.8883	2.8771	2.8757	2.8291	2.8522	2.8661	2.8162	2.8776	2.8723	2.8641	2.8912	2.9338	2.8851	2.8993	2.9758	2.8896	2.8715	2.9136	2.8994	2.8636
Flii	3.0342	3.041	3.0134	3.0499	2.9665	2.9741	2.9724	2.9371	2.9738	2.9702	3.0255	3.0322	3.0161	3.0114	3.0436	3.0412	3.0646	3.0903	3.1033	3.1007	3.1492	3.1979
D9Ertd280e	2.9959	2.9639	3.0218	2.969	3.1487	2.9698	3.0042	3.0117	2.9017	3.0411	2.9172	2.97	2.9381	2.861	3.0126	2.9558	2.8672	2.9932	3.0413	2.9205	3.045	3.1254
Akp5	2.6713	2.7246	2.696	2.6857	2.8594	2.6388	2.6985	2.6862	2.655	2.6951	2.6769	2.6791	2.7111	2.7022	2.6594	2.6862	2.6702	2.6761	2.6386	2.6675	2.6456	2.6688
Suz12	3.881	3.9225	3.8322	3.8675	3.7586	3.8028	3.7555	3.6932	3.6267	3.5932	3.5629	3.5947	3.5647	3.5348	3.5537	3.5409	3.5065	3.5648	3.5715	3.4845	3.6053	3.5938
Nlk	3.9632	4.0474	4.0438	3.961	3.9561	3.9687	4.0099	4.0025	4.0249	3.9931	4.0578	4.0553	4.0371	3.9292	3.9884	3.9437	3.9216	3.9571	3.942	3.9243	4.03	3.9888
Rce1	2.9047	2.9625	2.9187	2.8666	2.9054	2.8432	2.904	2.8276	2.9129	2.8222	2.8561	2.8647	2.9018	2.8716	2.9028	2.8921	2.8719	2.8045	2.8988	2.8546	2.8459	2.8828
Acadl	3.61	3.5881	3.5969	3.5652	3.6613	3.5051	3.6285	3.5823	3.6969	3.7943	3.7759	3.8129	3.8051	3.9707	4.0269	3.9887	4.1553	4.1234	4.1679	4.3398	4.4048	4.3907
Parp16	2.5966	2.7153	2.6731	2.7006	2.6698	2.6801	2.7319	2.7419	2.6244	2.6041	2.6187	2.5933	2.6024	2.5951	2.6762	2.6629	2.6412	2.7193	2.7239	2.669	2.7584	2.7129
Dsg2	3.2955	3.1837	3.3314	3.1259	3.157	3.1633	3.1499	3.0451	2.9655	3.3613	3.2381	3.2915	3.3052	3.2724	3.3363	3.3662	3.338	3.4464	3.5066	3.496	3.5702	3.6249
Tktl1	1.571	1.8941	1.7313	1.7594	1.7005	1.6484	1.7199	1.7724	1.8507	1.651	1.8064	1.8217	1.7772	1.8326	1.7889	1.8112	1.8106	1.782	1.7909	1.8678	1.8183	1.7937
Nol7	4.408	4.384	4.4781	4.5207	4.5619	4.4135	4.4046	4.4643	4.456	4.3724	4.488	4.5553	4.5673	4.4476	4.5468	4.4946	4.4473	4.4774	4.5103	4.3406	4.4421	4.4241
Clta	4.5015	4.5221	4.5133	4.5625	4.6537	4.4274	4.5148	4.3508	4.5033	4.6063	4.5299	4.663	4.6893	4.5939	4.715	4.7236	4.7766	4.7769	4.7939	4.84	4.8259	4.8465
Fkbp10	3.0114	2.9934	3.0694	3.0539	3.1995	3.126	3.0999	3.0599	2.9705	2.9664	2.945	2.9741	3.0176	3.0427	3.041	3.0139	3.0448	2.9977	3.0469	2.9932	3.0038	3.0119
9130229H14Rik	3.834	3.8391	3.7833	3.7794	3.7608	3.7694	3.7915	3.7324	3.8104	3.8168	3.8801	3.8421	3.8652	3.8806	3.9424	3.8977	3.9185	3.9674	3.9858	3.9376	4.0462	4.0334
C330003B14Rik	2.6603	2.7151	2.6591	2.6722	2.7168	2.536	2.5847	2.5173	2.2471	2.2658	2.2542	2.2288	2.2625	2.2654	2.2405	2.2498	2.2634	2.2703	2.2589	2.2575	2.2403	2.273
Gata6	2.528	2.5753	2.6155	2.539	2.7617	2.5248	2.7577	2.7802	2.8511	2.929	2.9192	3.0091	3.0473	2.7769	2.8796	2.8359	2.7897	2.8047	2.8339	2.7426	2.813	2.8097
Hdgf	4.5845	4.571	4.5198	4.6014	4.6137	4.6046	4.6014	4.621	4.6231	4.6449	4.5192	4.5419	4.5542	4.4272	4.5567	4.4994	4.4466	4.4999	4.5409	4.4137	4.5347	4.5
Ppargc1b	2.7145	2.7028	2.7048	2.6983	2.7729	2.6777	2.6559	2.5779	2.5945	2.5122	2.7573	2.7588	2.7515	2.9203	2.9264	2.9344	3.0114	3.0589	3.0886	3.0647	3.1294	3.1573
Supv3l1	3.7534	3.8379	3.754	3.801	3.7496	3.8102	3.7881	3.7122	3.7124	3.6009	3.5152	3.6344	3.6506	3.5574	3.6365	3.6375	3.5706	3.7058	3.7278	3.6295	3.7251	3.7379
Rnf8	3.6232	3.6662	3.6274	3.6517	3.6387	3.6356	3.6594	3.5827	3.6124	3.5289	3.5589	3.5984	3.5632	3.5272	3.5372	3.5485	3.5098	3.6366	3.5695	3.5019	3.6342	3.5991
E130014J05Rik	3.1615	3.1315	3.0511	3.0539	2.8555	2.7619	2.6717	2.5922	2.4699	2.4189	2.5192	2.4783	2.4723	2.521	2.5193	2.5019	2.5499	2.5167	2.5341	2.4836	2.5866	2.5061
Tacstd2	3.0978	3.0125	3.1979	3.0442	3.2722	3.0953	3.2266	3.1685	3.1213	3.208	3.3732	3.3465	3.2129	3.5793	3.5331	3.621	3.7727	3.9288	3.8056	3.8016	3.9128	3.8616
LOC382591	1.7479	1.9332	1.8482	1.8687	1.6638	1.7435	1.8273	1.6866	1.7896	1.6623	1.6643	1.6927	1.6838	1.6857	1.7105	1.6835	1.6659	1.7031	1.6672	1.6781	1.6395	1.6952
Ccdc96	2.5487	2.5984	2.5961	2.5362	2.5121	2.4773	2.6619	2.4743	2.5019	2.3909	2.4188	2.3852	2.4033	2.3384	2.3383	2.3809	2.3497	2.3692	2.3235	2.3271	2.3205	2.3011
1600027N09Rik	3.2862	3.2811	3.3714	3.346	3.2181	3.3201	3.2426	3.2161	3.2962	3.482	3.343	3.4053	3.3849	3.2658	3.3424	3.3189	3.2585	3.3279	3.3458	3.2371	3.3275	3.314
Oxsm	1.9161	2.0959	1.9192	1.9602	2.1519	1.9619	1.9627	1.9582	1.9984	1.8385	1.8997	1.9192	1.9229	1.8853	1.9532	1.9211	1.9401	1.9698	1.9477	1.9192	1.9669	1.9816
Ckmt1	3.1242	3.1568	3.0826	3.0602	3.1695	3.1315	3.224	3.1001	3.0989	3.0324	3.0415	2.9961	3.006	3.0405	3.0162	3.0219	3.0854	3.1274	3.1114	3.152	3.1991	3.1669
Alb1	2.0545	2.2482	2.1293	2.1742	2.193	2.0055	2.175	2.0737	2.187	1.9683	2.0832	2.101	2.0393	2.3219	2.1077	2.1221	2.0147	2.1416	2.1548	2.1998	2.125	2.1356
Echs1	3.5884	3.5777	3.6907	3.7365	3.5796	3.5206	3.6027	3.746	3.5645	3.6903	3.5733	3.573	3.5832	3.4824	3.5437	3.5258	3.4729	3.504	3.5353	3.38	3.4835	3.475
Isg20l2	4.2361	4.3048	4.2737	4.2351	4.2035	4.2209	4.1612	4.1243	4.072	4.0274	4.0397	4.1026	4.1475	4.0474	4.1211	4.1174	4.0479	4.0789	4.1107	4.0316	4.0741	4.0913
Rps6kc1	2.6496	2.6042	2.6776	2.6537	2.7407	2.4627	2.7568	2.7647	2.6515	2.4617	2.5709	2.5403	2.5348	2.57	2.604	2.6172	2.5839	2.674	2.6952	2.5778	2.7202	2.7151
C80638	2.8332	2.8854	2.8131	2.788	2.6969	2.6409	2.565	2.4646	2.4603	2.3606	2.5176	2.5566	2.553	2.4638	2.516	2.5209	2.5642	2.5553	2.6388	2.6271	2.7027	2.6722
Atf6	2.4393	2.4662	2.4022	2.3688	2.3487	2.3323	2.4278	2.3486	2.5096	2.3985	2.4849	2.5015	2.4805	2.4615	2.4856	2.442	2.4469	2.4878	2.4922	2.4442	2.5371	2.5614
E030041M21Rik	3.1006	3.0991	3.0659	3.0458	2.9882	2.9815	3.1395	3.0695	3.073	3.1246	3.0823	3.1134	3.1382	3.0796	3.1855	3.132	3.0779	3.143	3.1199	3.0262	3.155	3.1351
Rpl37a	3.7727	3.7619	3.7893	3.8819	3.7074	3.824	3.7279	3.6061	3.5182	3.7089	3.5834	3.5317	3.568	3.5428	3.5176	3.501	3.5359	3.4374	3.4392	3.4131	3.3333	3.3152
Atp6ap1	3.0386	2.9529	3.0493	2.9375	2.9247	2.8055	3.0084	2.8444	2.9727	3.0238	2.9706	3.0796	3.0694	3.0187	3.1185	3.1233	3.1537	3.2465	3.2636	3.2011	3.2759	3.3297
Ctnna1	4.1756	4.2784	4.1648	4.1439	4.1306	4.1497	4.2246	4.1435	4.2236	4.2057	4.1554	4.2562	4.2401	4.1758	4.2702	4.2505	4.2396	4.3263	4.3144	4.2794	4.3398	4.3482
Cryz	3.3154	3.2871	3.2386	3.2275	3.1881	3.2371	3.2411	3.1695	3.2484	3.224	3.191	3.2117	3.2182	2.9977	3.0336	3.0061	2.9311	2.8764	2.943	2.8399	2.8744	2.8898
LOC666185	2.9045	2.8256	2.9012	2.8682	2.8603	2.7361	2.8701	2.8332	2.7268	2.6232	3.2187	3.2223	3.2275	3.075	3.161	3.1498	2.8327	2.9637	2.9725	2.744	2.9032	2.8633
Utp18	3.8981	3.9385	3.981	3.8744	3.8939	3.8579	3.8678	3.9177	3.8752	3.9834	3.8688	4.0431	4.0278	3.9336	4.0838	4.0346	3.9118	4.025	4.0282	3.8708	4.0464	4.0299
Itih1	3.2288	3.2594	3.2358	3.1904	3.1617	3.1779	3.2122	3.1138	3.1205	3.0902	3.1342	3.1156	3.111	3.1067	3.1027	3.1018	3.0949	3.1003	3.0903	3.0848	3.108	3.1027
Rab20	2.7017	2.6907	2.7964	2.8393	2.8805	2.9151	2.7595	2.7671	2.9221	2.8478	2.8429	2.872	2.8729	2.8523	2.8803	2.8776	2.8962	2.9384	2.9279	2.9649	2.999	2.9889
Pramel7	2.2316	2.1338	2.234	2.0662	2.0658	2.06	2.0646	2.0032	1.8542	2.0029	2.0401	2.1072	2.035	2.0344	2.0443	2.0291	2.0063	2.0572	2.0637	2.0202	2.0422	2.0302
E130008O17Rik	2.7106	2.7293	2.6914	2.7235	2.685	2.7162	2.671	2.638	2.6513	2.4719	2.62	2.4985	2.517	2.4792	2.4897	2.5016	2.5436	2.4327	2.394	2.5069	2.4987	2.46
Tes	2.8661	2.9137	2.8847	2.8991	2.7953	2.8086	2.8008	2.8082	2.9773	3.0514	3.0324	3.0689	3.0644	3.0852	3.1293	3.1077	3.1006	3.1663	3.1605	3.06	3.1672	3.1567
Grtp1	3.6617	3.6931	3.6629	3.7049	3.6639	3.7077	3.6927	3.6589	3.4781	3.4186	3.3975	3.4492	3.4641	3.4615	3.583	3.606	3.4202	3.712	3.775	3.7611	3.9005	3.8769
Rpo1-1	4.3644	4.3744	4.4431	4.3552	4.3806	4.3331	4.3369	4.3118	4.2941	4.4341	4.271	4.3156	4.33	4.2338	4.3203	4.3083	4.2039	4.2022	4.2679	4.13	4.1994	4.205
Ccnt2	3.7613	3.7901	3.8	3.8236	3.9311	3.7661	3.8207	3.8377	3.7712	3.8342	3.7671	3.7487	3.7336	3.6103	3.6165	3.6065	3.5327	3.5209	3.521	3.4461	3.451	3.4513
Gata3	3.2736	3.2601	3.2959	3.3156	3.2895	3.4526	3.5339	3.4196	3.3648	3.4823	3.7649	3.7087	3.7269	3.9615	3.9328	3.921	4.0953	3.9986	4.0434	4.1481	4.0916	4.1165
Fancm	3.7143	3.7421	3.594	3.627	3.6087	3.6729	3.7895	3.692	3.5972	3.5042	3.3283	3.3393	3.3144	3.1094	3.2596	3.2092	3.0191	3.1491	3.1674	2.8954	3.0955	3.0617
Rae1	3.8426	3.9035	3.8455	3.9424	3.8565	3.8766	3.927	3.8107	3.8008	3.7883	3.7356	3.7314	3.7691	3.6811	3.7048	3.7135	3.6592	3.7404	3.7733	3.6506	3.792	3.772
Slc16a1	3.5371	3.552	3.6204	3.6241	3.4319	3.4938	3.4478	3.321	3.3589	3.4792	3.4553	3.6341	3.5906	3.8856	4.0361	4.0056	4.1417	4.2117	4.2236	4.2566	4.3676	4.3688
Bcl10	3.7404	3.7334	3.7742	3.7042	3.6493	3.6244	3.6502	3.6033	3.7177	3.7031	3.7036	3.788	3.7971	3.6543	3.7879	3.7699	3.6783	3.7329	3.8078	3.5786	3.6992	3.6833
Ptges	3.3548	3.3906	3.4454	3.3472	3.3877	3.3293	3.3759	3.354	3.4204	3.5055	3.6199	3.5727	3.572	3.5899	3.6223	3.6176	3.7025	3.7049	3.6832	3.6809	3.6353	3.6171
Narg1	3.9454	3.9947	3.9007	3.946	3.8711	3.902	3.8788	3.8171	3.8022	3.6725	3.9016	3.9459	3.9344	4.0032	3.9948	3.9939	3.9766	4.038	4.088	3.9727	4.0388	4.095
Amot	2.6874	2.6594	2.728	2.7368	2.8006	2.5925	2.7626	2.7806	2.8583	2.8807	3.0143	3.0412	3.0796	3.1699	3.2862	3.2579	3.4905	3.5545	3.587	3.7181	3.817	3.8329
Nanog	4.2652	4.3784	4.3538	4.3483	4.3577	4.3967	4.3986	4.3599	4.3442	4.3381	4.2222	4.2166	4.1487	3.7024	3.8357	3.8683	3.5652	3.5838	3.631	3.5016	3.5208	3.5499
Timm13	3.6206	3.6342	3.5622	3.603	3.5589	3.5751	3.5365	3.4923	3.6231	3.4839	3.6069	3.6192	3.654	3.5697	3.6292	3.6264	3.5522	3.5786	3.613	3.4783	3.5457	3.5417
Frk	2.0558	2.1986	2.165	2.0953	2.119	2.0848	2.2665	2.2374	2.2303	2.2469	2.3892	2.3941	2.4166	2.5398	2.574	2.5197	2.5367	2.6713	2.6351	2.5387	2.7098	2.7153
Slco3a1	2.8567	2.871	2.8342	2.8219	2.8381	2.7888	2.991	2.9937	3.0565	3.1517	3.0234	3.0334	3.0445	3.2628	3.2579	3.1952	3.2487	3.2164	3.2231	3.1951	3.1863	3.185
D19Ertd386e	2.8458	2.8975	2.8237	2.8738	2.8145	2.8238	2.8811	2.813	2.8328	2.7324	2.6895	2.7133	2.7186	2.6171	2.7483	2.7196	2.6789	2.7107	2.7781	2.6457	2.8042	2.7653
Sh3bgr	3.2024	3.1894	3.2251	3.1936	3.1636	3.1792	3.236	3.1864	3.2063	3.2391	3.271	3.2556	3.3146	3.3631	3.4594	3.5356	3.4045	3.4799	3.5777	3.3561	3.4437	3.4339
D2Ertd391e	4.3501	4.3767	4.2692	4.285	4.2535	4.286	4.244	4.2004	4.2398	4.2974	4.0805	4.0806	4.1353	4.0359	4.0689	4.0634	4.1469	4.1073	4.1504	4.2127	4.2114	4.2429
Myst4	3.0553	3.1379	3.1411	3.089	3.0351	3.0415	3.0298	2.9085	2.8559	2.9256	2.7305	2.7757	2.7908	2.661	2.8066	2.7921	2.6954	2.8085	2.8421	2.6918	2.7986	2.8031
Cdc25a	3.8696	3.8471	3.8854	3.9001	3.8793	3.8596	3.8392	3.8408	3.836	3.6763	3.7799	3.6939	3.6285	3.8434	3.7119	3.6942	3.6775	3.6123	3.6574	3.6243	3.5355	3.5451
Gcap14	3.052	3.0295	3.0811	3.1459	2.8395	3.0823	3.0434	3.0442	3.0599	3.1152	3.3219	3.1604	3.1899	3.3143	3.1878	3.2418	3.2688	3.2223	3.2832	3.2872	3.2626	3.3435
Hps5	3.1539	3.1471	3.0813	3.0779	3.0058	3.0429	3.073	2.984	3.0237	3.0217	3.0854	3.136	3.1214	3.1563	3.2371	3.2102	3.2196	3.2998	3.3297	3.2861	3.3855	3.3943
Als2cr13	3.1866	3.1336	3.2196	3.1924	3.1693	3.1271	3.1707	3.217	3.1646	3.2334	3.1437	3.1357	3.143	3.1155	3.1783	3.1587	3.0988	3.1769	3.151	3.099	3.1814	3.1984
Dpp7	3.9484	3.9151	3.9766	4.0306	4.1259	3.8225	3.8827	3.9305	3.9391	3.9784	4.0535	4.0821	4.1186	4.2197	4.2837	4.2527	4.3966	4.4109	4.4663	4.5352	4.6152	4.6465
4833420G17Rik	2.9626	2.9776	3.0078	3.0827	3.0474	3.1099	2.9833	2.9684	2.8817	3.0614	2.9163	2.9633	2.9716	2.8747	2.9889	2.9607	2.8799	2.9508	2.9825	2.8774	3.023	3.0115
Irf1	3.0248	2.9807	3.0816	3.0856	3.1587	3.0112	3.1377	3.0346	2.9047	2.9472	2.7963	2.8265	2.7743	2.6662	2.6847	2.7101	2.6714	2.703	2.703	2.5583	2.6509	2.6547
Scg3	1.6216	1.5893	1.6213	1.6435	1.5749	1.4633	1.649	1.372	1.3764	1.4797	1.3762	1.4514	1.4639	1.4808	1.4601	1.4829	1.4524	1.45	1.462	1.5242	1.4338	1.4548
Nploc4	3.4126	3.4606	3.5511	3.6116	3.3282	3.5738	3.4564	3.547	3.256	3.3732	3.2859	3.284	3.2931	3.311	3.3395	3.3558	3.3377	3.3832	3.3991	3.3713	3.4135	3.4102
Mcm10	4.3904	4.4967	4.4588	4.4475	4.4557	4.4481	4.4129	4.382	4.3316	4.3935	4.2691	4.2943	4.3246	4.2409	4.2785	4.2925	4.1685	4.2107	4.2349	4.0789	4.146	4.145
4933406C10Rik	2.4173	2.397	2.3926	2.4189	2.3866	2.3547	2.3429	2.3274	2.415	2.3747	2.3735	2.3542	2.4085	2.3953	2.3779	2.4144	2.4097	2.3953	2.3811	2.4318	2.3894	2.4142
Ttc32	3.5466	3.5575	3.5131	3.508	3.5126	3.4756	3.5139	3.4718	3.4679	3.3647	3.3222	3.3459	3.368	3.1921	3.2609	3.2433	3.2233	3.2077	3.2203	3.1439	3.1816	3.1692
Pabpnl1	2.7637	2.8237	2.7294	2.783	2.6995	2.7587	2.7487	2.7326	2.7254	2.671	2.6808	2.6776	2.6939	2.7005	2.7024	2.701	2.6918	2.6437	2.7276	2.7005	2.7104	2.697
2210009G21Rik	2.0274	2.1102	2.0132	1.9877	1.9499	1.9525	2.0321	1.9022	1.996	1.8339	1.9046	1.9561	1.927	1.953	1.93	1.9489	1.8785	1.9591	1.9103	1.9261	1.9522	1.9442
Atg5	2.8265	2.8459	2.8354	2.9744	2.8556	2.8922	2.921	2.9049	2.9435	3.1083	2.9342	2.9731	2.9516	2.9927	3.0186	3.0437	3.1053	3.122	3.1382	3.0422	3.1099	3.1406
Osgepl1	3.009	3.0382	2.9749	3.0153	2.9791	3.0481	3.0657	2.9747	2.9899	3.04	2.9986	3.0558	3.0504	3.0216	3.0639	3.0533	3.0254	3.0212	3.035	3.0436	3.0651	3.047
Star	2.4993	2.3477	2.4283	2.4872	2.3056	2.3615	2.3466	2.5605	2.3731	2.3843	2.4228	2.4282	2.3703	2.3758	2.3617	2.3598	2.3761	2.3716	2.3646	2.3717	2.3761	2.382
Dnalc4	4.0128	4.0338	4.0144	3.9976	3.9726	3.9787	3.9652	3.9274	3.9141	3.9229	3.7761	3.8306	3.8718	3.7151	3.8179	3.7936	3.7824	3.7478	3.8133	3.7498	3.7602	3.7748
Mett5d1	2.7897	2.7803	2.7202	2.7205	2.7483	2.7217	2.7772	2.7154	2.8766	2.8151	2.8002	2.8178	2.8402	2.8496	2.8113	2.8286	2.8384	2.8446	2.841	2.7914	2.8216	2.8194
Tieg3	2.9711	3.0365	2.9866	3.0169	2.9342	2.9741	2.988	2.9168	2.8724	2.8601	3.0176	2.957	2.965	2.941	2.895	2.9158	2.9915	2.979	3.0359	3.0592	3.0632	3.04
Rab3gap2	3.9625	3.9715	3.8863	3.9037	3.8889	3.9226	3.8977	3.8333	3.8364	3.8322	3.8787	3.9014	3.9217	3.9542	4.0067	4.0128	4.0185	4.0603	4.0904	4.1185	4.1436	4.1568
Fbxw17	3.8445	3.8168	3.855	3.7652	3.7457	3.7081	3.8078	3.8593	3.8202	3.9079	3.8605	3.8633	3.8547	3.8917	3.8901	3.8931	3.8927	3.8812	3.9025	3.9295	3.9075	3.9345
Tnfsf13b	2.0667	2.0922	2.2416	2.0625	2.0637	2.1426	2.1785	2.012	2.1653	2.1274	2.1295	2.1475	2.122	2.1689	2.167	2.1756	2.1825	2.1416	2.1694	2.1667	2.1461	2.1404
Phospho2	2.5452	2.6077	2.4951	2.5836	2.6388	2.4766	2.6724	2.6114	2.5571	2.6059	2.5788	2.5854	2.5562	2.5668	2.5589	2.5521	2.571	2.6057	2.5859	2.5812	2.6073	2.5877
Atxn1	2.1135	2.1976	2.1868	2.1883	2.2848	2.2244	2.1374	2.095	2.2443	2.0544	2.1232	2.0442	2.1022	2.1621	2.1792	2.1179	2.204	2.178	2.2128	2.3594	2.2808	2.2804
Cyp1b1	2.3941	2.3477	2.3947	2.412	2.4625	2.2585	2.3922	2.4082	2.4289	2.381	2.4468	2.4211	2.414	2.3681	2.379	2.4133	2.4522	2.4145	2.4356	2.4533	2.4106	2.4007
Rgs2	2.7658	2.7028	2.7708	2.6364	2.5609	2.5286	2.5881	2.7476	2.6476	2.672	2.6716	2.7059	2.6605	2.7472	2.6923	2.6738	2.7265	2.6461	2.6618	2.7308	2.7281	2.7357
Arl6	3.5555	3.5639	3.5576	3.5539	3.6685	3.6196	3.6388	3.4877	3.5568	3.5729	3.4283	3.4584	3.4541	3.2845	3.3429	3.314	3.2161	3.1923	3.2124	3.0829	3.1233	3.1272
Fmn2	2.4856	2.3298	2.4152	2.4263	2.471	2.2399	2.3364	2.3279	2.3897	2.4759	2.3415	2.4448	2.4174	2.4395	2.3971	2.4187	2.4238	2.4405	2.4322	2.4538	2.4207	2.416
A330033J07Rik	3.5194	3.4802	3.509	3.4561	3.4169	3.4119	3.4423	3.4251	3.5035	3.4675	3.4453	3.4384	3.4519	3.4768	3.4619	3.4631	3.4849	3.4403	3.4621	3.4862	3.4616	3.463
Itga9	2.2447	2.1719	2.1798	2.2036	2.1258	2.1801	2.1125	2.0677	1.7722	1.6755	1.6867	1.7089	1.7073	1.724	1.776	1.7684	1.772	1.7841	1.7724	1.7591	1.7731	1.7864
Prpsap1	3.5673	3.4522	3.5544	3.5972	3.6012	3.582	3.5189	3.3735	3.4638	3.4028	3.34	3.2741	3.3117	3.1748	3.2853	3.2569	3.1122	3.1725	3.2267	3.0771	3.2238	3.2361
Akap1	3.4347	3.3485	3.5074	3.4279	3.4174	3.3585	3.4301	3.4698	3.4177	3.4539	3.3805	3.3916	3.3538	3.3104	3.3769	3.4257	3.3091	3.4785	3.4074	3.363	3.4242	3.4606
Phf3	4.312	4.3381	4.2769	4.294	4.2516	4.2841	4.2553	4.2654	4.2896	4.315	4.3588	4.3772	4.395	4.3244	4.3509	4.3556	4.3572	4.3815	4.4234	4.415	4.4391	4.4419
Chrna5	2.1343	2.1438	2.0717	2.0588	2.1023	1.9936	2.0844	1.9516	2.1342	1.9949	2.1706	2.1319	2.1465	2.1061	2.136	2.1591	2.128	2.2386	2.1971	2.2002	2.2106	2.1855
Sart2	3.9483	4.1155	4.1609	4.0661	4.0131	3.9777	4.0376	4.1405	3.9158	3.9559	3.8892	3.928	3.9521	3.7996	3.8941	3.8381	3.7313	3.8055	3.8379	3.5725	3.6616	3.6206
Poll	2.8714	2.8977	2.8776	2.8802	2.8783	2.8589	2.88	2.8207	2.8674	2.8039	2.8652	2.8745	2.8564	2.8361	2.7983	2.8292	2.8146	2.8208	2.8293	2.819	2.8325	2.8506
Cnn1	3.1458	3.1297	3.194	3.2274	2.9659	3.2096	3.1481	3.1787	3.1068	3.1881	3.1298	3.1769	3.2041	3.329	3.3511	3.3693	3.332	3.3587	3.3245	3.23	3.2152	3.2064
D4Ertd429e	3.1285	3.137	3.0821	3.0081	3.0212	3.0664	3.1461	3.1162	2.954	2.9772	3.1624	3.1618	3.107	3.1714	3.2703	3.2277	3.1925	3.2675	3.2637	3.2581	3.3629	3.2971
Vps13d	3.1586	3.2138	3.1112	3.1564	3.0932	3.1217	3.1461	3.0641	3.0692	2.9545	2.9891	2.9867	2.9996	2.9253	2.9761	2.9459	2.944	2.937	2.9807	2.9218	2.9536	2.9587
Atf3	2.6418	2.6403	2.6835	2.6027	2.5634	2.5392	2.594	2.6715	2.6504	2.6172	2.8424	2.8141	2.8384	3.2012	3.2849	3.2441	3.4572	3.5007	3.5615	3.6185	3.698	3.7172
Actn3	2.8217	2.8477	2.7818	2.8343	2.79	2.7913	2.8289	2.7714	2.6696	2.6664	2.5916	2.5785	2.5572	2.6079	2.6539	2.6418	2.5767	2.5921	2.6137	2.4544	2.4881	2.4883
Tmem171	2.8937	2.8265	2.7973	2.7985	2.837	2.7804	2.7997	2.8713	2.8311	2.7597	2.8008	2.8462	2.7882	2.8149	2.7499	2.8088	2.7875	2.8376	2.8186	2.8394	2.7702	2.7642
Ncoa2	2.6808	2.6287	2.6442	2.5653	2.5761	2.5612	2.644	2.5968	2.6395	2.6276	2.6865	2.6961	2.6752	2.7227	2.7116	2.7101	2.7933	2.8472	2.8655	2.863	2.9935	2.9583
Mtmr12	3.5852	3.5356	3.5963	3.6334	3.5831	3.5877	3.5987	3.5591	3.4668	3.591	3.3646	3.3969	3.4116	3.3512	3.4379	3.4345	3.4315	3.4885	3.5066	3.4835	3.6033	3.5957
Trp53bp1	2.7085	2.7708	2.7644	2.7673	2.7488	2.7277	2.817	2.7207	2.671	2.6424	2.5905	2.618	2.5978	2.5816	2.6082	2.6033	2.5776	2.4587	2.6001	2.5532	2.5424	2.5289
Ift122	2.6577	2.6172	2.6226	2.6144	2.559	2.5188	2.6248	2.5275	2.7714	2.6948	2.6849	2.7032	2.6868	2.6819	2.6585	2.6718	2.6553	2.6378	2.6577	2.6531	2.6304	2.644
Cep55	3.8603	3.8129	3.895	3.7742	3.6472	3.6246	3.5205	3.5415	3.538	3.5637	3.446	3.5062	3.4925	3.4196	3.4756	3.442	3.4613	3.5182	3.5417	3.3665	3.4664	3.4543
Anapc4	3.3819	3.3478	3.3154	3.3349	3.2342	3.3321	3.3468	3.1309	3.3574	3.4475	3.355	3.419	3.4101	3.3338	3.465	3.4031	3.4534	3.526	3.5123	3.4432	3.5463	3.5502
Tmod2	3.0933	2.8997	3.0632	2.9862	3.0248	2.9944	3.1336	2.8952	3.0582	3.2346	3.0405	3.0753	3.0151	3.0052	2.9509	2.9649	2.8779	2.9326	2.9263	2.8462	2.8512	2.8642
Hn1l	3.4323	3.4611	3.3439	3.3631	3.3765	3.4353	3.3625	3.2462	3.4146	3.4124	3.4917	3.6004	3.501	3.3659	3.4677	3.5183	3.4706	3.588	3.5787	3.3627	3.5008	3.4091
Wdr5	4.2798	4.3178	4.2239	4.2361	4.1426	4.1955	4.1845	4.1427	4.1182	4.1684	4.0706	4.0494	4.0745	4.0331	4.049	4.0403	3.993	3.9935	4.0108	3.9529	3.954	3.9771
Mosc2	4.0859	4.0293	4.169	4.1822	4.1211	4.008	3.9991	4.0269	3.8132	4.1128	4.0228	4.0298	4.0594	4.1265	4.1879	4.1438	4.2831	4.2524	4.2884	4.3898	4.4312	4.4172
Inpp5f	3.0786	3.0314	3.0934	3.1678	2.9533	3.0068	3.1294	2.937	3.2262	3.0449	3.142	3.216	3.228	3.2447	3.3776	3.3315	3.3721	3.49	3.533	3.3986	3.6133	3.594
Ppp1r14b	4.5298	4.4688	4.5512	4.4276	4.4336	4.3912	4.3863	4.432	4.3202	4.3444	4.2741	4.302	4.346	4.2107	4.2589	4.2636	4.2346	4.2208	4.2622	4.1323	4.1638	4.141
1110008J03Rik	3.4651	3.4758	3.5293	3.5756	3.5842	3.4402	3.416	3.4002	3.2646	3.3206	3.11	3.1312	3.1276	3.0522	3.0962	3.0782	3.0521	3.0339	3.05	3.0243	3.0461	3.0166
Bicd2	3.5022	3.4763	3.5065	3.6886	3.4001	3.6165	3.5837	3.4873	3.3647	3.6945	3.6657	3.6641	3.708	3.9112	3.9179	3.9132	4.0501	3.9965	4.025	4.1119	4.0984	4.1184
Hspbap1	2.2485	2.1973	2.2392	2.1404	2.1854	2.1769	2.1423	2.1016	2.263	2.1413	2.2431	2.256	2.2545	2.2169	2.1843	2.2007	2.186	2.3343	2.2402	2.2296	2.2244	2.2194
Pcsk6	3.6114	3.5651	3.6914	3.7132	3.5164	3.5158	3.5335	3.4072	3.4627	3.6618	3.3988	3.3997	3.4056	3.0657	3.0998	3.0704	2.9418	3.0044	2.998	2.8628	2.9921	2.9572
LOC434094	1.7154	1.74	1.5855	1.8037	1.7675	1.7043	1.6995	1.6987	1.6643	1.5403	1.6321	1.9723	1.8093	1.6182	1.6864	1.5358	1.3234	1.8149	1.7941	1.9491	1.7254	1.5105
Trim46	2.5473	2.4826	2.5877	2.5164	2.6437	2.4627	2.5357	2.6658	2.3967	2.5614	2.4709	2.4661	2.4243	2.4546	2.4758	2.4022	2.4601	2.3934	2.4542	2.457	2.4593	2.4569
Lyzs	2.7813	2.6754	2.702	2.6827	2.565	2.5288	2.6094	2.6664	2.5013	2.5874	2.4741	2.4503	2.4357	2.4423	2.4389	2.4312	2.5263	2.511	2.4223	2.4663	2.4768	2.4705
Kcnn4	2.8753	2.8065	2.7855	2.8224	2.945	2.8549	2.7778	2.7026	2.6247	2.6602	2.5773	2.6417	2.6215	2.6444	2.6635	2.6429	2.6488	2.5937	2.6173	2.6275	2.6158	2.6189
Med10	3.9937	4.0282	4.0304	3.9993	4.0905	3.8957	3.9985	3.9583	3.9791	4.0601	4.0322	4.0715	4.0788	4.0341	4.0699	4.0715	4.0524	4.0588	4.055	3.9826	4.0039	4.0134
BC004728	2.8923	2.7847	2.8617	2.9326	2.7479	2.9566	2.8807	2.8499	2.8497	3.0361	2.9225	2.8782	2.8147	2.8682	2.8794	2.907	3.0133	3.1091	3.0175	3.1589	3.2067	3.1307
Slc35a5	2.6116	2.5392	2.5217	2.507	2.5001	2.5507	2.4981	2.4528	2.5063	2.4238	2.4045	2.4343	2.4027	2.5001	2.4862	2.4419	2.5842	2.547	2.5388	2.5358	2.5704	2.5586
Aadacl1	2.2715	2.2706	2.2282	2.191	2.2117	2.2051	2.2828	2.199	2.2629	2.1424	2.108	2.1894	2.1413	2.1606	2.199	2.1972	2.1331	2.1807	2.1597	2.1083	2.1291	2.0984
Abhd11	3.6607	3.6567	3.5559	3.6274	3.6296	3.628	3.7271	3.6117	3.7161	3.5775	3.5908	3.5597	3.5857	3.5263	3.5572	3.5426	3.5228	3.5837	3.5897	3.4999	3.5974	3.5632
4930570C03Rik	3.0062	2.9481	2.9771	2.8953	2.9433	2.8939	2.9724	2.9106	3.0434	3.1029	3.047	3.0572	3.1331	3.1354	3.1339	3.1015	3.1558	3.111	3.1317	3.1317	3.1604	3.1305
Usp42	3.6589	3.6523	3.5274	3.5453	3.4507	3.4655	3.4512	3.3137	3.3391	3.2494	3.4934	3.3478	3.3314	3.5345	3.3568	3.3655	3.4095	3.3423	3.3712	3.4078	3.3606	3.3627
Clp1	4.0603	4.038	3.9677	3.999	3.9668	4.0194	3.9963	3.9202	3.9034	3.8889	3.8305	3.8614	3.8662	3.7293	3.8209	3.7847	3.7198	3.7924	3.7886	3.6669	3.791	3.7943
Zcchc10	3.9613	3.9938	3.9344	3.977	3.9311	3.9451	3.9083	3.8426	3.7872	3.6562	3.6796	3.6356	3.6663	3.6351	3.6441	3.6426	3.5878	3.5499	3.6185	3.5012	3.5532	3.5263
Ttc4	3.9736	3.9064	3.9935	3.9732	4.1567	3.8123	3.9192	3.8321	3.8229	3.9726	3.813	3.7862	3.7969	3.8792	3.9022	3.8613	3.8351	3.8718	3.9004	3.841	3.954	3.9578
Tank	3.0419	2.936	2.9941	2.8736	2.9214	2.885	3.0193	2.9787	3.073	3.0476	3.026	3.1046	3.112	3.1806	3.2978	3.2226	3.308	3.3396	3.3685	3.3126	3.4053	3.4011
Mcoln2	2.1763	2.197	2.2259	2.078	2.0357	1.9567	2.0127	1.9489	2.1606	2.2421	2.1984	2.2039	2.1602	2.2451	2.1929	2.1899	2.2149	2.1643	2.0556	2.2101	2.1131	2.1538
Troap	4.0179	4.003	4.0594	3.9771	3.9588	3.9405	3.939	3.9376	4.0466	3.9866	3.986	4.0164	4.0655	3.9935	4.0559	4.033	3.9819	3.93	3.9814	3.8654	3.8764	3.8724
Acpl2	2.3836	2.4601	2.4826	2.5914	2.1869	2.3939	2.4796	2.5015	2.5044	2.4711	2.3974	2.424	2.4781	2.4145	2.4428	2.3886	2.4535	2.4074	2.4643	2.4014	2.4284	2.4046
Wdr13	2.4763	2.5048	2.4613	2.5508	2.4982	2.4719	2.5494	2.5649	2.4818	2.4418	2.329	2.3606	2.3881	2.2789	2.3728	2.3729	2.2288	2.3766	2.3816	2.2642	2.3737	2.3178
Bmp15	2.6189	2.6209	2.6155	2.5827	2.5677	2.4969	2.5931	2.5858	2.597	2.4951	2.5379	2.5448	2.5538	2.5349	2.5688	2.579	2.5556	2.5209	2.5654	2.5724	2.5379	2.5621
Nubp1	3.781	3.796	3.7321	3.8502	3.8077	3.7352	3.7563	3.7274	3.743	3.832	3.7969	3.7797	3.799	3.7025	3.7614	3.7659	3.668	3.6686	3.6979	3.5842	3.6282	3.6341
Paip1	3.4738	3.5082	3.4396	3.4243	3.3779	3.4676	3.4723	3.4201	3.4311	3.3777	3.2994	3.396	3.4004	3.3113	3.4127	3.4139	3.3851	3.4572	3.4814	3.3255	3.4255	3.4324
Atp6v1c1	3.5659	3.5506	3.6224	3.5867	3.6972	3.5027	3.5695	3.5748	3.6001	3.5969	3.5291	3.6431	3.6457	3.5757	3.6564	3.6442	3.6261	3.7035	3.7173	3.6683	3.7477	3.763
Supt3h	2.8557	2.8936	2.8587	2.8666	2.7861	2.8351	2.8703	2.8152	2.8302	2.7914	2.6825	2.674	2.6951	2.5951	2.6416	2.632	2.663	2.6779	2.7172	2.5854	2.6947	2.6853
Nrf1	3.2219	3.1494	3.1771	3.1326	3.1241	3.0828	3.1796	3.0509	3.1074	3.0698	3.0294	3.0966	3.0879	2.9705	3.1139	3.1317	2.9638	3.116	3.1007	2.9496	3.1016	3.1003
Zswim3	2.6666	2.6349	2.6072	2.615	2.6479	2.4554	2.6439	2.4831	2.4682	2.3684	2.4217	2.3785	2.412	2.3725	2.4093	2.4006	2.4414	2.4617	2.4913	2.493	2.5026	2.5459
Ccdc32	3.3101	3.3615	3.4265	3.4487	3.1667	3.4232	3.2894	3.4228	3.0981	3.2301	3.1023	3.1263	3.1331	3.1194	3.0706	3.1215	3.1081	3.1471	3.1743	3.2389	3.2288	3.2824
4930579D07Rik	1.6459	1.5331	1.6294	1.447	1.5135	1.5224	1.7662	1.4158	1.421	1.4488	1.427	1.422	1.4754	1.488	1.4706	1.4557	1.5087	1.4943	1.4972	1.5581	1.5158	1.5579
Ampd3	2.8693	2.8576	2.772	2.7819	2.8178	2.855	3.0067	2.9482	2.9053	2.915	2.7238	2.7469	2.7352	2.6842	2.6361	2.6727	2.7106	2.6561	2.6998	2.6683	2.6351	2.6784
A430033K04Rik	2.0044	1.8643	1.97	1.9265	2.0368	1.8729	2.0683	2.3657	1.8925	1.8911	1.966	1.9217	1.9048	1.9021	1.922	1.9343	1.9277	1.9587	1.9493	1.9429	1.9888	1.9432
Gdf9	2.3303	2.2457	2.2957	2.3427	2.2171	2.3357	2.3444	2.4388	2.4478	2.1715	2.3206	2.3491	2.3679	2.3209	2.357	2.3815	2.3123	2.3717	2.3907	2.4363	2.4608	2.4824
LOC677397	1.7449	1.9046	1.8138	1.5909	1.6245	1.6822	1.8557	1.6944	1.8019	1.4851	1.6269	1.5939	1.6542	1.6521	1.5887	1.6093	1.6695	1.5978	1.6326	1.7217	1.5808	1.6493
BC004004	2.9846	2.9869	2.9301	2.9976	3.0772	2.9994	3.031	2.9779	2.9669	3.0538	2.9439	2.9668	2.9333	2.9072	2.9768	2.9309	2.9562	3.0094	3.0379	2.9774	3.0872	3.057
R3hdm1	3.2652	3.2579	3.2595	3.2342	3.2851	3.2114	3.2927	3.2746	3.2489	3.3302	3.3188	3.3987	3.4116	3.289	3.4088	3.395	3.3455	3.4265	3.4619	3.3144	3.449	3.4623
Txn2	3.9365	3.9391	3.8451	3.9185	3.8672	3.8617	3.9188	3.8607	3.8979	3.8282	3.8205	3.7743	3.7996	3.7543	3.7904	3.7694	3.744	3.773	3.8098	3.6886	3.7721	3.7476
Emr4	3.1495	3.1825	3.1479	3.1199	3.0834	3.1047	3.1054	3.0341	3.0622	3.0293	3.1042	3.0796	3.0797	3.0611	3.0497	3.0558	3.0507	3.0584	3.0327	3.0681	3.0581	3.0622
Twistnb	3.8477	3.7586	3.8521	3.9346	3.8758	3.7392	3.7346	3.7822	3.7537	3.8454	3.7572	3.731	3.7277	3.7898	3.8489	3.7636	3.7826	3.7571	3.7562	3.7124	3.7855	3.7505
D930015E06Rik	3.6273	3.7609	3.6795	3.7113	3.658	3.6804	3.5929	3.5438	3.6337	3.6208	3.6418	3.6699	3.7019	3.6034	3.63	3.6265	3.6803	3.6559	3.6829	3.654	3.6631	3.6781
Usp30	2.5283	2.5493	2.5952	2.6797	2.6868	2.6542	2.5801	2.5978	2.5284	2.4962	2.5063	2.4828	2.5169	2.4924	2.5248	2.5137	2.4742	2.5062	2.5226	2.4867	2.5384	2.5334
Bpnt1	3.4805	3.458	3.5595	3.4653	3.4891	3.4163	3.4789	3.4919	3.4121	3.5439	3.3616	3.421	3.4566	3.317	3.431	3.4053	3.331	3.4199	3.4456	3.343	3.4477	3.4493
Dynll2	3.6806	3.5203	3.2105	2.9948	3.2512	3.298	3.7028	3.4558	3.8004	3.8568	4.0294	4.063	4.0009	4.0171	4.0724	4.1199	4.0976	4.1139	4.2024	4.1592	4.2173	4.2437
Tbc1d15	3.6807	3.5909	3.6449	3.6081	3.568	3.5204	3.512	3.456	3.5285	3.4325	3.4442	3.5209	3.5055	3.5273	3.4915	3.4912	3.4206	3.4972	3.4914	3.4675	3.5734	3.5664
D10Wsu102e	3.2773	3.3315	3.2686	3.2675	3.2635	3.2849	3.3181	3.2329	3.3208	3.1718	3.112	3.19	3.2123	3.0716	3.1794	3.2257	3.0944	3.1861	3.2251	3.1177	3.2037	3.2145
3110001D03Rik	4.2294	4.19	4.2701	4.2062	4.1821	4.1889	4.2453	4.2254	4.1937	4.3234	4.1707	4.1445	4.1741	4.1009	4.143	4.1062	4.0244	3.9907	4.0474	3.9071	3.964	3.9567
Map3k7	3.3676	3.3725	3.2785	3.2862	3.3024	3.3247	3.299	3.234	3.2761	3.235	3.2619	3.2849	3.2811	3.2361	3.3502	3.318	3.2602	3.389	3.3621	3.2321	3.3991	3.3713
2610042O14Rik	3.0571	3.0509	2.9795	3.0076	2.9697	2.9704	2.9755	2.9058	2.9543	2.9305	2.9795	2.9563	2.9504	2.9188	2.9558	2.951	2.9343	2.9562	2.9613	2.8942	2.9482	2.9134
Dnajb4	3.2164	3.1791	3.1144	3.1031	3.1596	3.1266	3.1769	3.0892	3.1489	3.2097	3.2769	3.3161	3.3488	3.3457	3.3809	3.3416	3.4109	3.4152	3.4354	3.4254	3.4706	3.4589
Slc16a2	2.5862	2.5812	2.62	2.6458	2.5015	2.568	2.5589	2.5473	2.5753	2.5631	2.5531	2.5554	2.5711	2.6364	2.5686	2.5791	2.6087	2.5977	2.5678	2.6553	2.5723	2.5554
Gm908	3.1188	3.1141	3.0414	3.0328	2.9889	3.0362	3.0559	2.9732	2.9686	2.974	2.9987	3.0572	3.0048	2.9626	2.9425	2.9965	2.9133	2.9647	2.9858	3.0335	2.9528	2.9786
Pde8a	3.1784	3.178	3.2059	3.2134	3.2013	3.1166	3.2433	3.2282	3.1852	3.3091	3.2805	3.2742	3.2955	3.1618	3.2371	3.1856	3.1214	3.1503	3.2263	3.0888	3.2089	3.2106
Cttnbp2nl	3.0305	2.9934	2.9356	2.9818	2.9227	2.948	2.9678	2.8944	2.8747	2.8215	2.8469	2.8097	2.8094	2.8944	2.9166	2.9264	2.9672	3.0163	3.0253	3.067	3.1811	3.1399
1110008L16Rik	3.8729	3.8261	3.8829	3.868	3.9051	3.7516	3.8869	3.8955	3.7928	3.9099	3.6691	3.6864	3.6892	3.5251	3.6373	3.6172	3.5084	3.6039	3.6284	3.4876	3.5902	3.6302
2310037I24Rik	3.7901	3.771	3.7306	3.8535	3.6908	3.8195	3.7819	3.7516	3.7149	3.7679	3.7137	3.7147	3.728	3.6966	3.7305	3.7134	3.6922	3.7265	3.744	3.6482	3.7252	3.7241
Lypla3	3.0165	3.0246	2.9991	3.0059	2.987	2.9705	2.9866	2.9203	3.1011	2.989	3.2245	3.1911	3.1718	3.1907	3.2739	3.2607	3.2881	3.387	3.3931	3.317	3.4498	3.4284
Lrrc47	4.0695	4.0244	4.1548	4.1773	4.2947	3.9435	4.0066	3.9868	3.8965	3.8816	3.8773	3.885	3.9151	3.9147	3.9314	3.945	3.914	3.9023	3.931	3.8675	3.884	3.8956
Rapgef5	2.9026	2.7566	2.8693	2.8101	2.7214	2.7077	2.782	2.7827	2.8351	2.8604	2.9323	2.9055	2.854	2.9951	2.9723	2.9112	2.9963	2.9577	3.0833	3.112	3.1366	3.2788
Dgke	3.1953	3.261	3.1768	3.2083	3.2088	3.2442	3.2334	3.1898	2.9134	2.8381	2.7935	2.7829	2.7657	2.7801	2.861	2.9012	2.8436	2.9197	2.9311	2.8602	3.0322	3.0387
BC010584	2.9416	2.926	2.8731	3.0544	3.2652	3.225	2.9487	3.1996	3.1001	2.7542	2.8528	2.9243	2.8877	2.9335	2.9407	2.9645	2.9355	3.0261	3.0092	2.9942	3.0879	3.0555
2310047O13Rik	3.619	3.5707	3.4832	3.6321	3.6815	3.5939	3.5812	3.3146	3.3093	3.437	3.335	3.384	3.4159	3.2735	3.3687	3.346	3.336	3.3615	3.3963	3.252	3.3316	3.3244
Pole3	3.5539	3.5611	3.5246	3.5522	3.5177	3.5035	3.4852	3.4315	3.4133	3.3921	3.4669	3.4794	3.4554	3.4459	3.4872	3.4818	3.4518	3.5172	3.5281	3.3882	3.4753	3.4543
Tpr	3.5502	3.5379	3.482	3.5156	3.4525	3.483	3.5359	3.4732	3.5593	3.4876	3.6528	3.7201	3.746	3.586	3.7424	3.7313	3.6412	3.8106	3.8149	3.7161	3.9055	3.8942
Ptplb	2.5159	2.5404	2.5197	2.5206	2.5303	2.4515	2.6046	2.54	2.3443	2.3303	2.4077	2.389	2.3855	2.3811	2.4289	2.3916	2.4327	2.4457	2.4717	2.3974	2.3881	2.4172
Prkcd	3.1493	3.1119	3.1203	3.0467	3.0811	3.0119	3.1271	3.2013	3.13	3.1085	3.1896	3.1723	3.1953	3.3685	3.4363	3.4037	3.461	3.5823	3.5927	3.5333	3.6817	3.67
Ccdc79	2.1091	2.055	2.0557	1.9982	1.91	1.9766	1.9665	2.0858	2.0571	2.0725	2.1094	2.1049	2.1279	2.0934	2.0792	2.1241	2.1198	2.1948	2.136	2.0998	2.1377	2.1457
Acbd3	4.0063	3.9926	4.0668	3.9795	3.9006	3.869	3.937	4.0013	3.9902	3.8522	4.1071	4.0077	4.0158	4.2453	4.1086	4.1108	4.2038	4.1006	4.1641	4.2651	4.1563	4.1895
Jak1	4.0229	3.9481	3.9383	3.8767	3.8475	3.8927	3.9102	3.8735	3.9698	3.9668	4.1339	4.1096	4.1318	4.311	4.3373	4.3087	4.4126	4.3958	4.4732	4.4483	4.5318	4.5383
D330050I23Rik	2.4406	2.5327	2.4699	2.4974	2.5765	2.4614	2.5715	2.5757	2.4992	2.463	2.4881	2.4982	2.5114	2.5322	2.5236	2.4959	2.5506	2.5267	2.5056	2.5142	2.5349	2.5222
Ccdc55	3.4186	3.5894	3.4805	3.5229	3.4667	3.4932	3.5352	3.4206	3.4816	3.4223	3.5067	3.4914	3.4946	3.555	3.5757	3.5208	3.6187	3.5673	3.5776	3.6536	3.6171	3.6125
Aak1	3.2097	3.1946	3.1952	3.12	3.0961	3.0403	3.1386	3.1687	3.1739	3.2193	3.1727	3.197	3.2006	3.1585	3.2406	3.2306	3.2181	3.3091	3.302	3.2508	3.3667	3.3462
Aars	4.4632	4.5141	4.5236	4.5394	4.5315	4.4414	4.5196	4.5025	4.4617	4.5806	4.4664	4.4398	4.4587	4.4844	4.5086	4.4758	4.4848	4.5168	4.5434	4.5598	4.6197	4.6292
Bat4	3.9854	4.1208	4.0265	4.0691	4.0192	4.0583	4.0292	3.9843	4.0414	3.9842	3.9744	4.0349	4.0708	4.0751	4.1017	4.0984	4.0963	4.0497	4.0654	4.1221	4.0742	4.0822
H1foo	2.462	2.501	2.5322	2.5696	2.465	2.5409	2.4752	2.4489	2.5801	2.4358	2.5052	2.4643	2.5013	2.4893	2.5275	2.497	2.493	2.4386	2.5014	2.4821	2.4756	2.5041
Rffl	3.3239	3.3278	3.4027	3.4267	3.5082	3.2824	3.3459	3.4063	3.3664	3.3759	3.4019	3.4074	3.4191	3.4433	3.4231	3.4244	3.4135	3.3935	3.4249	3.4115	3.3846	3.3993
Btg2	3.3508	3.3699	3.3577	3.37	3.377	3.2923	3.3527	3.3748	3.3759	3.3933	3.529	3.5582	3.5705	3.6763	3.7046	3.6792	3.7142	3.735	3.7987	3.6946	3.7637	3.78
Tgtp	2.4752	2.5079	2.4185	2.3655	2.2921	2.3176	2.3079	2.254	2.2557	2.3205	2.2175	2.2057	2.2218	2.2394	2.1924	2.1891	2.1745	2.1748	2.1718	2.1729	2.1772	2.1652
Rabgap1	2.9181	2.7531	2.8865	2.9398	2.7435	2.891	2.9389	2.8522	2.8609	2.7926	2.8734	2.8651	2.8901	2.9001	2.9111	2.9099	2.913	2.9437	2.9419	2.9581	3.0171	3.0088
Mmd2	2.5364	2.6577	2.6046	2.6427	2.6091	2.6093	2.6346	2.5346	2.6038	2.5843	2.6597	2.623	2.6126	2.6176	2.5985	2.6009	2.5971	2.6193	2.5846	2.5783	2.6165	2.6373
Cugbp2	3.0868	3.085	3.1168	2.9765	2.9724	3.0805	3.07	2.938	3.0026	2.9223	2.9644	3.0218	3.027	3.0149	3.0645	3.039	3.0605	2.9962	3.0288	3.0161	2.993	3.0315
Tmem50a	3.8155	3.7933	3.8729	3.8381	3.8488	3.7874	3.8416	3.8518	3.8516	3.8514	3.7666	3.8109	3.8314	3.6297	3.7321	3.6987	3.6438	3.6506	3.7047	3.6247	3.6792	3.6848
Plac1l	1.9863	2.0213	2.0368	1.8733	1.8659	1.8763	1.7042	1.7728	1.8608	1.8215	1.9141	1.9171	1.848	1.9427	1.8231	1.927	1.904	1.8669	1.9131	1.9237	1.9046	1.8533
4933428G09Rik	3.5275	3.515	3.5105	3.4541	3.4262	3.4568	3.4266	3.3433	3.3778	3.3234	3.3238	3.4148	3.3773	3.2836	3.4142	3.3849	3.3158	3.3942	3.4203	3.2607	3.3724	3.3664
Alox12e	3.6017	3.6049	3.5288	3.5426	3.4996	3.5478	3.5515	3.4988	3.4774	3.4905	3.4809	3.4955	3.4856	3.4629	3.4647	3.4842	3.4511	3.4701	3.4645	3.4933	3.4496	3.5031
Pbx3	2.7481	2.736	2.7285	2.7421	2.8792	2.6457	2.7557	2.6663	2.7908	2.8045	2.7471	2.7968	2.754	2.743	2.7708	2.7469	2.7678	2.7477	2.7827	2.7652	2.8078	2.7974
Ddx55	3.4142	3.4276	3.3878	3.3706	3.3421	3.319	3.3918	3.3404	3.354	3.1906	3.2425	3.2514	3.2485	3.1762	3.2011	3.1694	3.154	3.1836	3.2063	3.1421	3.1986	3.2073
2700059D21Rik	3.72	3.7145	3.6281	3.6596	3.6008	3.6459	3.6753	3.6095	3.6204	3.5936	3.636	3.6474	3.5583	3.6083	3.6526	3.5487	3.6271	3.6609	3.5677	3.5723	3.6836	3.5315
Map4k5	3.0841	3.078	3.1236	3.0754	3.0775	3.0034	3.127	3.0363	3.0397	3.1056	3.1266	3.1214	3.1266	3.199	3.2977	3.2778	3.3261	3.4014	3.3959	3.327	3.4229	3.452
Prr13	3.9238	3.8834	4.0187	3.9277	3.627	3.9094	3.7497	3.7238	3.5771	3.6797	3.8093	3.8174	3.8639	4.2147	4.2526	4.2307	4.3864	4.3557	4.4038	4.4867	4.5018	4.5072
Plekha4	3.9691	3.9995	3.9906	3.9491	3.9124	3.9452	3.9149	3.851	3.4984	3.5134	3.1372	3.1259	3.1082	2.9859	3.0374	3.0464	3.0368	2.9847	2.9967	2.9868	3.0048	3.0028
Smox	2.7305	2.7083	2.8276	2.8697	2.7298	2.8015	2.8163	2.7975	2.7746	2.7382	2.7216	2.7559	2.7796	2.7445	2.7809	2.7544	2.7597	2.7671	2.7796	2.7773	2.8387	2.819
Slc25a19	3.5561	3.5636	3.6402	3.5523	3.5529	3.5778	3.5051	3.4622	3.335	3.2982	3.2176	3.2666	3.2945	3.2186	3.2554	3.243	3.228	3.2211	3.2495	3.151	3.2378	3.2363
Pkn2	3.5756	3.5672	3.4909	3.5455	3.5345	3.5244	3.5464	3.4611	3.4865	3.4423	3.449	3.5041	3.4933	3.4883	3.5725	3.5181	3.5747	3.6244	3.6277	3.5846	3.6919	3.6738
Kdelc1	3.327	3.3467	3.3826	3.3551	3.4463	3.307	3.3515	3.4049	3.3914	3.3491	3.3965	3.3023	3.3318	3.3416	3.3584	3.3145	3.3601	3.3534	3.3871	3.301	3.3685	3.3542
Atp13a5	2.9849	2.9183	2.9298	2.8681	2.8776	2.8677	2.8752	2.903	2.8574	2.8106	2.8202	2.7995	2.8119	2.8317	2.8292	2.8233	2.8484	2.8195	2.8237	2.8502	2.8012	2.7997
Tcl1	3.9449	4.17	4.1986	4.1021	4.0851	4.0641	3.9731	3.8611	3.0557	3.0836	2.7657	2.7463	2.7448	2.6315	2.6947	2.7087	2.7079	2.6964	2.7063	2.6993	2.6774	2.6664
Mapkbp1	3.49	3.4636	3.4228	3.453	3.4408	3.4051	3.4432	3.4857	3.4406	3.4388	3.4166	3.4636	3.4974	3.4746	3.5383	3.5205	3.5302	3.5299	3.5788	3.5689	3.6101	3.6008
Txndc2	2.4492	2.412	2.4375	2.4299	2.5771	2.3976	2.4625	2.4073	2.4719	2.4593	2.5088	2.453	2.4756	2.4265	2.4176	2.4389	2.4815	2.4797	2.4557	2.4684	2.4347	2.4466
6720468P15Rik	3.0914	3.0457	3.085	3.0273	3.1762	3.033	3.0718	2.9962	3.0486	3.0625	3.0975	3.0466	3.0642	3.0762	3.0626	3.0486	3.0637	3.0428	3.0508	3.0676	3.0502	3.0641
Galnt3	3.0395	2.9421	2.9742	2.997	3.0589	2.9199	2.9939	3.0258	3.0514	3.1503	3.2166	3.2418	3.2617	3.338	3.436	3.4262	3.5149	3.6507	3.6158	3.6185	3.7154	3.735
Top1	3.8501	3.9629	3.9114	3.9231	4.0372	3.9614	4.1183	4.0376	3.8649	3.9361	3.9555	3.9938	3.9767	3.9751	3.9713	3.9753	3.9895	4.0158	3.997	4.0487	4.046	4.0542
Fat1	4.4981	4.4236	4.5804	4.4622	4.4385	4.404	4.326	4.3657	4.3523	4.4744	4.5275	4.5569	4.6114	4.5752	4.679	4.6682	4.6519	4.6462	4.693	4.5778	4.6567	4.6379
Cdo1	3.1002	3.0631	3.0692	3.077	3.0282	3.1421	3.1716	3.1306	2.9677	2.8582	2.7441	2.7669	2.8217	2.6604	2.6213	2.6213	2.4778	2.6163	2.6034	2.5775	2.5772	2.6185
Antxr2	2.8668	2.8468	2.8657	2.7861	2.7951	2.7485	2.7582	2.8244	2.8936	2.9565	2.9624	2.9773	2.9633	3.0779	3.0754	3.0694	3.1307	3.0672	3.122	3.0969	3.1407	3.1137
Ctdspl	3.1676	3.1617	3.135	3.1083	3.1016	3.1448	3.2495	3.2126	3.4152	3.4079	3.4035	3.4985	3.544	3.651	3.8199	3.7901	4.0278	4.0579	4.1488	4.2007	4.3126	4.3488
2810439F02Rik	2.6152	2.785	2.6451	2.6711	2.5446	2.5956	2.6847	2.5819	2.6613	2.6385	2.6225	2.6426	2.6661	2.6621	2.7113	2.6842	2.6875	2.6867	2.6891	2.6384	2.7032	2.6636
Lrp2bp	2.0012	2.0302	2.0724	2.107	2.0717	1.9003	2.098	2.1078	2.1315	2.0045	2.0546	2.0746	2.0671	2.0748	2.0895	2.0564	2.074	2.0513	2.0673	2.0093	2.0908	2.0805
Umodl1	3.1341	3.1686	3.1357	3.1134	3.0855	3.1139	3.1281	3.091	3.087	3.08	3.1463	3.1954	3.1379	3.1618	3.0823	3.1299	3.1272	3.1253	3.1322	3.1266	3.128	3.1118
Chic2	2.8026	2.7644	2.7475	2.6943	2.7821	2.6595	2.7167	2.81	2.7522	2.6961	2.7384	2.7499	2.7303	2.646	2.7909	2.7486	2.6316	2.742	2.7787	2.5946	2.766	2.7277
AU041783	2.7237	2.7034	2.7811	2.621	2.6578	2.5972	2.7176	2.7452	2.7279	2.6753	2.93	2.9092	2.8667	3.1527	3.1468	3.2385	3.4158	3.5625	3.4933	3.5144	3.6131	3.5942
Greb1	1.8782	1.9533	1.8513	1.8997	1.8028	1.7229	2.0464	1.8495	1.8971	1.7963	1.7792	1.7979	1.7742	1.8099	1.801	1.7705	1.8137	1.8065	1.7899	1.7973	1.7752	1.7515
5930437A14Rik	2.4482	2.3179	2.3717	2.3724	2.3241	2.3177	2.3707	2.2649	2.3077	2.2435	2.2871	2.2246	2.241	2.2333	2.257	2.2775	2.2158	2.2818	2.2155	2.2285	2.2116	2.2136
Ndfip1	4.4152	4.3779	4.391	4.3115	4.4539	4.2297	4.3882	4.4099	4.4831	4.5706	4.617	4.6895	4.685	4.6098	4.6835	4.6996	4.7085	4.7487	4.7577	4.733	4.788	4.796
Tmco1	4.1457	4.157	4.0858	4.1229	4.1103	4.1597	4.147	4.1193	4.0244	4.0554	3.985	4.0325	4.0433	3.9733	4.0748	4.0178	4.0521	4.048	4.0638	3.9611	4.0485	4.0232
Chd1l	3.9285	3.9162	3.9943	3.9021	3.9124	3.9032	3.9029	4.0031	3.9372	3.9966	3.8894	3.9356	3.9438	3.7884	3.8907	3.877	3.8008	3.8799	3.9025	3.7129	3.8149	3.8195
Capn7	3.8313	3.8353	3.767	3.7458	3.7269	3.7738	3.7541	3.6843	3.719	3.7194	3.6645	3.7228	3.7067	3.7211	3.7711	3.7285	3.7849	3.8004	3.8049	3.8149	3.8501	3.8353
Rassf5	2.3859	2.4876	2.37	2.4022	2.3588	2.4117	2.5833	2.5084	2.4686	2.4722	2.3488	2.4439	2.3942	2.4801	2.4736	2.415	2.5906	2.6301	2.5978	2.7509	2.8812	2.8774
Kbtbd9	2.8693	2.8903	2.8112	2.8559	2.7335	2.8209	2.8223	2.7295	2.7724	2.7117	2.7039	2.6451	2.7286	2.6987	2.6643	2.6889	2.7377	2.7458	2.7613	2.7902	2.8495	2.8575
2010107G23Rik	3.2244	3.1314	3.201	3.015	3.1791	3.0793	3.2569	3.0972	3.2916	3.391	3.3759	3.3901	3.3152	3.0949	3.0905	3.1091	3.0157	3.1417	3.0969	3.0304	3.1449	3.0986
Xtrp3s1	1.5189	1.7402	1.7336	1.7731	1.7639	1.577	1.5864	1.4754	1.5454	1.9952	1.8613	1.7498	1.8013	1.7923	1.7413	1.771	1.8173	1.8202	1.6873	1.8076	1.8021	1.7745
Cenpj	3.1953	3.2632	3.2167	3.2634	3.3734	3.2905	3.323	3.279	3.2681	3.1723	3.3152	3.3362	3.3449	3.3917	3.4678	3.4059	3.5239	3.5663	3.5901	3.5805	3.6892	3.6739
Anxa7	4.3013	4.2701	4.3047	4.238	4.219	4.2255	4.2537	4.2053	4.3993	4.3531	4.3949	4.4312	4.4249	4.4767	4.5132	4.4931	4.561	4.5737	4.5593	4.6001	4.6396	4.6318
Ehbp1	2.8643	2.7011	2.5467	2.5588	2.4525	2.5298	3.0775	2.6418	3.0469	3.1444	3.4354	3.2111	3.0474	3.4725	3.2537	3.3522	3.6027	3.6442	3.5152	3.7608	3.7296	3.5523
Asf1a	4.322	4.3517	4.2902	4.3042	4.2765	4.3258	4.3277	4.2682	4.3086	4.2632	4.271	4.3109	4.3114	4.3393	4.3908	4.3903	4.307	4.2899	4.3046	4.2857	4.2672	4.2852
Commd3	3.392	3.3539	3.3781	3.3235	3.2539	3.2488	3.3174	3.2359	3.4272	3.3698	3.5821	3.5639	3.6061	3.682	3.7127	3.6657	3.8369	3.7917	3.8432	3.8594	3.9286	3.9122
Rfc3	3.8081	3.7728	3.7913	3.7297	3.7037	3.744	3.7515	3.7165	3.705	3.687	3.5774	3.6045	3.6362	3.5477	3.6121	3.606	3.5395	3.5612	3.6021	3.4609	3.5474	3.5541
Ddb2	2.8893	2.8678	2.7881	2.8538	2.8066	2.8135	2.8566	2.8008	2.7961	2.7898	2.8093	2.8365	2.8092	2.8044	2.8399	2.8288	2.87	2.8998	2.9061	2.9019	2.9611	2.9438
AI427122	3.0534	3.1051	3.0646	3.0759	2.9844	3.0212	3.0245	2.9838	2.9282	2.9065	2.9506	2.966	2.9842	2.8788	2.8769	2.8716	2.8553	2.8645	2.8749	2.8492	2.8592	2.8649
Cops2	3.7568	3.7613	3.7932	3.7399	3.7173	3.7242	3.7355	3.8309	3.7479	3.663	3.7453	3.7003	3.7025	3.7182	3.7536	3.7287	3.6623	3.6817	3.7151	3.6196	3.6951	3.6732
D12Ertd553e	2.3647	2.4507	2.4197	2.4416	2.3727	2.3751	2.335	2.2593	2.1609	2.1157	2.2313	2.2301	2.2586	2.3474	2.4353	2.3917	2.4215	2.4847	2.5226	2.4709	2.5402	2.5337
Atp11c	3.0895	3.0219	3.0291	2.9798	2.9992	2.9884	2.9977	2.9057	3.021	3.1475	3.0657	3.0581	3.0606	3.0411	3.0621	3.0495	3.0776	3.0312	3.0145	2.9905	2.9862	2.965
Ccdc52	3.5742	3.4956	3.6061	3.5319	3.5263	3.5974	3.5625	3.4979	3.4657	3.5469	3.512	3.4645	3.5127	3.4889	3.5282	3.5392	3.51	3.5543	3.5773	3.4589	3.5261	3.5128
4930432O21Rik	2.2089	2.1633	2.2395	2.254	2.0743	2.2012	2.2515	2.1797	2.1637	2.1006	2.071	2.042	2.009	2.0973	2.097	2.0752	2.1209	2.0667	2.0675	2.0578	2.0131	2.0091
Foxo1	3.885	3.9525	3.8573	3.895	3.8861	3.8988	3.9181	3.8871	3.8708	3.8141	3.7845	3.8058	3.7963	3.8076	3.8677	3.8367	3.9385	3.9358	3.9573	3.9253	3.9757	3.9518
Mapk9	2.9426	2.9575	2.9059	2.9535	2.8841	2.8869	2.9916	2.8831	2.8371	2.7993	2.7229	2.7998	2.8417	2.6701	2.7773	2.7624	2.7197	2.7771	2.8036	2.693	2.8447	2.8647
D8Ertd457e	3.6689	3.672	3.7195	3.6613	3.6169	3.6152	3.6266	3.6079	3.6033	3.6964	3.5589	3.5939	3.6077	3.4448	3.5387	3.5165	3.4074	3.4509	3.5048	3.276	3.3998	3.4031
LOC241593	4.3801	4.3988	4.4321	4.3964	4.3775	4.3742	4.3764	4.4456	4.4053	4.41	4.3	4.3369	4.3447	4.2404	4.2545	4.2919	4.1814	4.2108	4.2289	4.0318	4.0823	4.0761
Plxdc2	2.3881	2.2674	2.3935	2.3121	2.3654	2.2403	2.4027	2.4392	2.3837	2.3961	2.3818	2.4081	2.3924	2.4104	2.367	2.4078	2.3938	2.426	2.4274	2.4171	2.4361	2.4096
Ncapg	3.8803	3.8933	3.7755	3.8232	3.804	3.834	3.8871	3.8508	3.8689	3.873	3.8622	3.8592	3.84	3.7601	3.7991	3.7358	3.6785	3.7497	3.7411	3.5572	3.7073	3.6427
Selp	2.1342	1.9715	2.0079	1.9781	1.9544	1.9813	1.9955	1.9471	1.9766	2.0412	1.9841	2.0655	2.006	2.0679	1.9519	2.0346	2.0287	1.9808	2.0061	2.0215	2.0324	1.9754
Dbndd1	2.7445	2.7806	2.8719	2.7835	2.6687	2.9115	2.7971	2.696	2.7649	2.8497	2.8653	2.887	2.8618	2.8193	2.8573	2.8285	2.8113	2.7962	2.8064	2.7528	2.8076	2.819
D5Ertd593e	2.609	2.5177	2.6146	2.505	2.5106	2.4261	2.5331	2.4849	2.7144	2.6278	2.7617	2.6952	2.8037	2.7893	2.8409	2.8469	2.8414	2.7485	2.8063	2.7367	2.7807	2.8259
Tshz1	2.6893	2.647	2.5639	2.6418	2.6007	2.6039	2.6389	2.6004	2.7865	2.8032	2.9187	2.8584	2.8633	2.8994	2.8239	2.8513	2.9338	2.8637	2.8405	2.9696	2.9132	2.916
2310061C15Rik	3.2878	3.3083	3.1906	3.2373	3.1828	3.2044	3.1806	3.1254	3.1276	3.1067	3.0675	3.0744	3.074	3.0496	3.0646	3.0302	3.045	3.0338	3.052	2.9834	2.9966	2.9833
Rfpl4	2.1473	2.0361	1.9649	1.999	1.9326	1.9842	2.1761	1.9493	1.9443	2.1045	2.0191	1.9449	2.0298	2.0478	2.0287	2.0451	2.0542	2.0455	2.0378	2.0461	2.0164	2.0225
Tmprss11a	1.8178	1.8598	1.7686	1.989	1.8543	1.8007	2.0399	1.8249	1.8494	1.9161	1.8543	1.8058	2.157	2.0116	1.9211	2.1471	1.9431	1.8455	1.9908	1.8885	1.9127	2.0748
Ube2a	4.4101	4.4583	4.3797	4.4069	4.3768	4.4048	4.4562	4.4356	4.5463	4.4223	4.2228	4.2254	4.2473	4.1518	4.222	4.2089	4.1409	4.1467	4.1877	4.1101	4.1775	4.1911
Ccndbp1	3.5104	3.4921	3.5755	3.4934	3.5325	3.4756	3.4666	3.5458	3.5049	3.5735	3.6008	3.576	3.5956	3.5567	3.5641	3.5379	3.5331	3.5245	3.581	3.4807	3.5557	3.5622
BC025546	3.0749	3.0343	2.9805	3.0511	2.9758	3.0306	3.058	2.9365	3.0765	3.0083	2.9881	3.0211	2.9917	2.8671	2.8986	2.9009	2.8556	2.9113	2.9138	2.8089	2.9232	2.9107
Edc4	4.098	4.1215	4.0996	4.1374	4.1048	4.1021	4.0577	4.0003	3.9264	3.931	3.8765	3.8718	3.8883	3.9457	4.0311	3.9845	3.9506	3.9695	4.0208	4.017	4.0946	4.0918
1110003E01Rik	3.5893	3.6536	3.557	3.5782	3.5274	3.5486	3.5683	3.4734	3.6551	3.6482	3.5989	3.6357	3.6475	3.6105	3.6632	3.638	3.6276	3.6152	3.6731	3.5791	3.6621	3.6432
4732496O08Rik	3.7412	3.7284	3.765	3.7032	3.6054	3.6461	3.5637	3.547	3.5129	3.4802	3.5475	3.5681	3.5939	3.5131	3.5722	3.5623	3.5309	3.5823	3.617	3.5157	3.614	3.6106
BC031353	3.0702	3.1137	3.0254	3.0326	3.0093	3.0395	3.0951	2.9855	3.0659	3.0081	3.0517	3.017	3.0123	3.0714	3.0391	3.0137	3.0623	3.0843	3.0542	3.0877	3.1174	3.0899
Zdhhc13	3.5804	3.6046	3.5011	3.532	3.4863	3.5272	3.5421	3.4615	3.4632	3.4851	3.4231	3.4589	3.4711	3.5639	3.6452	3.6096	3.6784	3.7879	3.8022	3.7634	3.9162	3.8966
Nup37	4.388	4.4337	4.3741	4.361	4.3574	4.3923	4.3902	4.3571	4.4077	4.338	4.2865	4.3469	4.3783	4.3124	4.3804	4.3683	4.3028	4.2654	4.3323	4.1725	4.2187	4.2327
Specc1l	3.5744	3.56	3.4885	3.5333	3.4892	3.5334	3.5465	3.4594	3.4768	3.4571	3.4123	3.396	3.4083	3.376	3.3928	3.3775	3.3745	3.3467	3.3924	3.3745	3.4061	3.3988
Tiam2	2.5522	2.5479	2.4245	2.5029	2.3475	2.3953	2.3636	2.3072	2.417	2.3892	2.372	2.4338	2.3498	2.3563	2.3853	2.3821	2.3798	2.3992	2.3721	2.4137	2.4664	2.421
Laptm4a	4.1644	4.1096	3.9069	3.7946	3.9803	3.9923	4.1229	4.0434	4.1248	4.114	4.2214	4.2076	4.1955	4.2421	4.2199	4.2086	4.3079	4.2653	4.2893	4.2843	4.2801	4.269
LOC669304	2.0919	2.0175	2.0862	2.0567	2.1546	2.2168	2.2048	2.1351	2.1585	1.9024	1.9629	2.0117	1.9957	1.9433	2.0175	2.0542	2.0182	2.0105	2.0436	2.0421	1.9983	2.0333
2310057M21Rik	2.9747	2.9629	3.0205	2.9484	2.9326	2.9708	3.0381	2.965	2.9084	3.0233	2.9789	3.0104	2.9786	3.0589	3.1031	3.078	3.1268	3.2347	3.2202	3.1376	3.2584	3.2365
Med11	3.9797	3.9944	3.9227	3.9235	3.9186	3.915	3.9145	3.8678	3.8726	3.8805	3.9471	3.8867	3.8862	3.9	3.8854	3.8794	3.8548	3.8273	3.8493	3.7832	3.7822	3.7802
AU023434	2.3038	2.528	2.4004	2.4753	2.4015	2.3666	2.4806	2.3959	2.4048	2.3231	2.3443	2.3627	2.3463	2.3657	2.3581	2.3643	2.3578	2.3701	2.3492	2.3633	2.3143	2.3438
Nudcd3	3.2109	3.1603	3.1992	3.3011	3.3127	3.1949	3.2009	3.1427	3.0532	3.1481	3.002	3.0507	3.0613	2.9282	3.0787	3.0752	2.9685	3.1587	3.1477	2.9713	3.1928	3.1545
2610101N10Rik	4.248	4.3097	4.2058	4.2671	4.1834	4.2095	4.1574	4.0831	4.0197	3.9581	3.9292	3.9737	3.9791	4.0351	4.0288	3.9931	3.8928	3.9272	3.973	3.8781	3.9705	3.9543
D230004J03Rik	2.6422	2.6551	2.729	2.6361	2.4425	2.7156	2.7116	2.7339	2.7746	2.6451	2.8576	2.9659	2.9852	2.9963	3.1162	3.1347	3.06	3.1473	3.218	3.1068	3.2523	3.2804
Suhw2	3.1836	3.2612	3.1751	3.1932	3.1182	3.1325	3.171	3.0823	2.9672	3.0061	2.9152	2.9997	3.0169	2.9922	3.0996	3.0468	2.9776	3.0785	3.1092	2.9817	3.1665	3.1569
Aytl2	3.7286	3.7771	3.7893	3.74	3.6494	3.6516	3.6285	3.6277	3.745	3.6162	3.5377	3.5789	3.5997	3.4408	3.5766	3.5277	3.5432	3.6228	3.6682	3.5418	3.7006	3.7213
Tesc	2.2175	2.2487	2.235	2.2457	2.1443	2.1678	2.2434	2.1295	2.332	2.3137	2.3951	2.4144	2.4383	2.3441	2.3593	2.3542	2.3168	2.2776	2.3316	2.3146	2.3087	2.2893
Slain2	3.8178	3.9223	3.8159	3.8491	3.8022	3.8304	3.8663	3.8373	3.9501	3.9012	3.8883	3.9691	3.9806	3.9443	4.0102	3.9903	3.9832	4.0012	4.0181	3.9762	4.0297	4.0221
Tmem30b	2.1311	2.0949	2.1617	2.1625	2.0439	2.0381	2.1006	2.0889	2.0718	2.0564	2.0677	2.1199	2.1003	2.0935	2.0896	2.0705	2.1621	2.247	2.3026	2.2129	2.3948	2.4023
Fgd6	2.2959	2.4274	2.2704	2.2652	2.3891	2.319	2.5068	2.3839	2.3673	2.3342	2.4641	2.4223	2.418	2.5471	2.5865	2.5452	2.622	2.7408	2.7431	2.7651	2.8928	2.8621
Cbll1	2.2393	2.1941	2.2234	2.1918	2.1913	2.2302	2.2093	2.1332	2.2086	2.3324	2.2695	2.2897	2.2606	2.2905	2.2438	2.2553	2.2617	2.2111	2.2539	2.2822	2.2376	2.3571
Gtpbp10	4.0486	4.1631	4.1245	4.1266	4.0597	4.1141	4.075	4.0561	3.9419	3.9324	3.9179	3.9447	3.9446	3.9006	3.9236	3.9119	3.8685	3.8767	3.9182	3.8682	3.9053	3.8746
Spg3a	2.1303	2.2124	2.2245	2.1196	2.1656	2.0928	2.2252	2.255	2.1353	2.3142	2.2596	2.2382	2.2286	2.2362	2.3246	2.326	2.3656	2.4356	2.4422	2.3981	2.5364	2.4901
3110048E14Rik	2.8381	2.918	2.9441	2.9978	3.0635	3.0083	3.0143	3.0108	2.9523	2.7312	2.7807	2.8252	2.8456	2.5747	2.7637	2.6924	2.5357	2.668	2.6754	2.4308	2.6196	2.5935
Eed	4.6309	4.7013	4.6342	4.6341	4.5917	4.5985	4.4617	4.4273	4.316	4.3903	4.1538	4.2646	4.2771	4.1296	4.2746	4.2243	4.1478	4.2435	4.2809	4.0768	4.2621	4.242
Nlrp9	2.3993	2.5458	2.377	2.4587	2.4252	2.3945	2.4663	2.4197	2.1763	2.1628	2.1698	2.1923	2.192	2.0859	2.1099	2.1149	2.1249	2.1537	2.1181	2.1223	2.1136	2.1176
Frat2	2.6937	2.7496	2.7909	2.8377	2.6429	3.0331	2.7798	2.7248	2.9081	3.0364	3.0084	3.0423	3.0636	2.9371	2.9817	3.0001	2.9048	2.9615	2.9917	2.946	3.0692	3.0587
Bola1	2.6947	2.7217	2.6244	2.6995	2.6053	2.6634	2.6787	2.55	2.5773	2.5194	2.5842	2.5728	2.5106	2.5436	2.467	2.4723	2.543	2.4876	2.4295	2.5207	2.4757	2.4814
Rnf20	3.3693	3.445	3.3444	3.3796	3.3241	3.3362	3.3474	3.3002	3.3024	3.1934	3.3109	3.2847	3.3164	3.326	3.3338	3.3085	3.3103	3.338	3.3626	3.321	3.3939	3.4375
Klf17	3.0949	3.1518	3.1051	3.1571	3.1416	3.1545	3.1467	3.1285	3.1055	3.2021	3.1482	3.1883	3.1864	3.1849	3.1761	3.1876	3.1842	3.1844	3.1869	3.1864	3.1642	3.1753
Ankra2	3.1965	3.1693	3.1889	3.1121	3.2693	3.1018	3.1745	3.2714	3.1658	3.1461	3.1022	3.125	3.1303	3.1323	3.1382	3.1541	3.1868	3.1865	3.2075	3.1732	3.2241	3.22
Cdca5	3.5961	3.5412	3.5314	3.4589	3.6528	3.4321	3.3942	3.2881	3.3021	3.4091	3.2386	3.1942	3.2194	3.0633	3.1555	3.1261	3.035	3.0863	3.1445	2.8699	2.9808	2.9875
Fbxo43	2.5116	2.4603	2.5322	2.4668	2.4299	2.3885	2.4466	2.5433	2.4783	2.465	2.4488	2.3906	2.4689	2.4993	2.4397	2.4647	2.4686	2.4646	2.5042	2.4558	2.4641	2.4455
Esco1	2.7133	2.6601	2.7796	2.8271	2.6053	2.5554	2.6577	2.7286	2.6745	2.7485	2.7777	2.7968	2.7948	2.8011	2.9317	2.8729	2.86	2.9581	2.9567	2.8601	3.0348	2.9924
2610024G14Rik	3.3892	3.3912	3.2881	3.3115	3.242	3.2734	3.2907	3.2205	3.2536	3.2042	3.092	3.1235	3.1191	3.0531	3.1669	3.1456	3.0519	3.1461	3.1419	3.0407	3.1778	3.1283
Ppil4	3.5095	3.3678	3.508	3.4619	3.4454	3.3658	3.373	3.3797	3.3585	3.4071	3.3614	3.461	3.462	3.3979	3.4517	3.4149	3.3079	3.3836	3.4127	3.3135	3.4475	3.4288
St7	2.8162	2.7548	2.81	2.7605	2.6775	2.6055	2.791	2.7028	2.8458	2.9112	2.9031	2.8801	2.8975	2.963	3.0223	3.006	3.1345	3.1754	3.1897	3.1647	3.2854	3.2617
Nlrp4b	2.1364	2.1242	2.0858	2.1025	2.018	2.0149	1.9832	1.9794	1.9816	2.0129	2.0283	2.0779	2.0652	2.0908	2.0989	2.1172	2.1007	1.9989	2.0351	2.1268	2.0863	2.0229
C130086A10	2.1232	2.2308	2.1621	2.0985	2.0479	2.1019	2.0773	1.9379	2.003	2.1336	2.0017	2.0023	1.9833	1.9535	1.9641	1.9888	1.9924	1.9926	1.9613	1.9556	1.9427	1.9384
Pja1	3.4385	3.4678	3.3793	3.5166	3.6092	3.4294	3.5353	3.5005	3.5274	3.6277	3.6334	3.6663	3.6313	3.6383	3.702	3.7125	3.6789	3.7733	3.7658	3.65	3.7716	3.7562
Plxnb2	2.3801	2.3095	2.3582	2.2406	2.2637	2.2284	2.2663	2.2651	2.2294	2.0864	2.1785	2.1462	2.1343	2.1207	2.102	2.1549	2.0943	2.1792	2.148	2.0925	2.1561	2.1003
Spbc25	4.2273	4.1681	4.2528	4.2101	4.0942	4.117	4.2652	4.1174	4.304	4.4221	4.2698	4.3408	4.3749	4.1953	4.3066	4.2871	4.18	4.216	4.2601	4.0319	4.1503	4.1342
Chek2	3.5951	3.5937	3.5246	3.5341	3.4971	3.526	3.5086	3.4552	3.4482	3.4249	3.3552	3.3118	3.348	3.1092	3.1439	3.1227	3.0416	3.0666	3.0944	2.9521	3.0546	3.052
Klhdc2	3.3244	3.3154	3.4208	3.3174	3.158	3.408	3.5442	3.2715	3.4731	3.7506	3.7457	3.841	3.8186	3.7532	3.8468	3.819	3.7353	3.818	3.8226	3.6614	3.8113	3.7943
LOC676382	2.8802	2.845	2.8889	2.8134	2.7611	2.7462	2.8263	2.7407	2.8294	2.7739	2.8911	2.8927	2.9005	2.7912	2.8896	2.8466	2.7703	2.8285	2.8028	2.7182	2.866	2.8224
9330102E08Rik	2.1053	2.0874	2.1026	2.0634	2.1131	1.9898	2.0282	2.0621	2.1414	2.0102	2.0996	2.0461	2.0654	2.0482	2.0645	2.0678	2.123	2.0979	2.0512	2.0746	2.0783	2.0786
Zc3h6	2.1201	2.203	2.0832	2.0771	2.0309	2.099	2.1493	2.0224	2.1878	2.2043	2.2167	2.2124	2.1668	2.1986	2.2348	2.2189	2.2484	2.2011	2.2207	2.2325	2.2736	2.2928
C030046E11Rik	2.3722	2.3921	2.3053	2.3679	2.3148	2.2989	2.3162	2.3039	2.2967	2.2353	2.15	2.2342	2.2458	2.2816	2.2465	2.2713	2.2781	2.2836	2.2996	2.2906	2.3403	2.3396
BC048546	1.7987	1.6835	1.6589	1.6483	1.7219	1.6696	1.5906	1.5952	1.691	1.6151	1.6849	1.6879	1.6939	1.6858	1.6566	1.6363	1.6385	1.6353	1.6611	1.6667	1.6699	1.6559
Rap2b	3.239	3.2106	3.2702	3.346	3.3736	3.2306	3.2222	3.1768	3.1389	3.2484	3.3108	3.2898	3.2655	3.394	3.363	3.3601	3.3715	3.3318	3.3903	3.3547	3.339	3.3273
Gpr1	2.1003	2.2885	2.1568	2.1538	2.2153	2.1473	2.2718	2.258	2.1801	2.1987	2.1875	2.2324	2.1738	2.328	2.3611	2.3826	2.4221	2.5241	2.4697	2.5519	2.7037	2.5931
Ptpn21	2.7203	2.6799	2.6674	2.6279	2.6096	2.61	2.6092	2.6015	2.6971	2.6223	2.8006	2.8398	2.8387	2.7887	2.9251	2.9223	2.9299	3.0717	3.1058	2.8623	3.0407	3.0042
Lrrc57	2.9566	2.9865	2.9485	2.9494	2.9404	2.964	2.9711	2.9098	2.9363	2.7807	3.0069	2.9173	2.9098	2.8972	2.9093	2.8951	2.9181	2.9083	2.9252	2.8546	2.9301	2.9066
Dnttip2	4.1546	4.2723	4.2371	4.302	4.2019	4.2178	4.1967	4.1287	4.1183	4.1922	4.2121	4.2362	4.23	4.3096	4.3057	4.2758	4.2725	4.2979	4.2851	4.2828	4.3061	4.3119
Iqwd1	2.5799	2.6254	2.5538	2.5771	2.5552	2.5652	2.625	2.5127	2.5719	2.501	2.4932	2.5615	2.549	2.519	2.6012	2.5916	2.5901	2.6997	2.7184	2.6437	2.7764	2.8109
Ninj1	3.1902	3.1871	3.284	3.2611	3.0319	3.2177	3.1976	3.0889	3.3207	3.4438	3.306	3.3576	3.3656	3.3475	3.4599	3.4691	3.3383	3.5148	3.5562	3.4685	3.5677	3.5903
Nkrf	3.2052	3.2513	3.1946	3.1964	3.2214	3.2076	3.2863	3.2437	3.1846	3.1809	3.0237	3.0652	3.0605	2.8884	3.0478	2.9713	2.7346	2.9167	2.9359	2.679	2.8981	2.874
Cdca4	3.3938	3.3113	3.4277	3.4134	3.4757	3.3722	3.3221	3.3577	3.1082	3.2241	3.1675	3.1587	3.2045	3.0595	3.1776	3.1718	3.047	3.1588	3.1929	3.0295	3.1309	3.1745
Tra2a	3.9501	3.9462	4.0271	4.0773	3.9267	4.0059	3.961	3.9624	4.0587	4.1352	4.1217	4.171	4.168	4.115	4.1675	4.1515	4.1177	4.1452	4.1546	4.0666	4.1178	4.1169
AU024582	3.0897	3.1675	3.1604	3.2309	3.3249	3.2995	3.1784	3.2655	3.109	3.1848	3.0631	3.0807	3.0613	2.991	3.1425	3.123	3.0929	3.2252	3.2345	3.1666	3.3298	3.298
Nfkb1	3.514	3.472	3.603	3.5223	3.4415	3.5687	3.5848	3.5215	3.4883	3.5252	3.2853	3.2825	3.3192	3.2853	3.3493	3.3472	3.3091	3.3951	3.4441	3.2612	3.3972	3.3804
Irf8	3.5563	3.5573	3.5415	3.5105	3.4652	3.5116	3.5265	3.4684	3.5304	3.5251	3.5023	3.5087	3.5081	3.5121	3.4997	3.4736	3.4818	3.4474	3.491	3.4707	3.4608	3.4783
AA545190	1.8746	2.0642	1.8989	1.8892	2.0269	2.0281	2.0415	2.0173	2.031	1.9457	2.0068	2.0056	2.0163	2.018	2.0009	2.0168	2.0078	1.9967	1.9825	2.0145	1.9988	1.982
Kif18a	3.5115	3.5544	3.4425	3.4896	3.4781	3.5182	3.6023	3.4873	3.6049	3.4935	3.4206	3.3837	3.438	3.3452	3.4379	3.389	3.3065	3.3772	3.3815	3.2543	3.3207	3.306
Kcnh1	2.4972	2.5053	2.5278	2.623	2.5196	2.4427	2.5515	2.5524	2.4555	2.6049	2.5133	2.4976	2.5397	2.5072	2.5279	2.5148	2.4754	2.4524	2.4935	2.516	2.4713	2.4517
C86187	2.4036	2.348	2.3786	2.3783	2.3407	2.3834	2.4304	2.3711	2.3157	2.3034	2.3147	2.2954	2.3029	2.3194	2.3119	2.3291	2.336	2.317	2.3272	2.328	2.306	2.315
Arrb2	3.1619	3.2444	3.2286	3.2282	3.2751	3.2028	3.178	3.1724	3.1553	3.2273	3.1393	3.177	3.1901	3.1363	3.1659	3.168	3.1672	3.131	3.1819	3.1247	3.1349	3.1461
E2f5	3.7988	3.8041	3.8365	3.7846	3.9234	3.7566	3.7958	3.7773	3.8361	3.868	3.8265	3.8761	3.8827	3.7976	3.9348	3.8625	3.7317	3.8033	3.8172	3.6179	3.7457	3.7122
Mapk8	2.2402	2.2475	2.2374	2.1459	2.0625	2.0918	2.2824	2.1077	2.2021	1.9645	2.0832	2.0743	2.0645	2.0524	2.055	2.0519	2.0388	2.0966	2.0658	2.0679	2.0795	2.0586
L3mbtl3	2.8141	2.7341	2.7798	2.6585	2.6123	2.5564	2.5731	2.6848	2.8098	2.7011	2.8542	2.7692	2.8738	2.9205	3.0098	3.0123	3.197	3.3582	3.3917	3.4122	3.5588	3.5442
Atad1	3.765	3.7035	3.7903	3.6855	3.6379	3.7245	3.7339	3.664	3.7367	3.8174	3.7684	3.7648	3.7656	3.8125	3.8079	3.7781	3.8479	3.7954	3.7847	3.847	3.7963	3.7982
Wbscr22	4.1876	4.2487	4.2215	4.2577	4.2064	4.2036	4.2127	4.1464	4.1847	4.2861	4.2139	4.2182	4.2227	4.1417	4.1951	4.1882	4.1418	4.1274	4.1814	4.0755	4.1058	4.107
Gzmm	3.1037	3.097	3.1203	3.0861	3.1039	3.0606	3.1095	3.1725	3.12	3.2209	3.2082	3.1984	3.2174	3.3099	3.3067	3.3495	3.2955	3.4035	3.3339	3.392	3.3903	3.3865
Eml2	3.6769	3.4725	2.8538	2.7248	2.8629	3.068	3.6178	3.3653	3.5888	3.574	3.8252	3.8147	3.7977	3.8402	3.9048	3.9126	3.9509	3.9832	4.0046	3.9846	4.043	4.0435
Fdft1	3.6799	3.6779	3.7189	3.5729	3.5646	3.6631	3.723	3.7229	3.5011	3.8142	3.5755	3.676	3.6627	3.4922	3.6737	3.6228	3.5442	3.6605	3.6762	3.459	3.6181	3.6098
Zfp750	2.7551	2.6741	2.8303	2.8616	2.6037	2.8495	2.7141	2.8449	2.7781	2.701	2.7038	2.6774	2.7489	2.6955	2.7198	2.7118	2.7148	2.6612	2.7138	2.7124	2.6918	2.758
Birc3	3.1339	3.1117	3.1597	2.9772	3.0232	3.0265	3.1589	3.2116	3.192	3.0753	3.1786	3.2431	3.2425	3.2757	3.3587	3.3243	3.4757	3.561	3.5759	3.5977	3.7059	3.7092
Pramel5	2.595	2.5639	2.5446	2.4989	2.4341	2.4289	2.5336	2.443	2.4889	2.3995	2.5316	2.6523	2.5422	2.6584	2.744	2.7567	2.6185	2.7607	2.7358	2.6469	2.7305	2.6852
Rhoa	4.259	4.1888	4.2281	4.1549	4.1517	4.0666	4.1931	4.1556	4.2632	4.3041	4.1937	4.2502	4.2907	4.2078	4.2638	4.2758	4.2776	4.3148	4.3666	4.2104	4.2943	4.3355
Stk25	3.5406	3.5355	3.4867	3.4893	3.4447	3.4744	3.5115	3.4475	3.4467	3.4021	3.3806	3.4924	3.5371	3.3998	3.5727	3.5995	3.4547	3.5915	3.5985	3.4615	3.6417	3.6212
Dcp1a	3.2959	3.2706	3.3961	3.2969	3.42	3.4377	3.2865	3.1961	3.209	3.2713	3.1513	3.1729	3.1826	3.1252	3.1591	3.1543	3.0949	3.2189	3.2143	3.1835	3.2824	3.2364
Mettl5	4.1963	4.1926	4.1775	4.1881	4.1958	4.164	4.2151	4.1367	4.1228	4.0422	3.8371	3.8344	3.8586	3.687	3.8156	3.7326	3.6709	3.7174	3.7259	3.6299	3.7369	3.724
Ccnl1	2.58	2.549	2.5676	2.4596	2.468	2.4786	2.5013	2.3953	2.4733	2.5045	2.4456	2.4721	2.4844	2.4307	2.4937	2.5397	2.4755	2.4916	2.5012	2.4888	2.4895	2.5045
Ap1m2	3.148	3.0589	3.2076	3.1202	3.287	3.1307	3.2031	3.0934	3.1732	3.107	3.0229	2.9636	3.026	3.1015	3.1544	3.2196	3.2121	3.3776	3.3586	3.3268	3.4212	3.4981
Gnpat	3.4191	3.424	3.3309	3.3981	3.3793	3.3987	3.4149	3.3481	3.3228	3.3316	3.1916	3.1836	3.1994	3.0876	3.1749	3.1281	3.0984	3.1985	3.2067	3.0519	3.1896	3.1909
BC010787	3.5492	3.5025	3.5241	3.4874	3.4676	3.4392	3.4584	3.5029	3.4274	3.44	3.3735	3.3848	3.3918	3.354	3.3562	3.3598	3.444	3.423	3.4461	3.4629	3.4766	3.465
Atpbd1c	3.8964	3.8575	3.9421	3.9931	4.027	3.9743	3.8763	3.9023	3.8007	3.5289	3.75	3.7801	3.7939	3.8057	3.8434	3.8514	3.8718	3.8774	3.917	3.8644	3.9185	3.9158
Abcc3	2.6226	2.5932	2.5771	2.5623	2.5206	2.4931	2.5132	2.4791	2.4711	2.4858	2.5575	2.5173	2.5657	2.5187	2.5549	2.5652	2.5538	2.4795	2.5325	2.5272	2.4552	2.4868
Ppp2ca	4.0356	3.9897	4.055	3.991	3.9588	3.9519	3.9373	3.9114	4.0009	4.1467	3.969	4.0494	4.0649	3.9298	4.1226	4.038	3.9501	4.0769	4.1012	3.8706	4.1191	4.087
Zfyve20	2.7503	2.7089	2.8394	2.8625	2.882	2.6154	2.6761	2.5405	2.4417	2.2615	2.3148	2.341	2.2796	2.4678	2.3176	2.3462	2.3229	2.3913	2.4193	2.3922	2.376	2.3371
Mapk1	4.4652	4.4443	4.4297	4.396	4.3884	4.4158	4.3917	4.3425	4.3783	4.3621	4.3307	4.3393	4.3481	4.3875	4.3621	4.3663	4.4443	4.4254	4.4405	4.4476	4.4613	4.4572
D7Ertd715e	3.626	3.5215	3.539	3.4694	3.5783	3.7332	3.5003	3.4985	3.3626	3.6357	3.6377	3.5562	3.4365	3.578	3.5638	3.6086	3.6113	3.4989	3.5207	3.6429	3.5656	3.6007
9530020G05Rik	3.2356	3.1706	3.2428	3.1674	3.1728	3.1434	3.2658	3.1972	3.368	3.2903	3.385	3.3641	3.3926	3.4105	3.4629	3.4726	3.488	3.5283	3.5649	3.4653	3.5575	3.5539
Qrich2	2.491	2.5415	2.6336	2.5861	2.4703	2.6116	2.5436	2.4876	2.5577	2.5578	2.4481	2.4864	2.4672	2.4703	2.4885	2.4916	2.4496	2.4835	2.4782	2.4852	2.4641	2.481
Ap4s1	3.3744	3.4681	3.4389	3.4328	3.4026	3.3841	3.419	3.3413	3.3845	3.4347	3.3136	3.4677	3.465	3.3098	3.4025	3.3744	3.3609	3.5114	3.5235	3.2913	3.4846	3.4591
1200004M23Rik	3.4772	3.4623	3.5718	3.4565	3.6319	3.463	3.557	3.4722	3.5008	3.6327	3.614	3.533	3.5788	3.5239	3.5373	3.5182	3.5426	3.5839	3.5431	3.5316	3.6111	3.5725
Zfyve19	3.2448	3.2285	3.303	3.1339	3.3214	3.2448	3.2706	3.3072	3.1121	3.3059	3.1062	3.0879	3.108	3.0344	3.1079	3.0855	3.0332	3.0979	3.1211	3.0274	3.1278	3.1157
Dci	3.8248	3.7789	3.7746	3.8591	3.9512	3.811	3.821	3.7948	3.6925	3.6842	3.6274	3.6243	3.6129	3.4472	3.5031	3.4618	3.4526	3.4553	3.4699	3.3912	3.4478	3.44
E330037G11Rik	2.9806	2.9685	2.9362	2.9098	2.8935	2.933	2.9683	2.9089	2.9118	2.8495	2.9295	2.8388	2.8402	2.7746	2.991	2.7751	2.8001	2.7748	2.6809	2.7912	2.7312	2.6928
E330017A01Rik	1.6691	1.8048	1.8192	1.9581	1.8756	1.709	1.8118	1.8047	1.8489	1.7479	1.8693	1.8261	1.8301	1.8086	1.8362	1.8332	1.8746	1.8833	1.8483	1.8666	1.8737	1.8347
Zfp535	2.9794	2.9399	2.907	2.9376	2.8524	2.9156	2.8801	2.8616	2.8533	2.8987	2.7921	2.8186	2.807	2.7427	2.8125	2.7859	2.7574	2.7868	2.8264	2.7454	2.8267	2.8302
Supt5h	3.3979	3.3829	3.3413	3.3621	3.3539	3.3871	3.4368	3.358	3.3853	3.265	3.278	3.2686	3.2768	3.2873	3.4169	3.367	3.3695	3.5497	3.5535	3.4374	3.6523	3.6573
Tnpo3	3.7865	3.7817	3.694	3.7443	3.7229	3.7065	3.7538	3.6963	3.7161	3.6093	3.7057	3.6725	3.6607	3.7036	3.6816	3.618	3.6859	3.6961	3.7248	3.6489	3.7021	3.7014
Sucla2	3.9898	3.9494	3.9451	4.0273	3.9638	3.8329	3.9428	4.0058	4.0077	4.0112	3.9269	3.9425	3.9401	3.9273	3.996	3.9443	3.9731	3.9902	3.9987	3.9654	4.0521	4.0296
Denr	3.5077	3.5062	3.4931	3.5115	3.4342	3.4341	3.3964	3.3642	3.3289	3.2696	3.2753	3.3609	3.3575	3.1811	3.2599	3.2741	3.1656	3.3003	3.3199	3.0919	3.2068	3.2132
1810055E12Rik	3.0787	3.0993	3.0791	3.1083	3.0372	3.0631	3.1491	3.0767	3.1041	3.1953	3.1353	3.1621	3.1133	3.0794	3.1678	3.124	3.1385	3.1723	3.1335	3.0994	3.1732	3.1434
Alkbh1	3.3441	3.3721	3.2563	3.2898	3.2624	3.2958	3.2788	3.2147	3.2501	3.1653	3.2431	3.2293	3.2587	3.2215	3.2914	3.2282	3.1568	3.2574	3.2514	3.1901	3.2494	3.2751
Cntfr	3.5358	3.5237	3.5897	3.6052	3.5926	3.5228	3.5338	3.5476	3.5249	3.5562	3.5791	3.5452	3.5426	3.5629	3.5462	3.5643	3.5632	3.516	3.5335	3.5728	3.5383	3.53
Hspb8	3	3.1256	3.091	3.014	3.0067	2.9198	3.1213	3.0838	3.0663	2.9764	3.2074	3.2481	3.2428	3.3995	3.4173	3.4045	3.4637	3.5074	3.5621	3.5047	3.5512	3.55
Crebbp	3.2857	3.2482	3.3401	3.2394	3.5402	3.5219	3.3352	3.3229	3.4413	3.1932	3.5354	3.4049	3.3972	3.553	3.4396	3.4572	3.49	3.4624	3.5308	3.5314	3.5564	3.5284
Psma7	4.7228	4.729	4.6763	4.7224	4.7064	4.72	4.723	4.706	4.7369	4.6871	4.7566	4.7389	4.7323	4.8032	4.796	4.7832	4.7997	4.7475	4.7358	4.7549	4.7195	4.6891
Fbxo15	4.2539	4.2571	4.3251	4.2258	4.1053	4.3122	4.201	4.0822	4.0268	4.1546	3.9164	3.8252	3.735	3.6249	3.6276	3.6499	3.4475	3.4884	3.4187	3.3047	3.3495	3.2944
Abcb7	2.7238	2.7171	2.6664	2.6516	2.6341	2.6592	2.6989	2.632	2.6283	2.6239	2.6348	2.6669	2.6592	2.5468	2.5836	2.6209	2.5149	2.6301	2.6097	2.4587	2.6112	2.5704
Cd300lg	2.1842	2.0943	2.176	2.0939	2.0984	2.0357	2.0657	2.0503	2.1527	1.9823	2.0722	2.0745	2.0969	2.0964	2.0574	2.1008	2.0585	2.1137	2.0785	2.0959	2.0952	2.0943
Dpp3	4.0631	4.0617	3.9276	3.9238	4.0356	3.9911	4.0538	3.9475	4.0295	3.9613	3.9466	3.9271	3.9625	3.9134	3.929	3.931	3.8829	3.8985	3.9504	3.8366	3.8679	3.9017
Tbp	3.6121	3.654	3.5534	3.5856	3.5535	3.5644	3.6286	3.5826	3.6122	3.5042	3.5345	3.5601	3.5579	3.5743	3.6076	3.6003	3.616	3.5934	3.6207	3.5831	3.6158	3.6172
Ehf	2.244	2.3594	2.2966	2.3071	2.2312	2.2158	2.1998	2.1005	2.218	2.1711	2.2164	2.2575	2.2133	2.2179	2.2174	2.2064	2.2493	2.154	2.2108	2.2254	2.2069	2.2268
Obfc2a	3.7262	3.7229	3.7205	3.7063	3.6895	3.6898	3.7148	3.6518	3.7108	3.6562	3.6884	3.7143	3.74	3.7571	3.8514	3.8102	3.8295	3.8463	3.9036	3.8274	3.9387	3.9617
6330409N04Rik	2.9214	2.8806	2.9545	2.9967	2.9426	2.8415	2.9565	2.8075	2.9798	3.0199	3.0733	3.1503	3.135	3.0533	3.1029	3.0962	3.0691	3.1375	3.1213	3.0725	3.1453	3.1433
Mllt10	3.7817	3.7621	3.8131	3.8584	3.714	3.6797	3.7657	3.6936	3.6599	3.8647	3.7283	3.7311	3.7317	3.6858	3.7619	3.7419	3.7468	3.8175	3.8449	3.7719	3.8979	3.9135
9830169C18Rik	2.5276	2.5272	2.5066	2.5294	2.4072	2.5123	2.5269	2.5443	2.4917	2.3764	2.4608	2.463	2.4394	2.4464	2.4521	2.4731	2.4276	2.4919	2.4581	2.4214	2.5063	2.5009
Trappc3	3.7593	3.7803	3.5834	3.4551	3.5466	3.6501	3.7426	3.6748	3.7549	3.7269	3.7729	3.8217	3.8025	3.8025	3.8738	3.8669	3.8923	3.963	3.9627	3.9228	3.9789	3.9976
Alg2	3.6039	3.6175	3.6787	3.5904	3.6163	3.5695	3.5868	3.6501	3.636	3.5332	3.5973	3.5854	3.5729	3.6096	3.6035	3.5948	3.588	3.5752	3.5827	3.6023	3.5835	3.6016
Rnf2	2.8007	2.799	2.8514	2.7251	2.6781	2.826	2.7742	2.8321	2.6622	2.7219	2.6511	2.7705	2.7748	2.6763	2.8004	2.8002	2.7632	2.8394	2.8609	2.7191	2.8524	2.8128
5830406J20Rik	2.4968	2.4448	2.5137	2.6421	2.4911	2.5462	2.4763	2.4739	2.3867	2.5512	2.4463	2.4749	2.4533	2.4278	2.4654	2.4537	2.454	2.4482	2.4435	2.4302	2.4395	2.5273
Eya2	2.1617	2.2843	2.2025	2.1993	2.1816	2.2009	2.197	2.241	2.1557	2.112	2.1619	2.1195	2.159	2.1834	2.1596	2.1623	2.1492	2.1016	2.1288	2.1349	2.124	2.1175
Cldn6	2.6047	2.7118	2.7313	2.6966	2.599	2.6521	2.7899	2.7639	2.6451	2.7234	2.6828	2.6592	2.6645	2.6082	2.6372	2.7015	2.69	2.8391	2.8237	2.7197	2.7274	2.7832
2210409E12Rik	2.9193	2.8141	2.8163	2.8791	2.9432	3.0404	2.9193	2.8304	2.7219	2.8808	2.8307	2.7933	2.8004	2.729	2.7881	2.7815	2.6211	2.6294	2.6574	2.6434	2.6718	2.6558
C330027C09Rik	3.9576	3.9852	3.9	3.9574	3.9242	3.9462	3.9545	3.9474	3.9382	3.8925	3.9858	3.956	3.9757	3.9441	3.9739	3.9228	3.8916	3.8573	3.9096	3.7165	3.7744	3.7627
Klhl21	3.5859	3.6626	3.5788	3.6417	3.5661	3.5882	3.7025	3.6586	3.7231	3.6125	3.3645	3.3525	3.3629	3.2672	3.3409	3.3103	3.2347	3.2895	3.3375	3.2226	3.3462	3.3343
Brp16	3.3284	3.2349	3.2694	3.2275	3.319	3.2361	3.2799	3.311	3.1542	3.2689	3.1206	3.1102	3.144	3.0626	3.1408	3.1328	3.021	3.0911	3.0937	2.9543	3.0698	3.0561
Aatf	3.1935	3.2066	3.1985	3.1499	3.159	3.1894	3.2132	3.185	3.2925	3.3762	3.3166	3.4103	3.3702	3.2739	3.3223	3.3207	3.2764	3.3536	3.353	3.1977	3.3347	3.3107
[truncated: 23,622 more rows]
