# Supplementary material for: An Integrative Approach to Inferring Gene Regulatory Module Networks
Source: PLoS One. 2012 Dec 20;7(12):e52836. doi: 10.1371/journal.pone.0052836 (PMC3527610; doi:10.1371/journal.pone.0052836)
Supplement: File S5 — TF-gene pairs used in Use Case #1, Study 1. (TXT) [file pone.0052836.s005.txt]

OCT4	0610009O20Rik
OCT4	0610039J04Rik
OCT4	0710008K08Rik
OCT4	1110001A07Rik
OCT4	1110005A03Rik
OCT4	1110007M04Rik
OCT4	1110008J03Rik
OCT4	1110008L16Rik
OCT4	1110014K08Rik
OCT4	1110037F02Rik
OCT4	1110049F12Rik
OCT4	1190002J23Rik
OCT4	1300003B13Rik
OCT4	1500004A08Rik
OCT4	1500005K14Rik
OCT4	1700013B16Rik
OCT4	1700040I03Rik
OCT4	1810009A15Rik
OCT4	1810013C15Rik
OCT4	1810019D21Rik
OCT4	1810054D07Rik
OCT4	1810073G14Rik
OCT4	2010001H14Rik
OCT4	2210419D22Rik
OCT4	2310001A20Rik
OCT4	2310005N01Rik
OCT4	2310005O14Rik
OCT4	2310058O09Rik
OCT4	2400003C14Rik
OCT4	2410016F19Rik
OCT4	2410137M14Rik
OCT4	2610027C15Rik
OCT4	2610042L04Rik
OCT4	2610101N10Rik
OCT4	2610204L23Rik
OCT4	2610204M08Rik
OCT4	2610209M04Rik
OCT4	2610528E23Rik
OCT4	2810003C17Rik
OCT4	2810046L04Rik
OCT4	2810410M20Rik
OCT4	2810455K09Rik
OCT4	2900046G09Rik
OCT4	3110043J09Rik
OCT4	3110082I17Rik
OCT4	3200002M19Rik
OCT4	3321401G04Rik
OCT4	4631422O05Rik
OCT4	4632411J06Rik
OCT4	4632413K17Rik
OCT4	4632419K20Rik
OCT4	4732475C15Rik
OCT4	4921511H13Rik
OCT4	4921531C22Rik
OCT4	4930422I07Rik
OCT4	4930463G05Rik
OCT4	4930556P03Rik
OCT4	4930572J05Rik
OCT4	4931406P16Rik
OCT4	4932417I16Rik
OCT4	4932441K18Rik
OCT4	4933403G14Rik
OCT4	5330431N19Rik
OCT4	5730409G15Rik
OCT4	5730590G19Rik
OCT4	5830417I10Rik
OCT4	5830418K08Rik
OCT4	5930434B04Rik
OCT4	6330409N04Rik
OCT4	6330514A18Rik
OCT4	6430527G18Rik
OCT4	7420416P09Rik
OCT4	8030451K01Rik
OCT4	9030025P20Rik
OCT4	9130213B05Rik
OCT4	9230110K08Rik
OCT4	9330159N05Rik
OCT4	9430023L20Rik
OCT4	A130010J15Rik
OCT4	A2m
OCT4	A530050D06Rik
OCT4	A530095I07Rik
OCT4	A930007A09Rik
OCT4	A930008G19Rik
OCT4	A930015D03Rik
OCT4	AA407452
OCT4	AA408296
OCT4	Aaas
OCT4	Aarsd1
OCT4	Abca13
OCT4	Abca2
OCT4	Abca7
OCT4	Abcb1b
OCT4	Abcb8
OCT4	Abcc4
OCT4	Abcd3
OCT4	Abcd4
OCT4	Abcg1
OCT4	Abcg2
OCT4	Abcg4
OCT4	Abhd10
OCT4	Abhd11
OCT4	Abhd4
OCT4	Abhd5
OCT4	Abhd7
OCT4	Abhd9
OCT4	Abi3
OCT4	Ablim1
OCT4	Abo
OCT4	Acad9
OCT4	Acadsb
OCT4	Acat1
OCT4	Acbd3
OCT4	Acbd5
OCT4	Accn2
OCT4	Acd
OCT4	Ace
OCT4	Aco2
OCT4	Acot11
OCT4	Acot9
OCT4	Acox3
OCT4	Acoxl
OCT4	Acp6
OCT4	Acpl2
OCT4	Acrbp
OCT4	Acsbg1
OCT4	Acsl1
OCT4	Acss1
OCT4	Acss2
OCT4	Actb
OCT4	Actg2
OCT4	Actl6a
OCT4	Actl6b
OCT4	Actl7a
OCT4	Actl7b
OCT4	Actn4
OCT4	Actr10
OCT4	Actr3b
OCT4	Acvr1
OCT4	Acvr1c
OCT4	Acy1l2
OCT4	Acy3
OCT4	Acyp1
OCT4	Adal
OCT4	Adam15
OCT4	Adam18
OCT4	Adam19
OCT4	Adam1a
OCT4	Adam23
OCT4	Adam33
OCT4	Adam5
OCT4	Adamts10
OCT4	Adamts16
OCT4	Adamts3
OCT4	Adamtsl3
OCT4	Adamtsl5
OCT4	Adck4
OCT4	Adck5
OCT4	Adcy3
OCT4	Adcy6
OCT4	Adcy7
OCT4	Adfp
OCT4	Adh1
OCT4	Adh5
OCT4	Adipor2
OCT4	Admr
OCT4	Adora2a
OCT4	Adra2c
OCT4	Adrb1
OCT4	Adrbk1
OCT4	Adssl1
OCT4	Aes
OCT4	AF013969
OCT4	Afm
OCT4	Afmid
OCT4	Aga
OCT4	Agbl2
OCT4	Aggf1
OCT4	Agpat4
OCT4	Agrn
OCT4	Agrp
OCT4	Agtrap
OCT4	Ahcyl1
OCT4	Ahdc1
OCT4	AI848100
OCT4	AI894139
OCT4	Aif1
OCT4	Aim1l
OCT4	Ak1
OCT4	Akap2
OCT4	Akap8l
OCT4	Akp2
OCT4	Akr1a4
OCT4	Akr1c13
OCT4	Akt1s1
OCT4	Aldh1a3
OCT4	Aldh1l2
OCT4	Aldh8a1
OCT4	Aldoa
OCT4	Aldoa-ps1
OCT4	Aldoc
OCT4	Alg2
OCT4	Alg8
OCT4	Alox12b
OCT4	Alox12e
OCT4	Alox15
OCT4	Alox5ap
OCT4	Alpk3
OCT4	Als2
OCT4	Als2cl
OCT4	Amacr
OCT4	Amd1
OCT4	Amica1
OCT4	Anapc1
OCT4	Anapc4
OCT4	Anapc7
OCT4	Angpt4
OCT4	Ank
OCT4	Ankhd1
OCT4	Ankmy1
OCT4	Ankra2
OCT4	Ankrd1
OCT4	Ankrd11
OCT4	Ankrd17
OCT4	Ankrd25
OCT4	Ankrd26
OCT4	Ankrd42
OCT4	Ankrd45
OCT4	Ankrd47
OCT4	Ankrd52
OCT4	Ankrd6
OCT4	Anp32a
OCT4	Antxr1
OCT4	Anxa6
OCT4	Anxa7
OCT4	Aof1
OCT4	Aox1
OCT4	Aox3
OCT4	Ap1g2
OCT4	Ap1s1
OCT4	Ap2a1
OCT4	Ap2m1
OCT4	Ap2s1
OCT4	Ap3b2
OCT4	Ap4s1
OCT4	Apbb1
OCT4	Apc2
OCT4	Aplp1
OCT4	Apoa1bp
OCT4	Apoa5
OCT4	Apobec2
OCT4	Apoh
OCT4	Aprin
OCT4	Aptx
OCT4	Aqp3
OCT4	Aqp7
OCT4	Aqr
OCT4	Arfgef2
OCT4	Arfip2
OCT4	Arhgap21
OCT4	Arhgap23
OCT4	Arhgap24
OCT4	Arhgef15
OCT4	Arhgef4
OCT4	Arhgef7
OCT4	Arid1b
OCT4	Arid3a
OCT4	Arid4a
OCT4	Arid5b
OCT4	Arl14
OCT4	Arl2
OCT4	Arl2bp
OCT4	Arl6
OCT4	Arl6ip2
OCT4	Arl6ip5
OCT4	Arl6ip6
OCT4	Armc6
OCT4	Armcx1
OCT4	Arnt
OCT4	Arsa
OCT4	Arsg
OCT4	Artn
OCT4	As3mt
OCT4	Asah3l
OCT4	Asb1
OCT4	Asb16
OCT4	Asb18
OCT4	Asb5
OCT4	Asb8
OCT4	Asb9
OCT4	Ash2l
OCT4	Atad2
OCT4	Atcay
OCT4	Atf3
OCT4	Atf6
OCT4	Atf7ip2
OCT4	Atg10
OCT4	Atg16l1
OCT4	Atg16l2
OCT4	Atg9a
OCT4	Atg9b
OCT4	Atoh7
OCT4	Atp10d
OCT4	Atp11a
OCT4	Atp1a2
OCT4	Atp2a1
OCT4	Atp2a3
OCT4	Atp5a1
OCT4	Atp5l
OCT4	Atp6v1b1
OCT4	Atp6v1c1
OCT4	Atp6v1d
OCT4	Atp6v1f
OCT4	Atp6v1g2
OCT4	Atp8a1
OCT4	Atp8a2
OCT4	Atp8b2
OCT4	Atp9a
OCT4	Atpaf1
OCT4	Atpaf2
OCT4	Atpbd1c
OCT4	Atxn2l
OCT4	Atxn7
OCT4	Atxn7l2
OCT4	AU015836
OCT4	Axin1
OCT4	Axin2
OCT4	Axl
OCT4	Axud1
OCT4	Azi1
OCT4	B230112C05Rik
OCT4	B2m
OCT4	B3galnt2
OCT4	B3galtl
OCT4	B4galnt2
OCT4	B4galt2
OCT4	Bag5
OCT4	Bahcc1
OCT4	Bahd1
OCT4	Baiap2
OCT4	Baiap2l2
OCT4	Banp
OCT4	Basp1
OCT4	Bat2
OCT4	Batf2
OCT4	Bbs5
OCT4	Bbs7
OCT4	BC003324
OCT4	BC005537
OCT4	BC008163
OCT4	BC021523
OCT4	BC023744
OCT4	BC024479
OCT4	BC026657
OCT4	BC034076
OCT4	BC037393
OCT4	BC042698
OCT4	BC048390
OCT4	BC050188
OCT4	BC062115
OCT4	BC066140
OCT4	Bcar3
OCT4	Bcas2
OCT4	Bcdin3
OCT4	Bcl11a
OCT4	Bcl2l12
OCT4	Bcl6
OCT4	Bcl9l
OCT4	Bdh1
OCT4	Bdkrb2
OCT4	Bet1l
OCT4	Bex4
OCT4	Bhlhb3
OCT4	Bhmt
OCT4	Bicd2
OCT4	Bin1
OCT4	Birc6
OCT4	Blcap
OCT4	Blmh
OCT4	Bmi1
OCT4	Bmp6
OCT4	Bnip1
OCT4	Bnip3
OCT4	Bnip3l
OCT4	Bpil2
OCT4	Bptf
OCT4	Brs3
OCT4	Brsk2
OCT4	Brunol4
OCT4	Bscl2
OCT4	Bst1
OCT4	Bsx
OCT4	Btbd9
OCT4	Btf3l4
OCT4	Btk
OCT4	Btn2a2
OCT4	Bud31
OCT4	C1galt1c1
OCT4	C1qdc1
OCT4	C1ql1
OCT4	C1ql3
OCT4	C230093N12Rik
OCT4	C2ta
OCT4	C330006A16Rik
OCT4	C3ar1
OCT4	C77080
OCT4	C80913
OCT4	Cab39
OCT4	Cabc1
OCT4	Cables1
OCT4	Cacna1c
OCT4	Cacna1g
OCT4	Cacnb1
OCT4	Calb2
OCT4	Caln1
OCT4	Calr
OCT4	Calr3
OCT4	Camk1d
OCT4	Camk2b
OCT4	Camk2d
OCT4	Camkk2
OCT4	Camta2
OCT4	Cand1
OCT4	Capn10
OCT4	Capn5
OCT4	Capzb
OCT4	Car3
OCT4	Car4
OCT4	Card10
OCT4	Card14
OCT4	Carf
OCT4	Cars
OCT4	Cart
OCT4	Cart1
OCT4	Casc3
OCT4	Casc4
OCT4	Casq2
OCT4	Cast
OCT4	Cat
OCT4	Catsper1
OCT4	Cbfa2t2
OCT4	Cc2d1a
OCT4	Ccbe1
OCT4	Ccdc104
OCT4	Ccdc18
OCT4	Ccdc21
OCT4	Ccdc27
OCT4	Ccdc5
OCT4	Ccdc53
OCT4	Ccdc56
OCT4	Ccdc58
OCT4	Ccdc63
OCT4	Ccdc66
OCT4	Ccdc69
OCT4	Ccdc71
OCT4	Ccdc73
OCT4	Ccdc77
OCT4	Ccdc85a
OCT4	Ccdc94
OCT4	Ccin
OCT4	Cckbr
OCT4	Ccl9
OCT4	Ccnb1
OCT4	Ccnc
OCT4	Ccne2
OCT4	Ccnf
OCT4	Ccnj
OCT4	Ccnl1
OCT4	Ccnt2
OCT4	Ccpg1
OCT4	Ccrl1
OCT4	Ccs
OCT4	Cct2
OCT4	Cd109
OCT4	Cd14
OCT4	Cd160
OCT4	Cd200r1
OCT4	Cd300lb
OCT4	Cd300lf
OCT4	Cd320
OCT4	Cd38
OCT4	Cd63
OCT4	Cd68
OCT4	Cdc14b
OCT4	Cdc42bpg
OCT4	Cdc42ep1
OCT4	Cdc42ep2
OCT4	Cdc7
OCT4	Cdc91l1
OCT4	Cdca5
OCT4	Cdh1
OCT4	Cdh15
OCT4	Cdh16
OCT4	Cdk3
OCT4	Cdk4
OCT4	Cdk5rap1
OCT4	Cdkn2c
OCT4	Cds1
OCT4	Cds2
OCT4	Cdt1
OCT4	Cdx4
OCT4	Cdyl
OCT4	Cebpb
OCT4	Cebpg
OCT4	Celsr3
OCT4	Cenpf
OCT4	Cenpm
OCT4	Centa1
OCT4	Centd2
OCT4	Centd3
OCT4	Centg1
OCT4	Centg3
OCT4	Cep110
OCT4	Cep164
OCT4	Cerk
OCT4	Cfl1
OCT4	Cgref1
OCT4	Chaf1a
OCT4	Chaf1b
OCT4	Chchd6
OCT4	Chchd7
OCT4	Chchd8
OCT4	Chd1l
OCT4	Chd5
OCT4	Chd7
OCT4	Chia
OCT4	Chka
OCT4	Chmp1b
OCT4	Chmp6
OCT4	Chmp7
OCT4	Chrna1
OCT4	Chrna6
OCT4	Chrnb2
OCT4	Chrnb3
OCT4	Chrne
OCT4	Chst12
OCT4	Chst2
OCT4	Chuk
OCT4	Ciapin1
OCT4	Cic
OCT4	Cidea
OCT4	Cideb
OCT4	Cited2
OCT4	Ckap2
OCT4	Ckm
OCT4	Cks2
OCT4	Clasp1
OCT4	Clca6
OCT4	Clcc1
OCT4	Clcf1
OCT4	Cldn13
OCT4	Cldn5
OCT4	Clec2l
OCT4	Clec4d
OCT4	Clpp
OCT4	Clstn2
OCT4	Cltc
OCT4	Clybl
OCT4	Cmah
OCT4	Cml2
OCT4	Cmtm3
OCT4	Cmtm8
OCT4	Cmya5
OCT4	Cndp2
OCT4	Cnih4
OCT4	Cnn2
OCT4	Cnot1
OCT4	Cnot10
OCT4	Cnot2
OCT4	Cntd1
OCT4	Cntfr
OCT4	Cntn4
OCT4	Cntn5
OCT4	Cobl
OCT4	Cog2
OCT4	Cog8
OCT4	Col11a2
OCT4	Col15a1
OCT4	Col25a1
OCT4	Col2a1
OCT4	Col9a3
OCT4	Cops3
OCT4	Cops4
OCT4	Cops6
OCT4	Cops7a
OCT4	Coq10a
OCT4	Coq2
OCT4	Coq6
OCT4	Cox11
OCT4	Cox5a
OCT4	Cox6a1
OCT4	Cox7b
OCT4	Cox8b
OCT4	Cpa5
OCT4	Cpeb1
OCT4	Cpeb3
OCT4	Cpne5
OCT4	Cpsf1
OCT4	Cpsf2
OCT4	Cpt1c
OCT4	Cpvl
OCT4	Crat
OCT4	Crb3
OCT4	Creb3
OCT4	Creg1
OCT4	Crem
OCT4	Crisp3
OCT4	Crk
OCT4	Crls1
OCT4	Crmp1
OCT4	Crtap
OCT4	Crybb3
OCT4	Crygd
OCT4	Cryge
OCT4	Cryl1
OCT4	Csdc2
OCT4	Csmd3
OCT4	Csn1s2a
OCT4	Csn1s2b
OCT4	Csnk1a1
OCT4	Csnk1e
OCT4	Csnk2a1
OCT4	Cspg5
OCT4	Cspp1
OCT4	Csrp1
OCT4	Csrp2
OCT4	Cst3
OCT4	Cstb
OCT4	Ctbp2
OCT4	Ctcf
OCT4	Ctdp1
OCT4	Ctdsp1
OCT4	Ctdspl
OCT4	Ctnna2
OCT4	Ctsf
OCT4	Ctsq
OCT4	Ctss
OCT4	Ctsw
OCT4	Ctsz
OCT4	Cttnbp2
OCT4	Cttnbp2nl
OCT4	Ctxn1
OCT4	Cul2
OCT4	Cul4b
OCT4	Cutl1
OCT4	Cxcl5
OCT4	Cxcl7
OCT4	Cxcr7
OCT4	Cxx1b
OCT4	Cxxc4
OCT4	Cyb5r2
OCT4	Cybrd1
OCT4	Cyp11a1
OCT4	Cyp19a1
OCT4	Cyp27b1
OCT4	Cyp2c54
OCT4	Cyp2j5
OCT4	Cyp2s1
OCT4	Cyp46a1
OCT4	Cyr61
OCT4	D10Ertd641e
OCT4	D11Ertd636e
OCT4	D13Wsu177e
OCT4	D14Ertd436e
OCT4	D14Ertd668e
OCT4	D15Ertd621e
OCT4	D15Wsu169e
OCT4	D17Wsu104e
OCT4	D19Ertd386e
OCT4	D1pas1
OCT4	D230037D09Rik
OCT4	D2Bwg1335e
OCT4	D4Bwg0951e
OCT4	D4Wsu132e
OCT4	Dap
OCT4	Dapk3
OCT4	Dars2
OCT4	Dazap1
OCT4	Dbf4
OCT4	Dbn1
OCT4	Dbndd1
OCT4	Dbndd2
OCT4	Dbnl
OCT4	Dbp
OCT4	Dbr1
OCT4	Dbx2
OCT4	Dcamkl2
OCT4	Dchs1
OCT4	Dck
OCT4	Dcp1b
OCT4	Dctd
OCT4	Dctn6
OCT4	Dcxr
OCT4	Ddah1
OCT4	Ddah2
OCT4	Ddb1
OCT4	Ddc
OCT4	Ddef1
OCT4	Ddi2
OCT4	Ddx20
OCT4	Ddx23
OCT4	Ddx24
OCT4	Ddx41
OCT4	Ddx42
OCT4	Ddx49
OCT4	Ddx5
OCT4	Ddx50
OCT4	Ddx56
OCT4	Ddx58
OCT4	Dedd2
OCT4	Def6
OCT4	Defb1
OCT4	Defb36
OCT4	Degs2
OCT4	Dennd3
OCT4	Denr
OCT4	Depdc7
OCT4	Dgcr8
OCT4	Dgkq
OCT4	Dhcr24
OCT4	Dhh
OCT4	Dhrs1
OCT4	Dhrs13
OCT4	Dhx29
OCT4	Dhx32
OCT4	Dido1
OCT4	Dip2a
OCT4	Dkk1
OCT4	Dlc1
OCT4	Dlgap1
OCT4	Dlgh1
OCT4	Dll4
OCT4	Dlx3
OCT4	Dlx4
OCT4	Dlx5
OCT4	Dmc1
OCT4	Dmtf1
OCT4	Dmxl1
OCT4	Dnahc10
OCT4	Dnahc3
OCT4	Dnahc5
OCT4	Dnahc8
OCT4	Dnaic1
OCT4	Dnaja2
OCT4	Dnajb10
OCT4	Dnajb14
OCT4	Dnajc11
OCT4	Dnali1
OCT4	Dnase1l3
OCT4	Dnpep
OCT4	Dock2
OCT4	Dock9
OCT4	Dohh
OCT4	Dok1
OCT4	Dok2
OCT4	Donson
OCT4	Dpm2
OCT4	Dpp3
OCT4	Dpp8
OCT4	Dppa2
OCT4	Dppa3
OCT4	Dppa5
OCT4	Dpy19l1
OCT4	Dpy19l3
OCT4	Dpysl2
OCT4	Dscr1
OCT4	Dscr1l1
OCT4	Dscr3
OCT4	Dsg1b
OCT4	Dsg1c
OCT4	Dsg2
OCT4	Dsg3
OCT4	Dus3l
OCT4	Dusp18
OCT4	Dusp2
OCT4	Dusp9
OCT4	Dvl2
OCT4	Dzip1
OCT4	E130306D19Rik
OCT4	E230017H14Rik
OCT4	E230022H04Rik
OCT4	E2f1
OCT4	E2f7
OCT4	E330039K12Rik
OCT4	E430028B21Rik
OCT4	Ebf2
OCT4	Ebi3
OCT4	Ecd
OCT4	Ece2
OCT4	Ech1
OCT4	Echdc3
OCT4	Edar
OCT4	Edd1
OCT4	Edem1
OCT4	Edg2
OCT4	Edg5
OCT4	Edn1
OCT4	Ednra
OCT4	Eef1d
OCT4	Efcab2
OCT4	Efcab4a
OCT4	Efcbp1
OCT4	Efemp2
OCT4	Efha1
OCT4	Efna2
OCT4	Efna4
OCT4	Efnb3
OCT4	Efs
OCT4	EG231903
OCT4	EG406223
OCT4	EG406236
OCT4	EG434437
OCT4	Egf
OCT4	Egfl8
OCT4	Egfl9
OCT4	Egr1
OCT4	Egr2
OCT4	Ehhadh
OCT4	Eif2a
OCT4	Eif2ak1
OCT4	Eif2ak3
OCT4	Eif2b3
OCT4	Eif2c1
OCT4	Eif2c3
OCT4	Eif2s1
OCT4	Eif2s2
OCT4	Eif2s3y
OCT4	Eif3s5
OCT4	Eif3s9
OCT4	Eif4a2
OCT4	Eif4a3
OCT4	Eif4e
OCT4	Eif4e3
OCT4	Eif4g1
OCT4	Ela1
OCT4	Ela2a
OCT4	Elavl2
OCT4	Elavl3
OCT4	Elf1
OCT4	Elf4
OCT4	Ell
OCT4	Elmo1
OCT4	Emb
OCT4	Emid1
OCT4	Eml2
OCT4	Emx2
OCT4	Emx2os
OCT4	Enc1
OCT4	Eno1
OCT4	Enpp2
OCT4	Ensa
OCT4	Entpd1
OCT4	Entpd8
OCT4	Eny2
OCT4	Epb4.1l3
OCT4	Epb4.1l4a
OCT4	Epc1
OCT4	Epc2
OCT4	Ephb4
OCT4	Epn3
OCT4	Epor
OCT4	Eprs
OCT4	Eras
OCT4	Erbb2
OCT4	Erbb2ip
OCT4	Es2el
OCT4	Espn
OCT4	Esr1
OCT4	Esrrb
OCT4	Etos1
OCT4	Etv1
OCT4	Eva1
OCT4	Exdl1
OCT4	Exdl2
OCT4	Exoc4
OCT4	Exosc2
OCT4	Exosc5
OCT4	Extl2
OCT4	F11
OCT4	F13a1
OCT4	F2
OCT4	F2rl3
OCT4	F3
OCT4	Fabp3
OCT4	Fahd1
OCT4	Fance
OCT4	Farsla
OCT4	Fastk
OCT4	Fbxl11
OCT4	Fbxl18
OCT4	Fbxl2
OCT4	Fbxl22
OCT4	Fbxl7
OCT4	Fbxo10
OCT4	Fbxo16
OCT4	Fbxo27
OCT4	Fbxo31
OCT4	Fbxo42
OCT4	Fbxo45
OCT4	Fbxo46
OCT4	Fbxo47
OCT4	Fbxo5
OCT4	Fbxo6
OCT4	Fbxo7
OCT4	Fbxw7
OCT4	Fbxw9
OCT4	Fcer1g
OCT4	Fcgr1
OCT4	Fcgr3
OCT4	Fcgr3a
OCT4	Fcho2
OCT4	Fem1a
OCT4	Fem1c
OCT4	Ferd3l
OCT4	Ffar2
OCT4	Fgf12
OCT4	Fgf17
OCT4	Fgf18
OCT4	Fgf8
OCT4	Fgfbp1
OCT4	Fgfr1
OCT4	Fgfr2
OCT4	Fgr
OCT4	Fh1
OCT4	Fhad1
OCT4	Fhod1
OCT4	Fibp
OCT4	Fignl1
OCT4	Fkbpl
OCT4	Fkhl18
OCT4	Flad1
OCT4	Flot2
OCT4	Flt1
OCT4	Flywch1
OCT4	Fmn1
OCT4	Fmnl3
OCT4	Fn3k
OCT4	Fosl1
OCT4	Fosl2
OCT4	Foxf1a
OCT4	Foxh1
OCT4	Foxj2
OCT4	Foxl2
OCT4	Foxp1
OCT4	Fpgt
OCT4	Fras1
OCT4	Frat2
OCT4	Frmpd1
OCT4	Frmpd4
OCT4	Frs3
OCT4	Fry
OCT4	Frzb
OCT4	Fscn1
OCT4	Fscn2
OCT4	Fstl5
OCT4	Fto
OCT4	Fubp3
OCT4	Fus
OCT4	Fut8
OCT4	Fxc1
OCT4	Fxn
OCT4	Fxr1h
OCT4	Fxyd7
OCT4	Fzd10
OCT4	Fzd2
OCT4	Fzd6
OCT4	Fzd9
OCT4	G6pc3
OCT4	Gabarap
OCT4	Gabarapl2
OCT4	Gabpa
OCT4	Gabpb2
OCT4	Gabrb1
OCT4	Gabrd
OCT4	Gabrr2
OCT4	Gad2
OCT4	Gadd45g
OCT4	Gal
OCT4	Galc
OCT4	Galk1
OCT4	Galnt6
OCT4	Galntl4
OCT4	Galr2
OCT4	Galr3
OCT4	Garnl4
OCT4	Gars
OCT4	Gas1
OCT4	Gas2l3
OCT4	Gatad1
OCT4	Gatad2b
OCT4	Gats
OCT4	Gba2
OCT4	Gbl
OCT4	Gbp5
OCT4	Gc
OCT4	Gcat
OCT4	Gcc2
OCT4	Gclm
OCT4	Gcm1
OCT4	Gdf1
OCT4	Gdf15
OCT4	Gdf5
OCT4	Gdf9
OCT4	Gdnf
OCT4	Gdpd2
OCT4	Gfra1
OCT4	Gfra2
OCT4	Ggnbp1
OCT4	Ggt1
OCT4	Ggt6
OCT4	Ggta1
OCT4	Ggtl3
OCT4	Gja1
OCT4	Gjc1
OCT4	Gli1
OCT4	Glipr1l2
OCT4	Glipr2
OCT4	Glis1
OCT4	Glo1
OCT4	Gloxd1
OCT4	Glra4
OCT4	Glrx2
OCT4	Gm1019
OCT4	Gm1027
OCT4	Gm1060
OCT4	Gm1070
OCT4	Gm1082
OCT4	Gm114
OCT4	Gm1246
OCT4	Gm1551
OCT4	Gm1587
OCT4	Gm1726
OCT4	Gm216
OCT4	Gm323
OCT4	Gm347
OCT4	Gm356
OCT4	Gm38
OCT4	Gm484
OCT4	Gm550
OCT4	Gm575
OCT4	Gm70
OCT4	Gm854
OCT4	Gm967
OCT4	Gna15
OCT4	Gnai3
OCT4	Gnat2
OCT4	Gnb1l
OCT4	Gnb5
OCT4	Gne
OCT4	Gng12
OCT4	Gng13
OCT4	Gng7
OCT4	Gngt2
OCT4	Gnl3l
OCT4	Gns
OCT4	Golga3
OCT4	Gp5
OCT4	Gpiap1
OCT4	Gpr1
OCT4	Gpr103
OCT4	Gpr110
OCT4	Gpr137
OCT4	Gpr137b
OCT4	Gpr139
OCT4	Gpr146
OCT4	Gpr176
OCT4	Gpr19
OCT4	Gpr33
OCT4	Gpr4
OCT4	Gprc5a
OCT4	Gprin1
OCT4	Gprk6
OCT4	Gpx1
OCT4	Gramd3
OCT4	Grap2
OCT4	Gria3
OCT4	Gria4
OCT4	Grin2c
OCT4	Gripap1
OCT4	Grm6
OCT4	Grm8
OCT4	Grpel1
OCT4	Grsf1
OCT4	Gsdm2
OCT4	Gsg1
OCT4	Gsh1
OCT4	Gss
OCT4	Gstm6
OCT4	Gstp1
OCT4	Gt4-1
OCT4	Gtf2a2
OCT4	Gtf2b
OCT4	Gtf2e2
OCT4	Gtf2ird2
OCT4	Gtl2
OCT4	Gtl3
OCT4	Gulo
OCT4	Gypa
OCT4	Gys1
OCT4	Gzf1
OCT4	Gzmb
OCT4	Gzmm
OCT4	H19
OCT4	H2afv
OCT4	H2afx
OCT4	H2afy
OCT4	H3f3b
OCT4	H6pd
OCT4	Hace1
OCT4	Hagh
OCT4	Hal
OCT4	Hand2
OCT4	Hapln2
OCT4	Has2
OCT4	Hat1
OCT4	Hax1
OCT4	Hbld2
OCT4	Hbs1l
OCT4	Hc
OCT4	Hcrt
OCT4	Hddc3
OCT4	Hdgf
OCT4	Hdlbp
OCT4	Helt
OCT4	Heph
OCT4	Hes3
OCT4	Hes6
OCT4	Hes7
OCT4	Hexim1
OCT4	Hexim2
OCT4	Hgd
OCT4	Hhat
OCT4	Hic1
OCT4	Hic2
OCT4	Hif1a
OCT4	Hils1
OCT4	Hip1r
OCT4	Hipk2
OCT4	Hipk4
OCT4	Hirip3
OCT4	Hist1h1c
OCT4	Hist1h2ac
OCT4	Hist1h2bc
OCT4	Hist1h2bh
OCT4	Hist1h2bp
OCT4	Hist1h3b
OCT4	Hist1h4a
OCT4	Hist1h4b
OCT4	Hist2h2aa1
OCT4	Hist4h4
OCT4	Hivep1
OCT4	Hmgb2
OCT4	Hmgb3
OCT4	Hmgcs2
OCT4	Hmgn1
OCT4	Hmmr
OCT4	Hmx3
OCT4	Hn1
OCT4	Hnrpa3
OCT4	Hnrpab
OCT4	Hnrpf
OCT4	Hook2
OCT4	Hoxa10
OCT4	Hoxa2
OCT4	Hoxa3
OCT4	Hoxa7
OCT4	Hoxb1
OCT4	Hoxb2
OCT4	Hoxb5
OCT4	Hoxb7
OCT4	Hoxb8
OCT4	Hoxc4
OCT4	Hoxc5
OCT4	Hoxc6
OCT4	Hoxd9
OCT4	Hp1bp3
OCT4	Hps1
OCT4	Hps4
OCT4	Hrbl
OCT4	Hrh3
OCT4	Hs3st3a1
OCT4	Hs6st2
OCT4	Hsd11b2
OCT4	Hsd17b11
OCT4	Hsd17b4
OCT4	Hsd3b6
OCT4	Hsdl1
OCT4	Hsdl2
OCT4	Hsf5
OCT4	Hsp90ab1
OCT4	Hspa2
OCT4	Hspa9
OCT4	Hspc171
OCT4	Htf9c
OCT4	Htr2c
OCT4	I830134H01Rik
OCT4	Iars2
OCT4	Icam1
OCT4	Icam4
OCT4	Ick
OCT4	Icmt
OCT4	Icosl
OCT4	Ier2
OCT4	Ier5l
OCT4	Ifi30
OCT4	Ifitm1
OCT4	Ifitm2
OCT4	Ifitm3
OCT4	Ifna1
OCT4	Ifna4
OCT4	Ifnar1
OCT4	Ifnz
OCT4	Ift172
OCT4	Ift80
OCT4	Igf2bp3
OCT4	Igfals
OCT4	Igfbp6
OCT4	Ighg
OCT4	Igkv4-90
OCT4	Igsf6
OCT4	Igsf9
OCT4	Ihpk1
OCT4	Il10ra
OCT4	Il17c
OCT4	Il17ra
OCT4	Il17rd
OCT4	Il1f10
OCT4	Il1f9
OCT4	Il1rapl2
OCT4	Il22ra1
OCT4	Il23a
OCT4	Il25
OCT4	Il27
OCT4	Il31ra
OCT4	Il4ra
OCT4	Il6
OCT4	Il6st
OCT4	Il7
OCT4	Ilk
OCT4	Immp2l
OCT4	Immt
OCT4	Impact
OCT4	Impdh1
OCT4	Inadl
OCT4	Ing1
OCT4	Ing4
OCT4	Inhbe
OCT4	Inpp5b
OCT4	Ints12
OCT4	Ints2
OCT4	Ipo7
OCT4	Ipo9
OCT4	Ippk
OCT4	Iqcd
OCT4	Iqgap3
OCT4	Irak1bp1
OCT4	Irak2
OCT4	Irf2bp1
OCT4	Irf3
OCT4	Irf4
OCT4	Irf8
OCT4	Irgc1
OCT4	Iscu
OCT4	Isl1
OCT4	Itfg1
OCT4	Itga10
OCT4	Itga11
OCT4	Itga3
OCT4	Itgav
OCT4	Itgb1bp3
OCT4	Itgb2
OCT4	Itgb4
OCT4	Itgb4bp
OCT4	Itih1
OCT4	Itpk1
OCT4	Itpkc
OCT4	Itpr2
OCT4	Itsn2
OCT4	Ivd
OCT4	Jag1
OCT4	Jag2
OCT4	Jak1
OCT4	Jak3
OCT4	Jakmip1
OCT4	Jam2
OCT4	Jarid1a
OCT4	Jmjd1a
OCT4	Jmjd2a
OCT4	Jmjd2d
OCT4	Josd1
OCT4	Jph1
OCT4	Jsrp1
OCT4	Jtb
OCT4	Junb
OCT4	Jup
OCT4	Katnal1
OCT4	Kbtbd5
OCT4	Kbtbd7
OCT4	Kbtbd8
OCT4	Kcna3
OCT4	Kcna4
OCT4	Kcna6
OCT4	Kcnc1
OCT4	Kcnd3
OCT4	Kcne2
OCT4	Kcng3
OCT4	Kcnh2
OCT4	Kcnh3
OCT4	Kcnh5
OCT4	Kcnh6
OCT4	Kcnj12
OCT4	Kcnk7
OCT4	Kcnk9
OCT4	Kcnmb1
OCT4	Kcnt2
OCT4	Kcnu1
OCT4	Kcnv2
OCT4	Kctd12
OCT4	Kctd4
OCT4	Kctd7
OCT4	Kdelc2
OCT4	Kif18a
OCT4	Kif23
OCT4	Kif26a
OCT4	Kif2c
OCT4	Kif5b
OCT4	Kif5c
OCT4	Kif7
OCT4	Kifc2
OCT4	Kifc3
OCT4	Kiss1
OCT4	Klc3
OCT4	Klf17
OCT4	Klf2
OCT4	Klhdc1
OCT4	Klhdc4
OCT4	Klhdc7a
OCT4	Klhdc8a
OCT4	Klhl12
OCT4	Klhl14
OCT4	Klhl21
OCT4	Klkb1
OCT4	Klra10
OCT4	Klra13
OCT4	Klra18
OCT4	Klra22
OCT4	Klra4
OCT4	Klra7
OCT4	Klrg1
OCT4	Kns2
OCT4	Kntc1
OCT4	Kpna4
OCT4	Kpnb1
OCT4	Krt13
OCT4	Krt19
OCT4	Krt6a
OCT4	Krt8
OCT4	Krtcap2
OCT4	Krtdap
OCT4	Ksr1
OCT4	Kynu
OCT4	L3mbtl2
OCT4	Lamb1-1
OCT4	Lamc1
OCT4	Laptm4a
OCT4	Larp2
OCT4	Lars
OCT4	Lbp
OCT4	Lbxcor1
OCT4	Lck
OCT4	Lcmt1
OCT4	Lcn11
OCT4	Lcn8
OCT4	Lct
OCT4	Ldlr
OCT4	Leap2
OCT4	Lenep
OCT4	Lepre1
OCT4	Leprel2
OCT4	Leprot
OCT4	Leprotl1
OCT4	Lfng
OCT4	Lgals1
OCT4	Lgals3bp
OCT4	Lgals4
OCT4	Lgals7
OCT4	Lgi4
OCT4	Lgmn
OCT4	Lgr6
OCT4	Lhx2
OCT4	Lhx3
OCT4	Lhx8
OCT4	Lhx9
OCT4	Limd1
OCT4	Lims1
OCT4	Lims2
OCT4	Lipc
OCT4	Lix1l
OCT4	Llgl2
OCT4	Lman1l
OCT4	Lmbr1
OCT4	Lmo1
OCT4	Lmo3
OCT4	Lmo4
OCT4	Lmx1a
OCT4	Lnk
OCT4	LOC383567
OCT4	LOC432988
OCT4	LOC627695
OCT4	LOC638695
OCT4	Lonp1
OCT4	Lonrf2
OCT4	Lor
OCT4	Lpgat1
OCT4	Lpin1
OCT4	Lpl
OCT4	Lrba
OCT4	Lrfn1
OCT4	Lrfn4
OCT4	Lrg1
OCT4	Lrp10
OCT4	Lrp2bp
OCT4	Lrrc2
OCT4	Lrrc20
OCT4	Lrrc23
OCT4	Lrrc24
OCT4	Lrrc27
OCT4	Lrrc29
OCT4	Lrrc34
OCT4	Lrrc41
OCT4	Lrrc42
OCT4	Lrrc44
OCT4	Lrrc4b
OCT4	Lrrc50
OCT4	Lrrc52
OCT4	Lrriq2
OCT4	Lrrk2
OCT4	Lrrn2
OCT4	Lrrn6a
OCT4	Lrrtm2
OCT4	Lrrtm3
OCT4	Lsm14b
OCT4	Lsr
OCT4	Lta
OCT4	Ltbr
OCT4	Ly6e
OCT4	Ly6g6c
OCT4	Ly96
OCT4	Lycat
OCT4	Lynx1
OCT4	Lypd4
OCT4	Lypla3
OCT4	Lysmd3
OCT4	Lyzl4
OCT4	Lztr1
OCT4	Lzts2
OCT4	Mab21l1
OCT4	Macf1
OCT4	Mad1l1
OCT4	Mad2l2
OCT4	Mafg
OCT4	Mal
OCT4	Maoa
OCT4	Map1lc3b
OCT4	Map2k2
OCT4	Map2k5
OCT4	Map3k14
OCT4	Map3k2
OCT4	Map3k7
OCT4	Mapk1
OCT4	Mapk15
OCT4	Mapk7
OCT4	Mapk8ip3
OCT4	Mapkapk5
OCT4	Mapkbp1
OCT4	Mapre3
OCT4	March7
OCT4	Mast1
OCT4	Mast3
OCT4	Mast4
OCT4	Matk
OCT4	Matn3
OCT4	Max
OCT4	Maz
OCT4	Mb
OCT4	Mbd5
OCT4	Mbd6
OCT4	Mbl1
OCT4	Mbtps1
OCT4	Mbtps2
OCT4	Mcee
OCT4	Mcf2l
OCT4	Mcm8
OCT4	Mcpt6
OCT4	Mcts1
OCT4	Mdga1
OCT4	Mdh2
OCT4	Mdk
OCT4	Mdm4
OCT4	Med31
OCT4	Med6
OCT4	Med8
OCT4	Megf8
OCT4	Meig1
OCT4	Men1
OCT4	Meox1
OCT4	Meox2
OCT4	Mesdc1
OCT4	Mesdc2
OCT4	Mest
OCT4	Metap1
OCT4	Metrn
OCT4	Mettl2
OCT4	Mfap3l
OCT4	Mfap5
OCT4	Mfn1
OCT4	Mgat3
OCT4	Mgat4c
OCT4	Mia1
OCT4	Mical1
OCT4	Mical2
OCT4	Mical3
OCT4	Mid1
OCT4	Mid2
OCT4	Midn
OCT4	Mill1
OCT4	Mink1
OCT4	Mixl1
OCT4	Mizf
OCT4	Mknk1
OCT4	Mkrn1
OCT4	Mlh3
OCT4	Mll5
OCT4	Mllt1
OCT4	Mllt11
OCT4	Mllt3
OCT4	Mlstd2
OCT4	Mlx
OCT4	Mlze
OCT4	Mmab
OCT4	Mmp11
OCT4	Mmp2
OCT4	Mmrn2
OCT4	Mms19l
OCT4	Mnd1
OCT4	Moap1
OCT4	Mobk1b
OCT4	Mobkl2a
OCT4	Mobkl2c
OCT4	Mobp
OCT4	Mog
OCT4	Morc1
OCT4	Morc3
OCT4	Morn1
OCT4	Mosc2
OCT4	Mov10
OCT4	Mphosph10
OCT4	Mphosph9
OCT4	Mpp2
OCT4	Mpp5
OCT4	Mpst
OCT4	Mpv17l
OCT4	Mpzl1
OCT4	Mr1
OCT4	Mrc2
OCT4	Mrg1
OCT4	Mrgprd
OCT4	Mrpl24
OCT4	Mrpl33
OCT4	Mrpl35
OCT4	Mrpl44
OCT4	Mrpl48
OCT4	Mrps16
OCT4	Mrps23
OCT4	Mrps34
OCT4	Mrps36
OCT4	Msh2
OCT4	Msh6
OCT4	Mt2
OCT4	Mt4
OCT4	Mta2
OCT4	Mtag2
OCT4	Mtap
OCT4	Mthfsd
OCT4	Mtl5
OCT4	Mtm1
OCT4	Mtmr12
OCT4	Mtmr6
OCT4	Mtmr9
OCT4	Mtss1
OCT4	Mttp
OCT4	Mtus1
OCT4	Muc1
OCT4	Mup4
OCT4	Mus81
OCT4	Mxd1
OCT4	Mxi1
OCT4	Mybbp1a
OCT4	Mybl1
OCT4	Mycn
OCT4	Myf5
OCT4	Myh10
OCT4	Myh14
OCT4	Mylk2
OCT4	Myo10
OCT4	Myo7a
OCT4	Myoz2
OCT4	Myst1
OCT4	Myst2
OCT4	N6amt1
OCT4	Nanog
OCT4	Narg2
OCT4	Nav2
OCT4	Nav3
OCT4	Nbea
OCT4	Nbeal1
OCT4	Ncald
OCT4	Ncbp2
OCT4	Nckap1l
OCT4	Ncoa2
OCT4	Ncor2
OCT4	Nde1
OCT4	Ndn
OCT4	Ndor1
OCT4	Ndp52
OCT4	Ndst2
OCT4	Ndufb3
OCT4	Ndufb8
OCT4	Ndufc2
OCT4	Ndufs6
OCT4	Ndufs8
OCT4	Nedd4l
OCT4	Nefh
OCT4	Nefl
OCT4	Nek1
OCT4	Nek4
OCT4	Neud4
OCT4	Neurod4
OCT4	Neurog1
OCT4	Nfatc4
OCT4	Nfe2
OCT4	Nfe2l2
OCT4	Nfia
OCT4	Nfic
OCT4	Nfix
OCT4	Nfkbil1
OCT4	Nfya
OCT4	Nfyb
OCT4	Ng23
OCT4	Ngef
OCT4	Ngfa
OCT4	Nhp2l1
OCT4	Nhsl1
OCT4	Nicn1
OCT4	Nid1
OCT4	Nif3l1
OCT4	Nin
OCT4	Nipsnap1
OCT4	Nkx2-5
OCT4	Nlgn1
OCT4	Nln
OCT4	Nlrc4
OCT4	Nlrp9a
OCT4	Nme2
OCT4	Nmnat3
OCT4	Noc3l
OCT4	Nodal
OCT4	Nol10
OCT4	Nol11
OCT4	Nol7
OCT4	Nol8
OCT4	Nosip
OCT4	Notch1
OCT4	Notch2
OCT4	Noto
OCT4	Nova2
OCT4	Noxa1
OCT4	Npas3
OCT4	Nphp3
OCT4	Nppa
OCT4	Npr1
OCT4	Npr2
OCT4	Npy6r
OCT4	Nr1d1
OCT4	Nr1h2
OCT4	Nr2c1
OCT4	Nr2c2
OCT4	Nr2f6
OCT4	Nr4a3
OCT4	Nr5a2
OCT4	Nr6a1
OCT4	Nradd
OCT4	Nrm
OCT4	Nrn1
OCT4	Nrsn2
OCT4	Nsbp1
OCT4	Nsun4
OCT4	Nt5m
OCT4	Ntn1
OCT4	Ntn2l
OCT4	Nuak2
OCT4	Nucb1
OCT4	Nudcd1
OCT4	Nudt13
OCT4	Nudt4
OCT4	Nufip2
OCT4	Nup153
OCT4	Nup205
OCT4	Nup54
OCT4	Nup93
OCT4	Nvl
OCT4	Nxph1
OCT4	Nxph3
OCT4	Oas1a
OCT4	Oas1g
OCT4	Oas3
OCT4	Obfc2b
OCT4	Obscn
OCT4	Ocln
OCT4	Ocm
OCT4	Ocrl
OCT4	Odz4
OCT4	Ogfod2
OCT4	Ogfr
OCT4	Ogg1
OCT4	Ogt
OCT4	Olfm4
OCT4	Olfml3
OCT4	Olfr1044
OCT4	Olfr1122
OCT4	Olfr119
OCT4	Olfr1231
OCT4	Olfr130
OCT4	Olfr140
OCT4	Olfr1446
OCT4	Olfr1502
OCT4	Olfr1512
OCT4	Olfr157
OCT4	Olfr166
OCT4	Olfr199
OCT4	Olfr20
OCT4	Olfr212
OCT4	Olfr291
OCT4	Olfr342
OCT4	Olfr447
OCT4	Olfr52
OCT4	Olfr53
OCT4	Olfr600
OCT4	Olfr61
OCT4	Olfr648
OCT4	Olfr694
OCT4	Olfr71
OCT4	Olfr76
OCT4	Olfr801
OCT4	Olfr812
OCT4	Olfr829
OCT4	Olfr854
OCT4	Olfr874
OCT4	Olfr877
OCT4	Olfr891
OCT4	Olfr908
OCT4	Olfr922
OCT4	Olfr924
OCT4	Olfr963
OCT4	Omp
OCT4	Omt2b
OCT4	Opa3
OCT4	Oplah
OCT4	Orc2l
OCT4	Orc4l
OCT4	Ormdl2
OCT4	Ormdl3
OCT4	Osbp
OCT4	Osbpl2
OCT4	Osbpl9
OCT4	Otop2
OCT4	Otud3
OCT4	Otud6a
OCT4	Otx2
OCT4	Oxgr1
OCT4	P2rx7
OCT4	P2rxl1
OCT4	P2ry5
OCT4	Pa2g4
OCT4	Pacsin1
OCT4	Pacsin2
OCT4	Pacsin3
OCT4	Padi2
OCT4	Paics
OCT4	Pak1
OCT4	Pak6
OCT4	Palld
OCT4	Pank2
OCT4	Pank4
OCT4	Panx1
OCT4	Panx2
OCT4	Panx3
OCT4	Papd4
OCT4	Papolg
OCT4	Paqr3
OCT4	Paqr4
OCT4	Park7
OCT4	Parl
OCT4	Parp16
OCT4	Parp6
OCT4	Pars2
OCT4	Parvb
OCT4	Pax5
OCT4	Pbef1
OCT4	Pbx2
OCT4	Pcbd1
OCT4	Pcbp2
OCT4	Pcdh10
OCT4	Pcdh18
OCT4	Pcdhga1
OCT4	Pcdhga10
OCT4	Pcdhga11
OCT4	Pcdhga12
OCT4	Pcdhga2
OCT4	Pcdhga3
OCT4	Pcdhga4
OCT4	Pcdhga5
OCT4	Pcdhga6
OCT4	Pcdhga8
OCT4	Pcdhga9
OCT4	Pcdhgb1
OCT4	Pcdhgb2
OCT4	Pcdhgb4
OCT4	Pcdhgb5
OCT4	Pcdhgb6
OCT4	Pcdhgb7
OCT4	Pcdhgb8
OCT4	Pcdhgc3
OCT4	Pcdhgc4
OCT4	Pcdhgc5
OCT4	Pcgf1
OCT4	Pcm1
OCT4	Pcoln3
OCT4	Pcsk1n
OCT4	Pctk1
OCT4	Pctk2
OCT4	Pcyox1
OCT4	Pcyt2
OCT4	Pdap1
OCT4	Pde1b
OCT4	Pde4a
OCT4	Pde4dip
OCT4	Pde6g
OCT4	Pde8a
OCT4	Pdgfc
OCT4	Pdhb
OCT4	Pdk1
OCT4	Pdlim3
OCT4	Pdlim7
OCT4	Pdzd2
OCT4	Pea15
OCT4	Peci
OCT4	Pef1
OCT4	Peli1
OCT4	Penk1
OCT4	Perq1
OCT4	Pex19
OCT4	Pex2
OCT4	Pex5
OCT4	Pgam5
OCT4	Pgd
OCT4	Pgea1
OCT4	Pggt1b
OCT4	Pglyrp1
OCT4	Pglyrp3
OCT4	Phactr2
OCT4	Phc1
OCT4	Phf13
OCT4	Phf15
OCT4	Phf17
OCT4	Phf21a
OCT4	Phf3
OCT4	Phf5a
OCT4	Phgdhl1
OCT4	Phip
OCT4	Phkb
OCT4	Phlppl
OCT4	Phtf1
OCT4	Phxr1
OCT4	Phyh
OCT4	Pi4k2a
OCT4	Pias4
OCT4	Pigc
OCT4	Pigg
OCT4	Pigm
OCT4	Pign
OCT4	Pigo
OCT4	Pigv
OCT4	Pik3ca
OCT4	Pik3r4
OCT4	Pip5k1b
OCT4	Pipox
OCT4	Pisd
OCT4	Pitpnc1
OCT4	Pitpnm2
OCT4	Pkd1l3
OCT4	Pkd2l2
OCT4	Pkhd1l1
OCT4	Pkia
OCT4	Pkmyt1
OCT4	Pkn2
OCT4	Pkn3
OCT4	Pkp2
OCT4	Pla2g10
OCT4	Pla2g2a
OCT4	Pla2g2e
OCT4	Pla2g3
OCT4	Plac8
OCT4	Plag1
OCT4	Plagl2
OCT4	Plat
OCT4	Plcd4
OCT4	Pldn
OCT4	Plek
OCT4	Plekha2
OCT4	Plekha8
OCT4	Plekhc1
OCT4	Plekhf1
OCT4	Plekhg5
OCT4	Plekhm1
OCT4	Plk1
OCT4	Plk2
OCT4	Plod1
OCT4	Plscr1
OCT4	Plscr3
OCT4	Plscr4
OCT4	Plxdc1
OCT4	Plxdc2
OCT4	Plxnb1
OCT4	Plxnc1
OCT4	Plxnd1
OCT4	Pmp2
OCT4	Pmpcb
OCT4	Pnma2
OCT4	Pnn
OCT4	Pnpla2
OCT4	Pnpla3
OCT4	Podxl2
OCT4	Pofut1
OCT4	Pola2
OCT4	Pold4
OCT4	Pole
OCT4	Polg2
OCT4	Polm
OCT4	Poln
OCT4	Polr2a
OCT4	Polr2c
OCT4	Polr2i
OCT4	Polr3e
OCT4	Polr3g
OCT4	Polr3h
OCT4	Pom121
OCT4	Pomt1
OCT4	Pop4
OCT4	Pou2f2
OCT4	Pou3f1
OCT4	Pou3f2
OCT4	Pou5f1
OCT4	Pou6f1
OCT4	Pp11r
OCT4	Ppa1
OCT4	Ppap2a
OCT4	Ppapdc1
OCT4	Pparbp
OCT4	Pparg
OCT4	Ppargc1b
OCT4	Ppat
OCT4	Ppef1
OCT4	Ppef2
OCT4	Ppfia4
OCT4	Ppfibp1
OCT4	Ppfibp2
OCT4	Ppia
OCT4	Ppie
OCT4	Ppil3
OCT4	Ppil4
OCT4	Ppil5
OCT4	Ppl
OCT4	Ppm1b
OCT4	Ppm1j
OCT4	Ppp1ca
OCT4	Ppp1r12b
OCT4	Ppp1r15b
OCT4	Ppp1r16a
OCT4	Ppp1r16b
OCT4	Ppp1r3c
OCT4	Ppp1r3g
OCT4	Ppp1r9b
OCT4	Ppp2r1b
OCT4	Ppp2r2a
OCT4	Ppp2r2c
OCT4	Ppp2r5b
OCT4	Ppp3ca
OCT4	Ppp4c
OCT4	Ppt1
[truncated: 1,457 more rows]
