# Supplementary material for: An Integrative Approach to Inferring Gene Regulatory Module Networks
Source: PLoS One. 2012 Dec 20;7(12):e52836. doi: 10.1371/journal.pone.0052836 (PMC3527610; doi:10.1371/journal.pone.0052836)
Supplement: File S6 — Modules inferred in Use Case #1, Study 1. (TXT) [file pone.0052836.s006.txt]

#	Module	Ontology	Term	G	%	p-Value	List.Hits	List.Total	Pop.Hits	Pop.Total	Reg.	M.C.G.	GENE Set
7	1	Mol. func	structural constituent of ribosome	90	63	3.63E-11	6	9	142	15985	ENSMUSP00000025271		Rp13, ENSMUSP00000080772, ENSMUSP00000059355, Tpp1, Rps14, Plac8, Tpm1, Gigyf1, ENSMUSP00000051033, ENSMUSP00000076777, AF013969, Vps24, Ube4b, Ifi204, Ramp1, Acbd3, Tmem151, ENSMUSP00000081438, ENSMUSP00000092002, ENSMUSP00000090283, Ftl2, Actr3b, Actr10, Lta, Jag1, Actg1, Atxn7, Fosl2, Rps18, Rab9, Men1, ENSMUSP00000073697, ENSMUSP00000022533, Gcap14, 8430419K02Rik, Cpeb4, Jarid1c, Ranbp6, Trim…
		Cell. comp	ribosome			1.55E-10	6	9	184	16314
		Mol. func	structural molecule activity			3.13E-10	7	9	426	15985
		Cell. comp	ribonucleoprotein complex			4.51E-10	7	9	458	16314
		Bio. proc	translation			1.20E-08	6	9	346	14889
		Cell. comp	cytosolic small ribosomal subunit			1.78E-07	3	9	22	16314
		Bio. proc	ribosome biogenesis			3.58E-07	4	9	111	14889
		Cell. comp	cytosolic ribosome			4.68E-07	3	9	30	16314
		Cell. comp	small ribosomal subunit			9.70E-07	3	9	38	16314
		Bio. proc	ribonucleoprotein complex biogenesis			1.05E-06	4	9	145	14889
		Bio. proc	cellular component biogenesis at cellular level			1.40E-06	4	9	156	14889
		Cell. comp	macromolecular complex			1.74E-06	19	35	2977	16314
		Bio. proc	maturation of SSU-rRNA			1.95E-06	2	9	4	14889
		Cell. comp	contractile fiber part			5.33E-06	5	39	107	16314
		Cell. comp	intracellular part			8.03E-06	32	35	9265	16314
		Cell. comp	myofibril			9.34E-06	5	39	120	16314
		Cell. comp	contractile fiber			1.14E-05	5	39	125	16314
		Cell. comp	cytosolic part			1.67E-05	3	9	97	16314
		Bio. proc	ribosomal small subunit biogenesis			1.78E-05	2	9	11	14889
		Cell. comp	intracellular			2.48E-05	32	35	9643	16314
5	2	Cell. comp	intracellular part	102	80	7.97E-14	76	81	9265	16314	ENSMUSP00000025271		Eif2b3, ENSMUSP00000084582, ENSMUSP00000061227, Ccdc94, Kif18a, WAVE-2, Wasf2, Blmh, Nicn1, Mrpl35, Mrps23, Zbtb7b, Chd1l, Clasp1, Rps19bp1, Ccn-2, ENSMUSP00000071989, Cyclin B1, MAZ, Maz, Kif22, Pole, Gcnt2, Nudcd2, Zc3h8, Nr1h2, Ing1, Mbtps1, Fignl1, Mad2l2, Tubb4, Hdgf, Nup205, D16H22S680E, B230208B08Rik, LOC624997, Plce1, EG331493, Sephs2, Casp9, Cox10, Cand2, Faah, LOC545964, Itfg2, Zfp161, …
		Cell. comp	intracellular			1.14E-13	68	70	9643	16314
		Cell. comp	intracellular organelle			3.50E-10	67	81	8021	16314
		Cell. comp	organelle			3.92E-10	67	81	8038	16314
		Cell. comp	intracellular membrane-bounded organelle			2.84E-09	62	81	7208	16314
		Cell. comp	membrane-bounded organelle			3.12E-09	62	81	7222	16314
		Bio. proc	primary metabolic process			2.37E-08	50	66	6248	14889
		Bio. proc	metabolic process			4.31E-08	52	66	6829	14889
		Cell. comp	macromolecular complex			9.32E-08	30	63	2977	16314
		Bio. proc	cell cycle process			1.03E-07	13	50	630	14889
		Bio. proc	mitotic cell cycle			1.15E-07	11	50	422	14889
		Bio. proc	cellular metabolic process			1.84E-07	44	60	5979	14889
		Bio. proc	cell cycle phase			4.92E-07	11	50	488	14889
		Bio. proc	cell cycle			5.69E-07	16	60	936	14889
		Cell. comp	intracellular organelle part			6.89E-07	40	74	4392	16314
		Cell. comp	spindle			7.91E-07	7	51	166	16314
		Cell. comp	nucleus			8.05E-07	30	51	4262	16314
		Bio. proc	organelle fission			8.35E-07	10	75	266	14889
		Cell. comp	organelle part			1.09E-06	40	74	4465	16314
		Bio. proc	positive regulation of chromosome segregation			1.22E-06	2	10	3	14889
121	3	Bio. proc	base-excision repair	32	62	3.51E-06	3	19	24	14889	ENSMUSP00000025271		Rpap1, ENSMUSP00000064631, ENSMUSP00000021438, Tcfap4, Ier2, Tulp2, Etv2, Nola3, Gyk, Uhrf1, Tcof1, Angptl4, Zfp1, Znrf1, 6030408C04Rik, Upf3b, Pcna, Ttc32, Zfp2, Cry1, Nsl1, Mkrn1-ps1, Qdpr, Parp1, Bckdha, Mylpf, Aard, Cdca7, Coil, Xrcc5, Pold1, G3bp2
		Bio. proc	response to DNA damage stimulus			5.17E-06	7	27	398	14889
		Bio. proc	DNA repair			9.85E-06	6	27	285	14889
		Mol. func	nucleic acid binding			1.47E-05	14	27	2520	15985
		Bio. proc	base-excision repair. gap-filling			2.31E-05	2	19	6	14889
		Mol. func	DNA binding			3.27E-05	11	27	1627	15985
		Bio. proc	cellular response to stress			3.77E-05	8	27	750	14889
		Bio. proc	RNA metabolic process			4.00E-05	14	27	2557	14889
		Cell. comp</nobr>	nucleus</nobr>			4.88E-05	18	29	4262	16314
12	4	Cell. comp	nuclear part	100	74	9.12E-08	24	73	1644	16314	ENSMUSP00000025271		ENSMUSP00000001179, Nup85, Morc3, Alox5ap, Sumo3, Acp6, Polr3h, Irf6, Mlh3, Cand1, Shmt2, Csrp2, Mkrn1, Nup62, Pald, ENSMUSP00000032811, Thbs3, Fto, Xab1, Sap30, Tra1b, ENSMUSP00000058032, Zfp535, Ppa2, 2610024G14Rik, D230025D16Rik, Tex10, Ncoa5, Btbd3, Zfp551, Gprk5, 2510049I19Rik, Taf5l, Sdad1, C80008, Actn3, Raf1, Zcchc10, BC003885, Rccd1, 2310008H09Rik, Ddx51, Fkbp11, Ftsj1, Dhx16, 4930517K11…
		Cell. comp	nucleus			3.30E-07	43	82	4262	16314
		Bio. proc	nucleic acid metabolic process			8.40E-07	32	70	2954	14889
		Cell. comp	intracellular non-membrane-bounded organelle			1.50E-06	27	73	2356	16314
		Cell. comp	non-membrane-bounded organelle			1.50E-06	27	73	2356	16314
		Cell. comp	DNA-directed RNA polymerase III complex			1.76E-06	2	13	3	16314
		Mol. func	nucleic acid binding			2.00E-06	22	50	2520	15985
		Cell. comp	THO complex			2.03E-06	2	10	4	16314
		Cell. comp	THO complex part of transcription export complex			2.03E-06	2	10	4	16314
		Bio. proc	cellular nitrogen compound metabolic process			2.64E-06	36	70	3783	14889
		Cell. comp	intracellular organelle			2.68E-06	61	82	8021	16314
		Bio. proc	cellular macromolecule metabolic process			2.84E-06	40	70	4518	14889
		Bio. proc	gene expression			2.87E-06	31	70	2954	14889
		Cell. comp	organelle			2.93E-06	61	82	8038	16314
		Cell. comp	transcription export complex			3.38E-06	2	10	5	16314
		Cell. comp	nuclear lumen			3.64E-06	19	73	1320	16314
		Bio. proc	nucleobase-containing compound metabolic process			3.69E-06	34	70	3487	14889
		Bio. proc	cellular metabolic process			4.05E-06	46	68	5979	14889
		Bio. proc	intronless viral mRNA export from host nucleus			4.06E-06	2	10	5	14889
		Bio. proc	viral reproductive process			4.24E-06	4	28	59	14889
42	5	Bio. proc	autonomic nervous system development	93	7	1.68E-05	3	21	36	14889	ENSMUSP00000025271		Elmo1, Hes3, Hils1, Cyp11a1, Pigl, Fzd2, Snn, Slc20a2, Ppef1, Sertad2, Angpt4, Pla2g2f, Polr2c, Rap2ip, Sncg, Elavl4, E430016L07Rik, 8030423F21Rik, Shf, Tcl1b2, Ear4, A230056P14Rik, OTTMUSG00000000185, Scn11a, Gluld1, Prss35, Zfp71-rs1, D14Abb1e, Asb14, Nlrp9c, Bbs4, 4833403I15Rik, Gm944, Dicer1, E030046B03Rik, G730013B05Rik, Prb1, Epha10, Hao3, 4931406E20Rik, Cdh6, Pld2, Ms4a4c, Tigd3, LOC668971…
		Bio. proc	peripheral nervous system development			2.30E-05	4	52	48	14889
		Bio. proc	pallium development			6.45E-05	3	13	93	14889
		Bio. proc	testosterone biosynthetic process			7.15E-05	2	52	4	14889
		Bio. proc</nobr>	Schwann cell differentiation</nobr>			9.50E-05	2	13	17	14889
4	6	Cell. comp	intracellular part	105	60	1.30E-05	31	34	9265	16314	ENSMUSP00000025271		Il6st, ENSMUSP00000093803, mKIAA1007, Pola2, POLA2, Prkaca, Stip1, Elp2, Lepre1, Gpr19, Kif5b, Hn1, Arl6ip6, Aqr, Ptges2, EG627427, ENSMUSP00000064755, Pgd, Ap4s1, Psmd8, Mmab, Bcas2, Exdl2, ENSMUSP00000099158, Odag, Zbed4, ENSMUSP00000027131, Nuak2, Zfp82, Hsd17b7, Sf3b1, Sesn2, LOC627110, Zfp512, Stoml2, Camk4, Ccnb2-ps, Edem3, Klf9, Pnpla8, Isg20l1, Snrpn, Nudt9, Snrpb, Nhlrc2, Sirt5, 4732423E…
		Bio. proc	N-glycan processing			2.56E-05	2	20	6	14889
		Cell. comp	cytoplasmic part			3.07E-05	16	22	4770	16314
		Cell. comp	intracellular			3.86E-05	31	34	9643	16314
		Cell. comp	intracellular organelle			7.11E-05	56	79	8021	16314
		Cell. comp	organelle			7.66E-05	56	79	8038	16314
		Cell. comp</nobr>	membrane-bounded organelle</nobr>			8.90E-05	52	79	7222	16314
16	7	Cell. comp	cytoplasm	70	83	7.19E-07	44	59	6987	16314	ENSMUSP00000025271		Pparg, PPAR-gamma promoter, peroxisome proliferator activated receptor gamma gene, Tnnc1, Flt1, Atg16l2, Wwtr1, Arid4b, Wnt9a, Ugp2, Ilk, Abhd5, Serpine1, Phlda3, Krt19, Keratin, type I cytoskeletal 19, BC021523, Plk2, Csrp1, Atp11a, Soat1, Bag3, Snx9, B4galt7, Pxdn, Sri, Agxt2l2, Tpm4, Rhbdf1, Ier5, Ero1l, Btg2, BC016495, Rhob, Gas2l1, BC017643, Dld, Nek6, Nab1, Serinc1, Pdia3, Cald1, Drctnnb1a,…
		Bio. proc	positive regulation of biological process			9.87E-07	12	17	2436	14889
		Bio. proc	regulation of response to stimulus			2.27E-06	18	54	1475	14889
		Bio. proc	regulation of localization			2.92E-06	14	54	908	14889
		Bio. proc	positive regulation of cellular process			3.25E-06	22	54	2205	14889
		Bio. proc	regulation of biological process			3.71E-06	42	61	5909	14889
		Bio. proc	regulation of signal transduction			8.00E-06	15	54	1136	14889
		Cell. comp	melanosome			1.33E-05	3	9	90	16314
		Cell. comp	pigment granule			1.33E-05	3	9	90	16314
		Mol. func	phospholipase inhibitor activity			1.72E-05	2	15	7	15985
		Mol. func	oxidoreductase activity. acting on a sulfur group of donors			1.83E-05	3	19	44	15985
		Bio. proc	biological regulation			1.88E-05	42	61	6241	14889
		Bio. proc	lipid storage			1.88E-05	4	61	39	14889
		Bio. proc	negative regulation of lipid storage			1.99E-05	3	54	15	14889
		Bio. proc	regulation of cellular process			2.47E-05	39	61	5583	14889
		Bio. proc	apoptosis			4.05E-05	14	54	1144	14889
		Mol. func	lipase inhibitor activity			4.50E-05	2	15	11	15985
		Bio. proc	programmed cell death			4.50E-05	14	54	1155	14889
		Cell. comp	cytoplasmic part			5.00E-05	32	59	4770	16314
		Bio. proc	regulation of signaling			5.71E-05	15	54	1341	14889
36	8	Cell. comp	macromolecular complex	77	54	4.13E-06	26	59	2977	16314	ENSMUSP00000025271		Ppp2ca, Ppp2r1a, Slc30a1, Bet1l, Nol11, Tfg, Nde1, Ppp1ca, Tbpl1, Itgb4bp, Rpl3l, Ndufc2, Matn3, Myst1, Ccdc77, Arl2, Cenph, Rrm1, EG386042, Nt5dc1, 9330134C04Rik, Dars, 5730427N09Rik, Matr3, Cib1, LOC629761, D2Ertd435e, 2610507B11Rik, Stt3b, Zfp143, Hmbs, Mtx2, 1200014J11Rik, Crbn, Stard4, Ppp3cb, Armet, LOC636847, Ptpn2, Thoc4, Arhgap11a, Oaz1, Hnrpd, Zfp706, Cct3, Zfand6, Eif3s7, Ppp1cc, Klhl2…
		Cell. comp	microtubule organizing center			6.72E-06	8	49	338	16314
		Cell. comp	centrosome			7.94E-06	7	49	245	16314
		Bio. proc	deoxyribonucleotide biosynthetic process			9.08E-06	2	9	8	14889
		Bio. proc	negative regulation of ion transmembrane transport			9.75E-06	2	47	2	14889
		Cell. comp	nuclear periphery			1.02E-05	3	11	66	16314
		Cell. comp	protein complex			1.03E-05	23	59	2526	16314
		Cell. comp	microtubule cytoskeleton			1.44E-05	10	49	630	16314
		Cell. comp	nuclear lamina			1.86E-05	2	11	10	16314
		Cell. comp	spindle pole			2.19E-05	3	13	71	16314
		Cell. comp	intracellular organelle part			2.57E-05	31	59	4392	16314
		Cell. comp	organelle part			3.65E-05	31	59	4465	16314
		Bio. proc	deoxyribonucleotide metabolic process			5.53E-05	2	9	19	14889
		Cell. comp	ubiquitin ligase complex			7.85E-05	4	36	104	16314
		Cell. comp	cytoskeletal part			9.84E-05	11	49	956	16314
		Cell. comp</nobr>	Cul4A-RING ubiquitin ligase complex</nobr>			9.87E-05	2	36	7	16314
39	9	Bio. proc	cellular response to lipopolysaccharide	101	16	1.97E-06	3	6	70	14889	ENSMUSP00000025271		Gpr4, Fpgt, Olfml2a, Reep2, ENSMUSP00000095938, ENSMUSP00000047267, Pcdhga1, Il16, Btn2a2, ENSMUSP00000030531, Cd14, POU6F1, Gm216, Mpl, Upk1a, Mustn1, Olfr1396, Wnt5a, Habp2, 4833418N02Rik, LOC435618, B3galt2, C76907, Olfr458, Ccl5, Olfr670, Igk-V19-17, C87306, Slc25a16, 1700018A04Rik, 1700020A23Rik, 4933402J10Rik, LOC385152, Clec4a4, Olfr1251, A030001H23Rik, Gm1752, Tff1, B230217J21Rik, Olfr211…
		Bio. proc	positive regulation of T cell apoptosis			2.03E-06	2	6	6	14889
		Bio. proc	cellular response to molecule of bacterial origin			2.53E-06	3	6	76	14889
		Bio. proc	T cell chemotaxis			3.79E-06	2	6	8	14889
		Bio. proc	positive regulation of T cell chemotaxis			3.79E-06	2	6	8	14889
		Bio. proc	regulation of T cell chemotaxis			3.79E-06	2	6	8	14889
		Bio. proc	cellular response to biotic stimulus			3.81E-06	3	6	87	14889
		Bio. proc	positive regulation of T cell migration			4.87E-06	2	6	9	14889
		Bio. proc	positive regulation of lymphocyte migration			4.87E-06	2	6	9	14889
		Bio. proc	regulation of T cell migration			4.87E-06	2	6	9	14889
		Bio. proc	T cell migration			6.08E-06	2	6	10	14889
		Bio. proc	positive regulation of cell adhesion mediated by integrin			6.08E-06	2	6	10	14889
		Bio. proc	positive regulation of lymphocyte apoptosis			6.08E-06	2	6	10	14889
		Bio. proc	regulation of lymphocyte migration			6.08E-06	2	6	10	14889
		Bio. proc	lymphocyte chemotaxis			8.92E-06	2	6	12	14889
		Bio. proc	positive regulation of leukocyte apoptosis			1.05E-05	2	6	13	14889
		Bio. proc	regulation of cell-cell adhesion			1.31E-05	3	16	44	14889
		Bio. proc	positive regulation of cytokine production			1.34E-05	3	6	132	14889
		Bio. proc	regulation of T cell apoptosis			1.42E-05	2	6	15	14889
		Bio. proc	lymphocyte migration			1.62E-05	2	6	16	14889
103	10	Bio. proc	skeletal muscle fiber development	49	12	7.18E-06	3	9	67	14889	ENSMUSP00000025271		Maml3, Ppp3ca, Hoxb5, Trim14, Serpinb7, Kcna6, Klra4, Zfp36l2, Ott, Smcr8, Nr1i2, BC026682, D830016K09Rik, Kcnk4, D130051D11Rik, Tgfbrap1, Pax3, Pabpc5, C130036L24Rik, Abpz, Chat, Bmp2, Ppm1l, Tnrc6b, Scnn1b, 4631405J19Rik, V1rd13, C530034L13Rik, C630010N09, 1110035M17Rik, Ccdc109a, Stk10, Hsd17b2, Fsd2, Taar6, A630098A13Rik, A030009H04Rik, Stk32b, EG432907, D630029K05Rik, Arr3, Pqlc3, Otub1, Ky,…
		Bio. proc	muscle fiber development			1.09E-05	3	9	77	14889
		Bio. proc	striated muscle cell development			2.62E-05	3	9	103	14889
		Bio. proc	muscle cell development			4.35E-05	3	9	122	14889
		Bio. proc	skeletal muscle tissue development			7.13E-05	3	9	144	14889
		Bio. proc	skeletal muscle organ development			8.38E-05	3	9	152	14889
		Mol. func	SMAD binding			9.75E-05	3	30	48	15985
		Bio. proc</nobr>	striated muscle cell differentiation</nobr>			9.94E-05	3	9	161	14889
55	11	Mol. func	adenyl deoxyribonucleotide binding	97	2	8.84E-05	2	62	4	15985	ENSMUSP00000025271		Hsp90ab1, Atp2a3, Cldn13, Tbc1d25, Sart1, Tbcc, Otud3, Bud31, Sult2b1, Rer1, Dnah5, Rhbdd2, Dbndd1, Arhgef7, Sfrp5, Pou6f2, 6430562O15Rik, Fpr-rs4, LOC383364, LOC622345, 1110008F13Rik, Gm12, Olfr645, LOC433600, 1500031H01Rik, Msx3, Dact2, Grm2, Tcl1b4, Arsk, Gal3st2, E130104P22Rik, Acox2, Olfr769, Spfh2, 2810436B12Rik, 1700122O11Rik, Prr16, 4933429E10Rik, 0610016J10Rik, Aldh4a1, Tctex1d1, 2010013…
		Mol. func</nobr>	purine deoxyribonucleotide binding</nobr>			8.84E-05	2	62	4	15985
80	12	Mol. func	G-protein coupled receptor activity	89	19	1.70E-06	16	51	1309	15985	ENSMUSP00000025271		Olfr61, integrin beta 5, Chrnb2, Olfr140, Gm575, Gpr110, Ppyr1, Dnajc11, Rasgrf2, Tmem174, Olfr186, Cdkl3, Lonrf3, 4930528F23Rik, Sec23ip, Olfr944, Cdc26, Prlpe, Mrp63, LOC622959, Dalrd3, Thsd3, Ifnk, Tesp1, 2900010M23Rik, Srd5a1, Als2cr15, LOC665742, Scyl1bp1, D430036J16Rik, 4933438A12Rik, LOC640316, Tceal6, EG637053, Mdh1b, 9830169C18Rik, 4930479D17Rik, Ammecr1, Olfr786, Aqp6, Gm799, 0610010D20…
		Mol. func	G-protein coupled receptor signaling pathway			1.70E-06	16	51	1309	15985
		Mol. func	transmembrane signaling receptor activity			1.12E-05	17	51	1699	15985
		Mol. func</nobr>	signaling receptor activity</nobr>			2.08E-05	17	51	1780	15985
174	13	Mol. func</nobr>	glycine binding</nobr>	24	8	8.13E-05	2	20	11	15985	ENSMUSP00000025271		Pkmyt1, C3ar1, Nrn1, A830041P22Rik, Coro1a, Ndufb4, Gnmt, Ahr, 5430403N17, Ina, A430110L20Rik, Atf5, Ccar1, 5930416I19Rik, Grin3b, Lss, Armc1, Scye1, Slc25a30, Ddx3x, Sult1c2, C730014E05Rik, Rbm3, Metap2
109	14	Mol. func	RNA polymerase II transcription coactivator activity	24	8	2.32E-05	2	10	12	15985	ENSMUSP00000025271		Ffar2, Dhrs13, Bbs7, Peli1, Txndc12, Tspyl2, Cox8h, 5031434O11Rik, 2810416G20Rik, 9330175M20Rik, Zfp189, Nlrc3, 1700003M02Rik, LOC667036, 2610021K21Rik, 4922501C03Rik, LOC669171, 5730507H05Rik, 0610009B22Rik, LOC671039, Sox11, Epm2aip1, Tcfap2b, LOC384401
		Mol. func	RNA polymerase II transcription factor binding transcription factor activity involved in positive regulation of transcription			2.32E-05	2	10	12	15985
		Bio. proc	sympathetic nervous system development			4.40E-05	2	9	17	14889
		Mol. func</nobr>	RNA polymerase II activating transcription factor binding</nobr>			5.99E-05	2	10	19	15985
92	15	Cell. comp	intracellular organelle part	21	95	9.51E-07	15	18	4392	16314	ENSMUSP00000025271		Rab5c, Ube4a, St3gal6, Arl6ip5, Max, Rbbp4, Ipo7, Shroom3, Ssbp2, Raly, Emd, Cdkn2a, Pigt, Msl2l1, Pafah1b1, Hsd17b12, Phc3, Rasd1, COX2, Cat, Rps20
		Cell. comp	organelle part			1.20E-06	15	18	4465	16314
		Cell. comp	intracellular part			1.21E-05	20	20	9265	16314
		Cell. comp	intracellular organelle			1.46E-05	19	20	8021	16314
		Cell. comp	organelle			1.52E-05	19	20	8038	16314
		Cell. comp	intracellular			2.69E-05	20	20	9643	16314
		Bio. proc	nuclear envelope organization			3.26E-05	2	12	11	14889
		Cell. comp	nuclear part			3.51E-05	8	15	1644	16314
		Cell. comp	macromolecular complex			6.57E-05	11	18	2977	16314
		Cell. comp	protein complex			8.99E-05	8	12	2526	16314
		Cell. comp	intracellular membrane-bounded organelle			9.46E-05	14	15	7208	16314
		Cell. comp</nobr>	membrane-bounded organelle</nobr>			9.71E-05	14	15	7222	16314
20	16	Cell. comp	intracellular part	97	67	5.50E-08	63	73	9265	16314	ENSMUSP00000025271		Znrf2, Gtf3c6, Irf2bp1, Ndp52, Trmu, Gli1, EG242914, Kif2c, Rnmtd2, Fxn, Padi2, Hmgb3, Top2a, ENSMUSP00000096954, ENSMUSP00000086141, gamma-H2AX, H2afx, Mnd1, Cpne5, Ppil5, Pde8a, Gja1, Nup107, Ccnb2, Eef1g, Ttc33, Pfkl, Mrpl17, Pop1, Gstm1, Timm8b, 2610019E17Rik, 2610029G23Rik, Mrpl28, 2310008M10Rik, 2810029C07Rik, Sumo1, Cdc25c, Tceb1, Kcnj14, Dnajc12, Ypel1, Tbx3, Ndufa12l, Snrpc, BC018101, BC…
		Cell. comp	intracellular			4.07E-07	63	73	9643	16314
		Cell. comp	intracellular membrane-bounded organelle			7.90E-06	51	73	7208	16314
		Cell. comp	membrane-bounded organelle			8.45E-06	51	73	7222	16314
		Cell. comp	intracellular organelle			1.19E-05	51	68	8021	16314
		Cell. comp	organelle			1.28E-05	51	68	8038	16314
		Cell. comp	nucleus			1.79E-05	36	73	4262	16314
		Bio. proc	M phase			2.34E-05	7	35	378	14889
		Bio. proc	cellular nitrogen compound metabolic process			3.25E-05	33	68	3783	14889
		Bio. proc	nitrogen compound metabolic process			5.39E-05	33	68	3872	14889
		Bio. proc	cell cycle phase			7.19E-05	4	8	488	14889
		Bio. proc</nobr>	2-oxoglutarate metabolic process</nobr>			8.56E-05	2	15	14	14889
24	17	Mol. func	CXCR chemokine receptor binding	104	45	2.16E-06	2	24	2	15985	ENSMUSP00000025271		Fzd9, ENSMUSP00000055771, Spsb1, ENSMUSP00000092586, ENSMUSP00000092595, ENSMUSP00000092585, ENSMUSP00000092594, ENSMUSP00000092600, Fkbpl, Mc5r, coagulation factor XI, Zfp160, ENSMUSP00000034064, Naaladl1, Gm1060, Dock3, V1rc32, Nhp2l1, Pabpnl1, Camk1d, ENSMUSP00000069583, Sectm1, Pomc1, Cacna1f, Nrap, Ntrk3, LOC433474, Sult1c1, F7, 4930515G13Rik, EG241989, Rbm15b, Tbrg4, Ccnd1, Sepw1, Ripk1, Wf…
		Bio. proc	response to external stimulus			1.36E-05	5	7	881	14889
		Bio. proc	response to chemical stimulus			2.84E-05	20	60	1890	14889
		Bio. proc	positive regulation of response to external stimulus			5.28E-05	5	60	101	14889
		Bio. proc	positive regulation of chemotaxis			6.48E-05	4	60	54	14889
		Bio. proc	cellular process			9.79E-05	22	22	9790	14889
		Bio. proc</nobr>	regulation of blood coagulation</nobr>			9.94E-05	2	7	33	14889
151	18	Mol. func	detection of chemical stimulus involved in sensory perception of smell	47	23	2.33E-05	9	26	1042	15985	ENSMUSP00000025271		B3galtl, Actn4, Olfr922, Otx1, EG215208, Fgf6, 4930415H17Rik, 1700034G24Rik, D630005B22Rik, Olfr1297, Zhx1, Olfr867, Crhbp, 4930534H03Rik, V1re3, Pde4b, Iqcf5, Fhit, 2010001M09Rik, Rit2, 4930524L23Rik, Olfr768, Gm599, LOC436200, Olfr665, Zfp354b, Olfr1312, D4Ertd681e, Hus1b, 4930447F04Rik, Olfr497, Mettl7a, Amelx, Zfp316, Olfr1321, C78802, LOC671539, Olfr586, Rfxdc2, 1700026N04Rik, V1rc22, 170002…
		Mol. func	olfactory receptor activity			2.33E-05	9	26	1042	15985
		Bio. proc</nobr>	pinocytosis</nobr>			3.23E-05	2	19	7	14889
30	19	Mol. func	guanyl nucleotide binding	74	44	4.94E-05	4	8	476	15985	ENSMUSP00000025271		Stk35, Pik3ip1, Bscl2, Pde6g, Lars, Ptprf, ENSMUSP00000033173, ENSMUSP00000095679, Dbnl, Casc4, Inpp1, Fbxo7, Prkd2, Gnb1l, Kiaa0561, ENSMUSP00000071536, Edd1, Llgl1, Fastkd3, Rnasen, Dffb, Nomo1, Eif2b4, Loxhd1, EG634346, Hs2st1, EG636104, Ncoa4, Zbtb7a, Nfu1, Supt16h, Rgl2, Gmppb, Sae2, EG667836, Suhw2, Zfp707, 1110007L15Rik, Cbs, Raph1, Mbd3l2, C130034I18Rik, Igh-V11, D930023J12Rik, D830050J10…
		Mol. func	guanyl ribonucleotide binding			4.94E-05	4	8	476	15985
		Mol. func	catalytic activity			7.14E-05	29	48	5224	15985
		Mol. func</nobr>	metabolic process</nobr>			7.14E-05	29	48	5224	15985
114	20	Mol. func</nobr>	snoRNA binding</nobr>	35	5	8.40E-05	2	25	9	15985	ENSMUSP00000025271		ENSMUSP00000067164, Ira1, ENSMUSP00000080904, Ormdl3, Cell division cycle 7 gene, Cdc7, Cidea, Pim1, Rnf207, Fbxo21, Tgfbi, Ms4a4d, Nol5a, Tcstv3, 5033413D16Rik, Tnnt1, Fbp2, Klk7, 6720460F02Rik, LOC630927, Abce1, Ahrr, Sfrs3, Ivns1abp, Ssr3, Snord22, Rpgr, Odz3, Wdsub1, Tardbp, Fbl, Lrp2, B330003H21, Ccdc39, C87190
9	21	Cell. comp	stress fiber	83	71	1.65E-05	4	72	35	16314	ENSMUSP00000025271		A830080D01Rik, Pstpip1, Ssfa2, Wdr81, Plxnb1, Pfn1, Acta1, Pxmp3, Fh, Adfp, Pctk3, Bdh1, Tnfrsf1a, Shc1, Pkp2, ENSMUSP00000054141, Fam102a, Fhod1, Cdc42ep2, Procr, Prlr, Plekhc1, Abcg1, Paqr4, Tor2a, Erbb2ip, Brd1, Mertk, Pdlim2, Tgfbr2, Morc4, Rbp1, Rin3, Ptk2, Ptpn13, Bmp1, Slc28a3, Alad, Abi1, Rasa2, Igfbp4, Lasp1, Amotl1, Kif13a, Slc39a6, Flnc, Chrnb1, Tagln, Hcfc2, Tmem14c, 2310057M21Rik, Pg…
		Mol. func	protein binding			1.71E-05	27	43	4960	15985
		Bio. proc	cellular process			2.05E-05	41	44	9790	14889
		Cell. comp	actin filament bundle			2.30E-05	4	72	38	16314
		Cell. comp	actomyosin			2.55E-05	4	72	39	16314
		Bio. proc	multi-organism process			2.97E-05	41	44	9892	14889
		Bio. proc	muscle fiber development			3.66E-05	3	13	77	14889
		Bio. proc	foam cell differentiation			5.46E-05	2	13	13	14889
		Bio. proc	macrophage derived foam cell differentiation			5.46E-05	2	13	13	14889
		Bio. proc	regulation of macrophage derived foam cell differentiation			5.46E-05	2	13	13	14889
		Bio. proc	histone H2B ubiquitination			6.14E-05	2	20	9	14889
		Bio. proc</nobr>	striated muscle cell development</nobr>			8.74E-05	3	13	103	14889
52	22	Bio. proc	cell adhesion	66	18	1.84E-06	11	42	676	14889	ENSMUSP00000025271		ENSMUSP00000034465, ENSMUSP00000034096, Pvrl1, Plxdc2, Olfr332, Tmem143, Aldh2, Fkhl18, Zbtb7c, Vax2, Gbl, Itgb1bp3, Il17c, Mospd2, LOC636266, Mtap1a, 2310030G06Rik, BC026585, Gdi1, Cdkl5, Chi3l4, Olfr748, Npm3, AI661453, Sympk, Ptk7, Nme5, BC031748, 4921508D12Rik, Onecut1, 4930568D16Rik, Dscam, Olfr578, 2510048L02Rik, Grik4, Olfr954, Elmod1, Ccdc80, Col6a3, 1700019B21Rik, Ripk5, Cyp1b1, Giyd2, 6…
		Bio. proc	biological adhesion			2.00E-06	11	42	682	14889
		Bio. proc</nobr>	retina development in camera-type eye</nobr>			5.43E-06	5	42	91	14889
53	23	Bio. proc</nobr>	response to dietary excess</nobr>	30	6	2.23E-05	2	10	11	14889	ENSMUSP00000025271		Aes, A2mp, Morc1, mKIAA1620, Prdx1, Prdx4, Prdx2, Krtcap2, Sgk, Ifitm1, Amacr, Ephb3, Ly6a, Pml, Nid2, Hsf2bp, Pla2g1b, LOC625574, Apoe, Gdf3, Upp1, 2410146L05Rik, Zbtb44, Wasf1, Pold2, 1700025K23Rik, 4732460K03Rik, Pzp, Rhox3, Prdx3
69	24	Bio. proc	mammary gland development	38	15	6.20E-05	4	28	116	14889	ENSMUSP00000025271		Slc29a1, ENSMUSP00000027970, ENSMUSP00000056894, Fam69b, Otx2, Enc1, Hirip3, ENSMUSP00000031599, Ppil1, Zbtb32, Dppa3, Utf1, BC049349, Ildr1, Inhbb, Cep68, LOC245202, Gli2, Spink3, Tdh, Plekha4, Pcolce2, Zic3, 2700094K13Rik, Pnp, Stmn2, Ccne1, Ifitm7, Prodh, 1110012J17Rik, Nme4, Prkcbp1, Zranb1, Socs2, Etv5, Chtf18, 2210412D01Rik, Itpa
		Bio. proc</nobr>	GTP biosynthetic process</nobr>			6.71E-05	2	17	11	14889
46	25	Bio. proc	negative regulation of fatty acid oxidation	48	29	2.04E-05	2	28	4	14889	ENSMUSP00000025271		Cdc42ep1, ENSMUSP00000057939, Cited2, Rcor2, Ifi30, Dap, Iapp, Spsb2, ENSMUSP00000088927, Gm1821, Zfp291, Pltp, phospholipid transfer protein gene, Cdkn1a, Pias1, 2310045A20Rik, Kalrn, Clic4, Krt7, Osbpl3, Lcp1, Vrk2, E030018N11Rik, Rxra, Eps8l2, Amot, Galnt3, Acadl, Il17rc, Slc11a2, Parp4, Anxa5, Acsl3, Mtch1, Iqsec1, Igf2r, Wdr26, Id2, Col4a2, 2310040C09Rik, 5730593F17Rik, Zfand3, Rac1, Lmo6, T…
		Bio. proc	erythrocyte differentiation			3.46E-05	4	38	73	14889
		Bio. proc	activation of caspase activity			3.53E-05	3	19	51	14889
		Bio. proc	homeostasis of number of cells			3.85E-05	5	38	151	14889
		Bio. proc	regulation of cysteine-type endopeptidase activity involved in apoptotic process			4.52E-05	4	28	107	14889
		Mol. func	lipid binding			4.58E-05	6	28	386	15985
		Bio. proc	erythrocyte homeostasis			4.73E-05	4	38	79	14889
		Bio. proc	cysteine-type endopeptidase activity			4.86E-05	4	28	109	14889
		Bio. proc	regulation of cysteine-type endopeptidase activity			4.86E-05	4	28	109	14889
		Cell. comp	cell leading edge			5.62E-05	5	35	195	16314
		Bio. proc	positive regulation of cysteine-type endopeptidase activity			6.99E-05	3	19	64	14889
		Bio. proc	positive regulation of cysteine-type endopeptidase activity involved in apoptotic process			6.99E-05	3	19	64	14889
		Bio. proc	positive regulation of endopeptidase activity			8.02E-05	3	19	67	14889
		Bio. proc</nobr>	positive regulation of peptidase activity</nobr>			8.75E-05	3	19	69	14889
10	26	Bio. proc	DNA metabolic process	83	42	2.90E-06	7	17	622	14889	ENSMUSP00000025271		Slc39a4, Wdr74, Tmem8, Srms, ENSMUSP00000006611, Tcea3, Usp28, Rpo1-2, RPA32, Txnrd3, Ebi3, Pitpnc1, Kiaa0831, Sars, 1700013B16Rik, Spry4, Pacsin1, Txlng, Snx11, Mapk3, ENSMUSP00000095909, Tk1a, Kcnh2, Ddc, Znf239, Ppara, Zfp42, Frat1, Tmem64, Serpini1, Ppm1f, Jarid2, Amhr2, Gemin5, Prdx6, Mrps27, Tle4, Pask, Mettl5, Fancl, Gsr, Ecsit, EG245663, 2410018M08Rik, Ears2, L2hgdh, 4933433K01Rik, Pdcl2,…
		Bio. proc	cellular nitrogen compound metabolic process			3.03E-06	34	65	3783	14889
		Bio. proc	nitrogen compound metabolic process			5.30E-06	34	65	3872	14889
		Bio. proc	nucleic acid metabolic process			1.62E-05	28	65	2954	14889
		Bio. proc	response to toxin			4.67E-05	3	11	100	14889
		Mol. func</nobr>	phosphotyrosine binding</nobr>			5.82E-05	2	11	17	15985
88	27	Cell. comp	nucleus	45	53	1.98E-05	19	30	4262	16314	ENSMUSP00000025271		Phyh, Slfn9, ENSMUSP00000030730, Kif23, Rgs19, Pctk2, Gabp-alpha, Gabpa, Prim1, 2210407C18Rik, Olfr373, Rgs12, Eef1e1, LOC432989, 9530026P05Rik, Spryd4, Pitrm1, Ndufs4, Cops2, Pex12, Idh3g, D15Ertd682e, Chordc1, Dimt1, A730076H11Rik, Gpr97, Gstm4, LOC666826, Prlhr, Hcfc1, Recql5, 4833401D15Rik, 4921518J05Rik, EG628870, Zfp11, Papola, LOC383509, Oas2, Crlf1, Hcn3, Twist1, Mmp17, Mcl1, Gtf2ird1, Me…
		Mol. func	adenylyltransferase activity			2.80E-05	2	7	19	15985
		Cell. comp	intracellular membrane-bounded organelle			5.51E-05	12	12	7208	16314
		Cell. comp</nobr>	membrane-bounded organelle</nobr>			5.64E-05	12	12	7222	16314
40	28	Cell. comp	chromatin remodeling complex	82	45	1.57E-05	5	60	86	16314	ENSMUSP00000025271		Csnk2a1, Kbtbd7, Pank2, Lrriq2, ENSMUSP00000045683, Armcx1, Pde9a, Trim39, Mycn, Rai14, ENSMUSP00000022988, ENSMUSP00000098216, Ddx49, Acad9, Dnajc17, Cul2, Arhgap25, LOC625175, 4933417E01Rik, 4933407C03Rik, Lasc1, Kctd2, 4930432O21Rik, Ache, Tyw3, Cox6b1, Dlgap3, Cthrc1, 9430008C03Rik, Lig4, Wdr16, Aldh6a1, LOC546778, C330019L16Rik, EG544848, MGC129481, Nat10, Cbx5, Npl, Fgd5, D16Bwg1494e, Aurkc…
		Mol. func	catalytic activity			3.77E-05	35	60	5224	15985
		Mol. func</nobr>	metabolic process</nobr>			3.77E-05	35	60	5224	15985
70	29	Cell. comp	anchoring junction	35	14	2.42E-06	5	22	167	16314	ENSMUSP00000025271		Oraov1, Dnajb10, Plat, TPA, Adcy7, Protein L, Ppl, Tceb3, Ralbp1, Dbndd2, Cdc42bpg, Elf2, Arl10, Hspb8, Zfp655, Dpf3, 4932414K18Rik, Sdc4, Uros, Phactr4, Amfr, Acadvl, Lyn, Enpep, Nktr, Phca, D5Ertd579e, C1qtnf6, Mmd, Elovl1, Zyx, Scamp1, Gak, Spna2, Crtc3
		Cell. comp</nobr>	adherens junction</nobr>			4.77E-05	4	22	153	16314
11	30	Mol. func	pyruvate dehydrogenase (acetyl-transferring) kinase activity	62	17	1.41E-05	2	25	4	15985	ENSMUSP00000025271		Smad9, SMAD6, Smad6, Sox10, ENSMUSP00000084100, ENSMUSP00000003870, Gabarapl2, Alpk3, Sorl1, Tst, Ddah1, Wdr34, ENSMUSP00000058410, ENSMUSP00000095380, Znf710, Pla2g10, Hes1, HES1, Zc3h7b, Tm6sf1, Nfia, Pdpk1, ENSMUSP00000006669, Slc30a2, Cecr2, Cbln1, 4933439F18Rik, Gmfg, Usp21, 5430405N12Rik, Jmjd1c, Irak1, D14Ertd231e, Tln2, Amn, 4732474A20Rik, Gdap1l1, Ampd3, Gpr133, Foxr1, Pdk4, Peg12, 27000…
		Mol. func	sequence-specific DNA binding RNA polymerase II transcription factor activity			2.79E-05	3	8	129	15985
		Bio. proc	negative regulation of cholesterol efflux			2.80E-05	2	46	3	14889
		Bio. proc	peptidyl-histidine phosphorylation			2.92E-05	2	26	5	14889
		Bio. proc	vascular smooth muscle cell development			3.21E-05	2	35	4	14889
		Mol. func	RNA polymerase II regulatory region sequence-specific DNA binding			4.21E-05	3	8	148	15985
		Mol. func	RNA polymerase II regulatory region DNA binding			4.30E-05	3	8	149	15985
		Mol. func	regulation of transcription from RNA polymerase II promoter			5.51E-05	3	8	162	15985
		Mol. func</nobr>	transcription from RNA polymerase II promoter</nobr>			5.51E-05	3	8	162	15985
73	31	Bio. proc	cellular component disassembly	66	7	2.98E-06	5	26	133	14889	ENSMUSP00000025271		Ints2, Itih1, Capzb, Cfl1, Dnase1l3, Tro, Troarfip1, Tnw, Hoxb8, Mos, D5Ertd560e, 2210415F13Rik, 6030469F06Rik, LOC640877, LOC635803, Mapk1ip1, LOC677293, A430107P09Rik, Gm1647, 1700029J08Rik, Olfr1302, 9830001H06Rik, Olfr1487, Prlpa, Krt26, Mapt, Got1l1, 5330413D20Rik, 1110014L15Rik, Fbxw10, LOC673230, A730013G04, 4930502E09Rik, Fanca, LOC432591, EG545136, Ms4a5, LOC636388, Olfr822, Psg28, LOC43…
		Bio. proc	macromolecular complex disassembly			2.18E-05	4	26	96	14889
		Bio. proc	cellular component disassembly at cellular level			3.46E-05	4	26	108	14889
		Bio. proc</nobr>	protein depolymerization</nobr>			9.87E-05	3	26	52	14889
6	32	Cell. comp	cell periphery	104	36	1.90E-05	19	39	3039	16314	ENSMUSP00000025271		Udg2, Ung, Mrpl44, Tuba4a, Tcea2, Adam23, mKIAA0888, Lamc1, E2f6, Muc1, ENSMUSP00000024745, Gm323, Lrrc27, Nr1d1, Zscan10, Atg9b, Rtkn, Etv1, Zfyve20, Tmc5, Aplp1, Edg2, Triml1, Mtm1, Mmrn2, ENSMUSP00000093207, Doc4, ENSMUSP00000082064, Aass, Lor, Tfip11, ENSMUSP00000002298, BC024582, Syk, 1300001I01Rik, Klhl8, Slc2a8, Cdk2ap1, Bnc2, 5830408C22Rik, Nf2, Smarca5, Klhl7, Glud1, Kcns3, Tut1, Kcnk5, …
		Bio. proc	regulation of type IV hypersensitivity			2.00E-05	2	39	3	14889
		Bio. proc	glomerular epithelial cell development			2.08E-05	2	22	5	14889
		Bio. proc	glomerular visceral epithelial cell development			2.08E-05	2	22	5	14889
		Bio. proc	cell adhesion			2.51E-05	13	74	676	14889
		Bio. proc	biological adhesion			2.76E-05	13	74	682	14889
		Cell. comp	filamentous actin			3.54E-05	2	10	15	16314
		Bio. proc	cellular component movement			3.65E-05	5	9	761	14889
		Cell. comp	filopodium			3.71E-05	4	70	44	16314
		Bio. proc	locomotion			3.78E-05	8	26	783	14889
		Bio. proc	type IV hypersensitivity			4.00E-05	2	39	4	14889
		Bio. proc	glomerular epithelial cell differentiation			4.36E-05	2	22	7	14889
		Bio. proc	glomerular epithelium development			4.36E-05	2	22	7	14889
		Bio. proc	glomerular visceral epithelial cell differentiation			4.36E-05	2	22	7	14889
		Bio. proc	renal filtration cell differentiation			4.36E-05	2	22	7	14889
		Cell. comp	plasma membrane			5.32E-05	18	39	2956	16314
		Bio. proc	regulation of interleukin-4 production			8.39E-05	2	13	16	14889
		Bio. proc	regulation of T cell mediated immunity			9.40E-05	3	39	34	14889
		Bio. proc</nobr>	mRNA polyadenylation</nobr>			9.78E-05	2	16	14	14889
26	33	Cell. comp	integral to plasma membrane	70	11	5.34E-05	8	49	451	16314	ENSMUSP00000025271		ENSMUSP00000055241, gats, Sirpa, ENSMUSP00000069728, Psors1c2, Foxl2, Iba2, ENSMUSP00000039222, Usp53, Epfn, Tinagl, Glis2, Bteb4, ENSMUSP00000021171, Fut8, Fbxo10, Znf276, Dkk3, Opa3, Arsa, Asna1, Hsh2d, Ikbkb, Zfat1, ORF63, Arhgap28, Slc2a10, 1700025L06Rik, BC052328, Tmed3, Sgcb, Ppp3cc, Ttc28, Nfs1, Map3k3, Npc1, Stch, 2810403D21Rik, Kcnmb4, Cxcr4, Carm1, Stx18, Rnf13, Ppp2r5a, 4930570C03Rik, …
		Cell. comp</nobr>	intrinsic to plasma membrane</nobr>			8.64E-05	8	49	483	16314
17	34	Cell. comp	intracellular part	79	78	3.05E-08	56	63	9265	16314	ENSMUSP00000025271		Eprs, Clathrin, Cltc, Chst12, Mfn1, Smc6, ENSMUSP00000096678, ENSMUSP00000096677, Rnf6, Ccnf, Cyclin F, ENSMUSP00000056682, Rab5A, Ap1g2, Btg1, Kpna4, Galk1, Gramd3, Chuk, ENSMUSP00000096079, Znf319, ENSMUSP00000026583, Csnk1e, Lrrc41, Ctnna1, Eif4e2, BC003940, Stam, LOC245297, Ccng2, 4930455C21Rik, Dera, Fmo5, Akap9, Tubgcp3, Rbm6, Pde6d, St13, Tpr, Snx13, Pmaip1, Rab7, Rab3gap1, Klk6, Chst8, Ca…
		Cell. comp	cytoplasm			7.14E-08	48	63	6987	16314
		Cell. comp	intracellular			1.99E-07	56	63	9643	16314
		Bio. proc	cellular protein localization			2.46E-07	13	61	546	14889
		Bio. proc	cellular macromolecule localization			2.61E-07	13	61	549	14889
		Bio. proc	cellular catabolic process			3.80E-07	16	56	981	14889
		Cell. comp	intracellular membrane-bounded organelle			8.88E-07	47	63	7208	16314
		Cell. comp	membrane-bounded organelle			9.50E-07	47	63	7222	16314
		Cell. comp	intracellular organelle			2.92E-06	49	63	8021	16314
		Cell. comp	organelle			3.16E-06	49	63	8038	16314
		Bio. proc	regulation of proteasomal ubiquitin-dependent protein catabolic process			3.91E-06	3	11	44	14889
		Mol. func	translation initiation factor activity			4.39E-06	3	11	49	15985
		Mol. func	translational initiation			4.67E-06	3	11	50	15985
		Bio. proc	catabolic process			5.43E-06	16	56	1200	14889
		Bio. proc	regulation of proteasomal protein catabolic process			6.13E-06	3	11	51	14889
		Bio. proc	proteasomal protein catabolic process			6.28E-06	5	30	133	14889
		Bio. proc	intracellular transport			6.34E-06	12	61	618	14889
		Cell. comp	Golgi apparatus part			6.51E-06	10	58	480	16314
		Bio. proc	protein catabolic process			6.94E-06	9	56	359	14889
		Cell. comp	organelle part			7.21E-06	32	58	4465	16314
35	35	Mol. func	insulin receptor signaling pathway	52	7	7.77E-05	2	37	6	15985	ENSMUSP00000025271		Notch1, Twf2, Gngt2, Dhrs8, Pnpla3, Prdm10, Slc15a1, E2f4, Rlbp1, Fxyd4, Prdm16, Jak3, Rmnd5b, Mdr3, mdr1b, ENSMUSP00000045160, ENSMUSP00000002327, Ly6i, 6332401O19Rik, 1700021P22Rik, Ceacam10, Crygc, EG328314, 2310040G24Rik, Eng, 4930568G15Rik, Apobec3, Acacb, Ly6g6d, Bcan, Fhl4, Rasgrp2, Sox15, Tex14, Dgke, Mcm3ap, Ell2, 1190002N15Rik, Hsd17b14, Rhbg, Klk1b21, Defcr4, OTTMUSG00000007485, Fv1, A…
		Mol. func	insulin-activated receptor activity			7.77E-05	2	37	6	15985
		Bio. proc</nobr>	positive regulation of BMP signaling pathway</nobr>			8.16E-05	2	9	23	14889
187	36	Bio. proc	nephron tubule formation	18	11	2.95E-05	2	9	14	14889	ENSMUSP00000025271		Elavl2, Rasl10b, Cypt8, Gm94, Dgkk, LOC385344, LOC625515, Gm1110, C230024C17, EG624918, Pax2, 1700086D15Rik, Rbmy1a1, Tchhl1, LOC433699, 5730585A16Rik, Irx1, LOC436084
		Bio. proc	nephron tubule morphogenesis			4.40E-05	2	9	17	14889
		Bio. proc</nobr>	renal tubule morphogenesis</nobr>			6.78E-05	2	9	21	14889
45	37	Bio. proc	opsonization	85	12	2.84E-06	2	15	3	14889	ENSMUSP00000025271		Klhdc4, Rab8b, Gria3, St8sia4, Foxp1, FOXP1, Tmem142a, Ripply1, Lbp, Ehhadh, Adcy6, Pdgfc, Zbtb4, Dydc1, Tcf23, Sytl2, Wbscr17, 4930578I07Rik, 4932431P20Rik, Rfxdc1, Proz, 2810474C18Rik, Frmd7, LOC622503, Npr3, Hist1h1d, 4930507A01Rik, 2310040G07Rik, Cd47, Txndc13, Arid5a, Trem2, 1300014I06Rik, Aldh1a1, A430103D13Rik, Tnfrsf13b, LOC675712, Arhgap15, Cwf19l2, Nr1h5, D930026N18Rik, EG638102, Pftk1,…
		Bio. proc</nobr>	organ morphogenesis</nobr>			7.82E-05	5	11	692	14889
142	38	Mol. func	detection of chemical stimulus involved in sensory perception of smell	46	28	1.97E-05	8	20	1042	15985	ENSMUSP00000025271		Ms4a6b, Cops3, Mad1l1, Pak6, Trpv5, Zfp3, 9530036M11Rik, Alpi, BC006662, Pitx1, LOC671519, C920005C14Rik, Olfr1330, Mmp27, Gm815, Tcrb-V13, Olfr1049, Olfr365, LOC667802, C230029F24Rik, Olfr99, Pax7, Pcp2, Olfr622, Rgs20, Olfr688, E230015B07Rik, Tas2r137, Pcid2, Olfr32, Carkl, Crisp4, Akr1c19, Olfr1198, LOC435807, Rps3, Ascl5, LOC670811, 2810433D01Rik, Zfp7, D630030B22Rik, Ifi35, Wdr67, Magea7, Ol…
		Mol. func	olfactory receptor activity			1.97E-05	8	20	1042	15985
		Mol. func	molecular transducer activity			5.89E-05	10	20	2031	15985
		Mol. func	signal transducer activity			5.89E-05	10	20	2031	15985
		Mol. func	signal transduction			5.99E-05	10	20	2035	15985
		Mol. func	receptor activity			6.65E-05	11	22	2252	15985
		Mol. func</nobr>	transmembrane signaling receptor activity</nobr>			9.55E-05	9	20	1699	15985
172	39	Cell. comp	stereocilium	11	18	6.39E-05	2	10	20	16314	ENSMUSP00000025271		Plod3, Saks1, Ppp2r5e, Tspan3, AV340375, Vtcn1, Ipo4, Myo1c, 2310016C08Rik, Smoc2, Clic5
		Cell. comp</nobr>	stereocilium bundle</nobr>			7.76E-05	2	10	22	16314
68	40	Bio. proc	Golgi vesicle transport	55	23	1.90E-05	4	30	80	14889	ENSMUSP00000025271		Ca4, Ihpk1, Rhbdf2, Fvt1, Spire1, mKIAA1429, Zcchc14, Atp6v0d1, Trrap, Ublcp1, Wwc1, Sh2b1, Gpr107, Rin2, AA407659, 9030420J04Rik, Abcc1, Rras2, Pde10a, Fgfrl1, Svil, Rbm20, Rhod, 2610207I05Rik, Osbpl10, Vps11, Zfp185, Bat5, Kif16b, Optn, Ctsa, Ap2a2, Nt5c, Syvn1, Map3k11, Snrk, Trafd1, 2600014M03Rik, Cog3, Syap1, Klhdc5, Suv420h1, Atg4a, Smap1, Tmem62, Ggps1, D4st1, 9530082P21Rik, Tmem87b, Stx2,…
		Bio. proc	post-Golgi vesicle-mediated transport			4.95E-05	2	9	18	14889
		Mol. func	phosphatidylinositol binding			5.79E-05	4	31	110	15985
		Bio. proc	intracellular transport			5.87E-05	8	34	618	14889
		Cell. comp</nobr>	early endosome</nobr>			6.23E-05	5	51	135	16314
132	41	Bio. proc</nobr>	collagen biosynthetic process</nobr>	18	16	4.30E-05	2	8	19	14889	ENSMUSP00000025271		Plagl1, coagulation factor II, Cf2, Twistnb, Chchd5, Ubap2, 2310007B03Rik, 4631423B10Rik, Tram2, 1500035H01Rik, D930017K21Rik, EG245391, 1810037I17Rik, LOC545296, 2610510H03Rik, 1810007I06Rik, Rp13, ENSMUSP00000080772
3	42	Bio. proc	intracellular signal transduction	96	81	3.55E-08	24	77	1345	14889	ENSMUSP00000025271		Gzmm, Gpr137b, St7, BC049807, B2m, Sept4, Tead3, Zbtb22, Slc19a2, Cstb, Rrbp1, Tgm2, Ddef1, Ppfibp2, Slc6a4, Olfr54, Cf-3, Sept9, Nckap1, ENSMUSP00000098395, ENSMUSP00000098396, Fam131a, Atp5l, Rod1, Lrp9, ENSMUSP00000098137, Atf3, ATF3, Spag9, Crb3, DLX3, Dlx3, Zrsr1, Arhgap1, 6330569M22Rik, Dusp1, Plekhm2, Zubr1, Hmox1, Rasa1, LOC625183, Serpine2, Slc37a4, Efnb1, Rock1, Samd4b, Hdac7a, Mgrn1, T…
		Bio. proc	intracellular			5.03E-08	28	77	1834	14889
		Bio. proc	tissue development			2.11E-07	20	77	1042	14889
		Bio. proc	developmental process			1.47E-06	37	77	3450	14889
		Bio. proc	signal transduction			1.94E-06	32	77	2739	14889
		Bio. proc	multicellular organismal process			2.76E-06	71	78	10248	14889
		Bio. proc	cell death			2.82E-06	20	78	1211	14889
		Bio. proc	death			3.00E-06	20	78	1216	14889
		Bio. proc	regulation of response to stimulus			3.33E-06	22	77	1475	14889
		Bio. proc	regulation of signal transduction			3.60E-06	19	77	1136	14889
		Bio. proc	anatomical structure development			3.66E-06	33	77	2965	14889
		Bio. proc	paraxial mesoderm morphogenesis			3.71E-06	3	48	10	14889
		Bio. proc	positive regulation of anti-apoptosis			4.86E-06	3	15	34	14889
		Bio. proc	multi-organism process			6.97E-06	69	78	9892	14889
		Bio. proc	response to wounding			9.01E-06	8	29	568	14889
		Bio. proc	system development			9.08E-06	30	77	2644	14889
		Bio. proc	regulation of anti-apoptosis			9.97E-06	3	15	43	14889
		Bio. proc	regulation of signaling			1.06E-05	20	77	1341	14889
		Bio. proc	multicellular organismal development			1.08E-05	33	77	3111	14889
		Bio. proc	paraxial mesoderm development			1.12E-05	3	48	14	14889
140	43	Mol. func	methylation	43	6	2.92E-05	4	21	139	15985	ENSMUSP00000025271		Aldh1l2, Arhgap8, Mrpl54, 4833419G08Rik, Siah1a, Sdccag10, 8030493P09Rik, F830021D11Rik, 1600012H06Rik, Zfp617, Wdfy1, Zfp386, Tial1, Mcoln3, Dot1l, Il17rb, 1200003I07Rik, 4930471E15Rik, C230040G06, Rtn4r, Krt81, Fcnb, Oxt, Tdrd6, B230369F24Rik, Hsd17b6, Il28, Rpo1-3, Eif4a-ps4, C920008G01Rik, Fbln2, Msi1, Serf2, 2610524G07Rik, 5430437P03Rik, 2310056P07Rik, Tmem68, 1500015A07Rik, 4432416J03Rik, 1…
		Mol. func	methyltransferase activity			2.92E-05	4	21	139	15985
		Mol. func	transferase activity. transferring one-carbon groups			3.45E-05	4	21	145	15985
		Mol. func</nobr>	N-methyltransferase activity</nobr>			4.91E-05	3	21	55	15985
14	44	Mol. func	protein kinase binding	85	68	2.86E-07	8	42	256	15985	ENSMUSP00000025271		Zfyve1, Aqp3, Aof1, Senp3, Axin1, Hexim1, Ech1, Mknk1, Syngr1, Slc26a2, Plagl2, Mapk1, Plekhm1, Naga, Plasmin, Plg, Jup, Arfip2, Slc39a14, Pfkfb3, Aup1, Unc45a, Nr3c1, Capn2, Plekha3, Zzef1, Fdx1, Gramd1a, Chid1, Cltb, Tesk1, Atxn1, Dhx38, Trib1, Foxo1, Stk17b, Lnpep, Tmco4, Ktn1, Islr2, Lba1, Pvrl2, Serpinb1b, Map3k9, Tmem166, Map2k3, D11Ertd18e, Capn7, Slc35a5, Fryl, Ipmk, Ephx1, Myo1g, Ccdc88,…
		Mol. func	kinase binding			7.48E-07	7	29	295	15985
		Mol. func	phosphotransferase activity. alcohol group as acceptor			1.66E-05	12	62	717	15985
		Cell. comp	zonula adherens			3.65E-05	2	26	6	16314
		Mol. func	kinase activity			4.15E-05	12	62	787	15985
		Mol. func	phosphorylation			4.15E-05	12	62	787	15985
		Cell. comp	Axin-APC-beta-catenin-GSK3B complex			5.10E-05	2	26	7	16314
		Bio. proc	intracellular protein kinase cascade			6.77E-05	6	19	593	14889
		Bio. proc	regulation of steroid hormone biosynthetic process			7.10E-05	2	16	12	14889
		Cell. comp	intracellular part			8.65E-05	47	58	9265	16314
		Bio. proc</nobr>	response to pH</nobr>			9.05E-05	2	12	18	14889
21	45	Bio. proc	cellular macromolecule catabolic process	76	72	1.58E-05	6	22	388	14889	ENSMUSP00000025271		Ogfr, Sqstm1, Ppfibp1, Prr14, R3hdm1, Zc3h7a, Pign, Coq2, Cul1, Casc3, Atp6v1c1, C1galt1c1, Ndufb8, Txndc11, Stat4, Cis4, Fxr1, Zmpste24, Eif2c3, Pdlim7, Kiaa0174, Rap1b, Appbp1, Ltbp2, Tmem1, Igf1r, Meis1, Surf4, Ypel3, 5230400G24Rik, Serpinb6c, Gbas, LOC626641, 1700016G22Rik, Nagpa, Zfhx1b, Adm, Tnfsf9, Thbs1, Cova1, P4ha1, Ssr4, Tomm70a, Mrps7, Leo1, Sp3, Med4, Dync1i2, Hspa4l, Sav1, Etfa, Rer…
		Bio. proc	modification-dependent protein catabolic process			1.84E-05	4	10	263	14889
		Bio. proc	modification-dependent macromolecule catabolic process			1.89E-05	4	10	265	14889
		Bio. proc	proteolysis involved in cellular protein catabolic process			2.52E-05	4	10	285	14889
		Bio. proc	cellular protein catabolic process			2.74E-05	4	10	291	14889
		Bio. proc	macromolecule catabolic process			6.14E-05	6	22	494	14889
		Bio. proc	protein catabolic process			6.22E-05	4	10	359	14889
		Cell. comp	organelle part			6.33E-05	20	33	4465	16314
		Cell. comp	intracellular part			7.07E-05	52	65	9265	16314
		Cell. comp	cytoplasmic part			7.82E-05	34	65	4770	16314
		Cell. comp</nobr>	intracellular</nobr>			9.78E-05	53	65	9643	16314
34	46	Cell. comp	intracellular part	65	81	2.13E-08	44	47	9265	16314	ENSMUSP00000025271		Tirap, Lgals1, Pges, Ptges3, Gadd45g, Cox6a1, Tuba3a, Myh9, Cebpb, C/EBP-beta, Fabp3, Abca7, Efha1, Lamb1-1, Aggf1, Prtg, Sema4c, Phc2, 1700001E04Rik, Serpinh1, Top2b, 2310021P13Rik, Cep350, BC034090, Ccdc46, Cpt2, Smad3, S100a13, Zcrb1, Bbx, Nfkbia, Tmem37, Farp1, Cotl1, Whsc1, Col4a1, Smoc1, Clcn4-2, Yaf2, Rhou, Jund1, Ctsl, Tmprss2, Gabarapl1, 2310005C01Rik, Clic1, 1810047C23Rik, Coro2a, Gata2…
		Cell. comp	intracellular organelle			4.70E-08	41	47	8021	16314
		Cell. comp	organelle			5.07E-08	41	47	8038	16314
		Cell. comp	intracellular			1.06E-07	44	47	9643	16314
		Cell. comp	intracellular membrane-bounded organelle			5.83E-06	42	57	7208	16314
		Cell. comp	membrane-bounded organelle			6.19E-06	42	57	7222	16314
		Cell. comp	nucleus			2.01E-05	26	47	4262	16314
		Bio. proc	negative regulation of biological process			2.79E-05	18	45	2174	14889
		Bio. proc	negative regulation of cellular process			3.15E-05	17	45	1975	14889
		Bio. proc	cellular developmental process			3.19E-05	18	45	2195	14889
		Cell. comp	cytoplasm			3.94E-05	34	47	6987	16314
		Bio. proc	anatomical structure development			4.62E-05	21	45	2965	14889
		Bio. proc	regulation of developmental process			5.98E-05	12	45	1078	14889
		Bio. proc	I-kappaB kinase/NF-kappaB cascade			9.13E-05	5	45	152	14889
		Bio. proc	negative regulation of Notch signaling pathway			9.48E-05	2	28	8	14889
		Bio. proc</nobr>	regulation of signal transduction</nobr>			9.93E-05	12	45	1136	14889
2	47	Mol. func	damaged DNA binding	94	62	2.23E-05	4	74	36	15985	ENSMUSP00000025271		Atp5a1, Snag1, Kifc3, Slc9a3r1, Zmiz2, Igf2bp3, Tmc6, Slc25a1, Kcnj12, Tfpi, gammaE-crystallin, Cryge, Ddb1, Znf746, Plod1, Arid5b, Macf1, Timm44, Npra, Nt5m, ENSMUSP00000083555, ENSMUSP00000079198, 2-5AS, Flv, Mest, Myo10, Tas1r2, Nr2c1, Tanc1, Lycat, Wdr23, Fastk, ENSMUSP00000077891, ENSMUSP00000036849, Ptpru, Itih2, Dexi, Rmnd1, Arhgap17, Mta1, Map3k5, A4galt, Xpc, Ciao1, Lamc2, Poldip2, Tmem6…
		Cell. comp</nobr>	intracellular part</nobr>			8.20E-05	58	74	9265	16314
163	48	Mol. func	potassium channel activity	14	21	4.56E-05	3	9	133	15985	ENSMUSP00000025271		Zfp36l1, Pipox, Ttll1, Kcnf1, 2310047A01Rik, Ager, BC013481, Kcnc2, 2810002D19Rik, 8430430B14Rik, Kcnn2, Mrpl30, Ddx18, Mgst3
		Mol. func	potassium ion transmembrane transport			6.15E-05	3	9	147	15985
		Mol. func	potassium ion transmembrane transporter activity			6.15E-05	3	9	147	15985
		Bio. proc</nobr>	potassium ion transport</nobr>			9.22E-05	3	9	157	14889
59	49	Cell. comp	macromolecular complex	38	36	2.22E-07	9	9	2977	16314	ENSMUSP00000025271		Arid4a, ENSMUSP00000089294, Hist2h4a, Icos, Rpl22l1, Rpl36, ENSMUSP00000088285, Sacs, Ndor, Sugt1, Egr3, 9330175E14Rik, Prlpc3, Lcat, 2900052N01Rik, Nrl, LOC632784, 4930422G04Rik, Tas2r143, Htr3b, Uqcrh, Rpl30, E130116L18Rik, EG623346, Hoxc12, Pomp, Mrps14, Ndufb5, Psma5, LOC636402, Hist1h2aa, Gas5, Atp5j2, 1600029O15Rik, Rps3a, ENSMUSP00000077477, ENSMUSP00000089345, ENSMUSP00000089335
		Mol. func	structural constituent of ribosome			1.20E-06	4	10	142	15985
		Cell. comp	ribosome			4.86E-06	4	11	184	16314
		Cell. comp	mitochondrial membrane part			6.49E-05	3	13	102	16314
		Bio. proc	translation			8.31E-05	4	11	346	14889
		Mol. func	structural molecule activity			9.19E-05	4	10	426	15985
		Cell. comp</nobr>	nucleosome</nobr>			9.90E-05	2	5	52	16314
178	50	Bio. proc</nobr>	polysaccharide catabolic process</nobr>	14	14	8.75E-05	2	7	31	14889	ENSMUSP00000025271		Wfdc2, Pglyrp1, Aoc3, Parc, 3322402L07Rik, Myh4, C230030N03Rik, Plac9, Exoc6b, Tff3, C86187, 4930504H06Rik, LOC673656, Slfn9
76	51	Cell. comp</nobr>	actin filament bundle</nobr>	39	7	4.09E-05	3	29	38	16314	ENSMUSP00000025271		Snap91, Lgals7, Dscr3, Mkl1, ENSMUSP00000028854, Utrn, Centg3, Glis1, Cnn2, Map4k5, Acta2, Tmem5, Dlgap4, Btbd7, Tgfb2, Pafah1b2, Gpr124, Cd82, Lima1, Lonp2, H2-Q1, Iqgap2, Prss23, Fads3, Slc4a2, Gpr175, Prdx5, Postn, Mfsd2, Lgals9, Arhgef6, Serpinb9g, Oxct1, Capg, Slco4a1, Pdgfa, Cryab, Maea, Tirap
168	52	Bio. proc	beta-amyloid metabolic process	48	8	1.23E-05	2	14	6	14889	ENSMUSP00000025271		Ankmy1, Uroc1, Itgb2, V1rb4, 1110030E23Rik, BC048644, Hprt1, Uts2d, Immp1l, 9030201C23Rik, A630033H20Rik, Gramd1c, 4933430H15Rik, 2310047K21Rik, Crnkl1, LOC432942, Ddit3, Gnat1, Bglap-rs1, 5830416A07Rik, Mmp12, Glt6d1, Olfr561, Thex1, Gzmk, 1700040G22Rik, 6430524H05Rik, BC051227, Olfr1258, Dnaja4, Olfr506, LOC434214, Mybpc3, C630028N24Rik, Gm885, Npb, 1700095J03Rik, A430102L10, LOC671813, 1700003…
		Bio. proc</nobr>	muscle system process</nobr>			6.32E-05	3	8	158	14889
113	53	Bio. proc</nobr>	phosphagen metabolic process</nobr>	59	3	1.71E-05	2	20	5	14889	ENSMUSP00000025271		Pi4k2a, Saps3, Clstn2, Lrfn4, Adipor2, ENSMUSP00000043987, Gtf2ird2, Cldn3, Tspan9, Klk15, 5930403N24Rik, Za20d1, 4930430O22Rik, 1810032O08Rik, Nkd2, Olfr875, Asphd2, Vps53, 4933423E17, Olfr799, Gga3, 0610012G03Rik, D830029L11, Dcun1d3, Rnase11, Slc39a12, LOC631390, Tbx10, LOC665544, Ghr, Gm96, C81282, 2310002J21Rik, 4933402J07Rik, Hexdc, 3100003L13Rik, Sumf1, Ga17, Uap1l1, Bivm, 2700085E05Rik, L…
13	54	Cell. comp	vesicle	102	82	6.27E-07	17	92	734	16314	ENSMUSP00000025271		Nid1, Dazap1, Myh10, Slc35c1, Hsd17b4, Usp2, Cyp27b1, Plekhg1, Lrba, Ube2z, Rad51ap1, Rab22a, Gld2, Hbegf, ENSMUSP00000085285, Zfp90, Wapal, Stk11, Hivep1, Adck2, Pex5l, ENSMUSP00000054338, Traf2, ENSMUSP00000040045, Mtdh, Nck1, Tmem33, Krit1, Nkiras1, Hyal2, Phldb1, 9530068E07Rik, Golga2, Rnaset2, Pomgnt1, Bcar1, Stxbp3a, Dysf, BC030336, Lamp1, Mtf1, Krtcap3, Vldlr, 4921533L14Rik, Aurkaip1, Adrm…
		Cell. comp	membrane-bounded vesicle			8.70E-07	16	92	666	16314
		Bio. proc	cellular response to hormone stimulus			1.49E-06	6	26	214	14889
		Cell. comp	endomembrane system			1.70E-06	22	92	1276	16314
		Cell. comp	cytoplasmic part			1.85E-06	22	31	4770	16314
		Bio. proc	cellular response to peptide hormone stimulus			1.95E-06	5	26	122	14889
		Cell. comp	cytoplasmic vesicle membrane			2.63E-06	7	44	232	16314
		Cell. comp	cytoplasmic membrane-bounded vesicle			2.76E-06	15	92	641	16314
		Bio. proc	positive regulation of growth hormone receptor signaling pathway			2.93E-06	2	26	2	14889
		Bio. proc	regulation of growth hormone receptor signaling pathway			2.93E-06	2	26	2	14889
		Cell. comp	cytoplasmic vesicle part			3.12E-06	7	44	238	16314
		Bio. proc	response to growth hormone stimulus			3.16E-06	3	26	17	14889
		Cell. comp	vesicle membrane			3.98E-06	7	44	247	16314
		Cell. comp	cytoplasm			4.51E-06	61	92	6987	16314
		Bio. proc	cellular response to endogenous stimulus			5.13E-06	6	26	265	14889
		Cell. comp	cytoplasmic vesicle			6.74E-06	15	92	690	16314
		Cell. comp	intracellular organelle			8.65E-06	55	74	8021	16314
		Cell. comp	organelle			9.37E-06	55	74	8038	16314
		Bio. proc	response to peptide hormone stimulus			1.02E-05	9	87	238	14889
		Cell. comp	organelle membrane			1.07E-05	25	92	1773	16314
82	55	Mol. func</nobr>	nucleic acid binding</nobr>	58	32	2.97E-05	19	46	2520	15985	ENSMUSP00000025271		Icoslg, Tcte3, Kbtbd8, Sr140, Ash2l, Pap21, Ddx21, Denr, Moap1, Sco1, Peo1, Msra, Kcna2, Sf3a1, LOC245128, Mrpl51, Gng2, Pspc1, 4933428L12Rik, En2, Sgcz, 1700030C10Rik, Mreg, 2610028A01Rik, Mterfd2, Scgb3a1, Gtpbp10, Crxos1, Calca, Gja12, Smr2, Ksr2, AI427122, Ccdc90a, LOC672673, BC061212, Umps, Gpatc4, LOC667666, D16Ertd472e, Zfp719, Mrps17, Steap1, 2810428I15Rik, Akr1b3, Nip7, Mina, Otud6b, BC0…
65	56	Cell. comp	nucleus	77	57	2.24E-06	17	23	4262	16314	ENSMUSP00000025271		Gas1, Thap2, ENSMUSP00000034998, Pard3, mPAR-3, Phip, Pcbp2, Asb9, Camkk2, Dnahc9, F830116E18Rik, Sytl4, V1rc33, Tlr7, Frmd6, 2610110G12Rik, Grasp, LOC546150, Usp9y, BC065397, 2210417K05Rik, Cacna1s, Otud7b, Sipa1l3, Akap3, Vapb, Mrps24, Rhox9, Scn3a, Atp6ap2, Idh2, Grcc10, LOC619623, Igsf3, Hist3h2ba, Rabac1, Alcam, Tmem167, Serpina4-ps1, 2700049H19Rik, 4930522L14Rik, Slc3a1, Aebp2, Gpx3, Pla2g7…
		Bio. proc	regulation of retinal cell programmed cell death			2.43E-06	2	10	4	14889
		Bio. proc	retinal cell programmed cell death			6.08E-06	2	10	6	14889
		Cell. comp	intracellular membrane-bounded organelle			2.74E-05	20	23	7208	16314
		Cell. comp	membrane-bounded organelle			2.84E-05	20	23	7222	16314
		Bio. proc	eye morphogenesis			3.17E-05	4	25	110	14889
		Bio. proc	cellular component organization			7.20E-05	17	36	2737	14889
		Bio. proc</nobr>	developmental programmed cell death</nobr>			7.67E-05	2	10	20	14889
58	57	Bio. proc	cell projection assembly	75	10	1.80E-05	5	38	129	14889	ENSMUSP00000025271		Adra2c, Acvr1c, Pdzk1ip1, Hsdl1, SCIP, Pdap1, Tusc2, Gulo, ENSMUSP00000096257, ENSMUSP00000067664, Metap1, Lrrc47, 2310005N03Rik, A330102H22Rik, 2900022B07Rik, Malat1, Sh3glb2, Alkbh7, Ophn1, Olfr272, Olfr782, Ccnt1, Bbs10, Gjb4, 2300009A05Rik, Npc1l1, 4933416E03Rik, Cpa3, Dnajc19, AY498738, 4930528D03Rik, C130060C02Rik, LOC433203, Areg, C79997, LOC434479, 4833419F23Rik, 1110054P19Rik, 2810011L19…
		Mol. func	cytoskeletal adaptor activity			2.83E-05	2	12	11	15985
		Bio. proc	filopodium assembly			7.23E-05	3	38	32	14889
		Bio. proc	microspike assembly			7.94E-05	3	38	33	14889
		Bio. proc</nobr>	positive regulation of insulin-like growth factor receptor signaling pathway</nobr>			9.45E-05	2	38	6	14889
138	58	Mol. func</nobr>	S-methyltransferase activity</nobr>	50	4	5.28E-06	2	10	6	15985	ENSMUSP00000025271		Ocln, Bnip3, Klra1, Gm1698, Csnk1g2, Heg1, Mtr, Fabp4, Uaca, EG545741, LOC672752, Klra8, Ptprm, Gm1641, LOC384710, 8030442B05Rik, LOC668368, Ppm1k, A630089K24Rik, LOC626959, Shc2, Vti1a, LOC225609, C130040N14Rik, Il5ra, Spink8, 5730508B09Rik, Scrib, Mypn, 6330406I15Rik, 1810030J14Rik, EG215895, A130050O07Rik, Nup210l, Rps11, Olfr521, Olig2, Olfr514, Cypt2, Olfr495, 4833427F10Rik, Olfr1323, 493342…
27	59	Bio. proc</nobr>	chiasma assembly</nobr>	60	3	3.03E-05	2	34	4	14889	ENSMUSP00000025271		Slc30a7, Ctdspl, Ldlr, Ube2b, Rb1, Epha4, Ccng1, Cyclin G1, ENSMUSP00000098461, ENSMUSP00000088142, ENSMUSP00000093884, ENSMUSP00000088159, Tnfaip8, Ahcyl1, Ipo9, Flot2, Mapkapk2, Gys1, chaperonin containing TCP-1 beta subunit, Cct2, Frk, Msx2, Suox, Ptpn14, Nuak1, Itm2c, Oaf, 3110004L20Rik, Cd164, Furin, Crtc2, Actn1, Tbc1d10a, Mxd4, Tmbim1, Slc35f5, Il10rb, Slc2a1, Fndc3b, Lpp, Rhbdd1, Hectd1, …
47	60	Bio. proc	negative regulation of protein binding	89	4	3.45E-05	3	48	20	14889	ENSMUSP00000025271		Ssr2, Lef1, Ncor1, Spna1, Zc3h12a, Sfrp1, Aox3, Jmjd2c, ENSMUSP00000099887, Centa1, Rnf125, Slc7a3, Adnp, Lbxcor1, Cobl, Usp48, Rpusd1, LOC665224, LOC673425, Slc29a3, BC030046, C77096, Oas1f, Pole3, 9630033F20Rik, 1700008F19Rik, Pfkm, AU020206, LOC213422, Atbf1, Gpr160, EG245190, Myc, Agtpbp1, Cdc37l1, Zmat4, Tor1b, 1700026J14Rik, F830016B08Rik, Cyp2a4, LOC624960, Musk, Prlh, 1700023G08Rik, D4Ert…
		Bio. proc</nobr>	positive regulation of cell growth</nobr>			9.14E-05	3	19	70	14889
96	61	Bio. proc	mRNA splice site selection	32	59	2.83E-05	2	21	6	14889	ENSMUSP00000025271		Plk1, Thumpd1, Nup54, Park7, ENSMUSP00000092013, Fam86a, Adh5, Aarsd1, Ing3, Pdcd11, Rex2, Ppan, Dph3, Mkks, Bcl7a, LOC241593, Gins4, Ttk, LOC383474, Ptbp2, Psmb6, Bccip, Mcm4, Rpl22, Pcdha10, Ide, Sfrs1, Psip1, LOC666704, Nudt2, Tmem183a, Psme3
		Bio. proc	cellular macromolecule metabolic process			4.93E-05	18	26	4518	14889
		Bio. proc</nobr>	macromolecule metabolic process</nobr>			7.15E-05	9	9	5158	14889
104	62	Bio. proc	RNA processing	26	42	4.25E-06	6	17	414	14889	ENSMUSP00000025271		Def, Noc3l, ENSMUSP00000095839, Ncbp2, Gidrp88, Atpaf2, Gtf2e2, Plekhg4, Ccdc98, Mapk9, Cstf3, Rbm9, Tlcd1, Osgep, Gtf3a, Trap1, Elac2, Usp10, Dus1l, Atf1, Ints7, Ubadc1, Incenp, Rnf34, Glt25d1, Commd10
		Bio. proc	ncRNA processing			1.13E-05	4	14	158	14889
		Bio. proc	tRNA processing			2.79E-05	3	14	65	14889
		Bio. proc	ncRNA metabolic process			3.45E-05	4	14	210	14889
		Cell. comp</nobr>	nucleoplasm</nobr>			9.86E-05	7	22	867	16314
62	63	Bio. proc</nobr>	chromosome segregation</nobr>	45	8	2.32E-05	3	8	113	14889	ENSMUSP00000025271		D8Ertd738e, C330006A16Rik, Fam33a, Fam100b, ENSMUSP00000025851, ENSMUSP00000086004, Hs6st1, Nudt4, Kiaa1524, Sh3gl3, Psmd1, Nlk, Dscr1l2, Tbc1d8, Arih2, Grn, Hmcn1, Ltb4dh, Stra8, 8430427H17Rik, Gtf2i, 2010107G23Rik, Elovl6, Mdm1, A130010C12Rik, Armcx4, Gca, Nucks1, Tbn, Trove2, 1110020G09Rik, Apip, 4631424J17Rik, Ube2d2, Shcbp1, LOC231869, Cycs, LOC382494, Mrpl13, Mad2l1, Ube2i, 1110005A23Rik, A…
126	64	Bio. proc	rhythmic process	42	28	7.42E-06	4	11	187	14889	ENSMUSP00000025271		Meox2, mCD200, MEOX2, TAF4, Taf4a, 4930528J11Rik, Gm311, EG432959, Plcl1, D430001F17Rik, 4930425K10Rik, Olfr1318, Loxl4, Olfr294, 1700061I17Rik, A930037H05Rik, Olfr512, Sel1l2, Kcnt1, LOC631151, D130004H04Rik, EG619697, D230005D02Rik, 1700016D02Rik, D230012E17Rik, 1700019E08Rik, 2810047J09Rik, Ptger2, Mnf-2, LOC546710, Olfr380, Opn4, Olfr1132, Gprk2l, 1700066J03Rik, EG545477, LOC669392, 2310039E0…
		Mol. func	molecular transducer activity			3.33E-05	10	19	2031	15985
		Mol. func	signal transducer activity			3.33E-05	10	19	2031	15985
		Mol. func	signal transduction			3.38E-05	10	19	2035	15985
		Mol. func	G-protein coupled receptor activity			6.59E-05	8	19	1309	15985
		Mol. func</nobr>	G-protein coupled receptor signaling pathway</nobr>			6.59E-05	8	19	1309	15985
97	65	Cell. comp	intracellular part	63	74	7.00E-07	37	40	9265	16314	ENSMUSP00000025271		Rtcd1, Yeats4, Zfp108, Crls1, Farsla, Stard7, Mtmr12, Brd3, 2610316D01Rik, BC060267, LOC382445, Rnu33, Rab6b, Etnk2, BC018242, 2610020O08Rik, Cep152, Dcakd, 1110034G24Rik, Atp6v1b2, 5430411K18Rik, 2610036D13Rik, 1810074P20Rik, Nrbf2, Dnajc10, Mulk, Cxxc1, Rbck1, Nol12, Arrb2, Nrgn, Apex2, Sac3d1, Mlf2, 2810028N01Rik, Trnt1, 3300001M20Rik, Rbmxrt, 9130401M01Rik, 1810043H04Rik, Trappc2, Tceal7, D9E…
		Mol. func	CDP-diacylglycerol-glycerol-3-phosphate 3-phosphatidyltransferase activity			1.98E-06	2	23	2	15985
		Cell. comp	intracellular			2.25E-06	44	49	9643	16314
		Bio. proc	cellular nitrogen compound metabolic process			2.29E-06	28	49	3783	14889
		Bio. proc	nitrogen compound metabolic process			3.75E-06	28	49	3872	14889
		Bio. proc	RNA processing			5.10E-06	8	36	414	14889
		Bio. proc	nucleobase-containing compound metabolic process			6.61E-06	26	49	3487	14889
		Bio. proc	ncRNA metabolic process			1.00E-05	6	36	210	14889
		Bio. proc	ncRNA processing			3.65E-05	5	36	158	14889
		Mol. func	CDP-alcohol phosphatidyltransferase activity			4.14E-05	2	23	7	15985
		Cell. comp	intracellular organelle			4.34E-05	38	49	8021	16314
		Cell. comp	organelle			4.61E-05	38	49	8038	16314
		Bio. proc	gene expression			6.02E-05	22	49	2954	14889
		Bio. proc	nucleic acid metabolic process			6.02E-05	22	49	2954	14889
		Mol. func	catalytic activity			6.08E-05	17	23	5224	15985
		Mol. func	metabolic process			6.08E-05	17	23	5224	15985
		Bio. proc	RNA metabolic process			8.02E-05	20	49	2557	14889
		Bio. proc	cellular macromolecule metabolic process			9.60E-05	24	40	4518	14889
		Mol. func</nobr>	RNA binding</nobr>			9.83E-05	5	13	638	15985
19	66	Bio. proc	cellular metabolic process	78	65	5.83E-06	43	63	5979	14889	ENSMUSP00000025271		ENSMUSP00000073873, Smarcb1, Bcdin3d, Pcyt2, Icam1, intercellular adhesion molecule-1 gene, Arrdc2, Zfp341, Rad54l, Atrx, ENSMUSP00000058275, ENSMUSP00000055293, Dgcr14, Xrcc6, Armc6, Zfp13, Tbc1d7, Cd38, Trim37, Thop1, Gle1l, Ctdp1, 4632411J06Rik, Wdr13, Rap1gap, Gcn5l2, BC060631, Pot1a, Zfp593, Parg, Brca1, Cdc23, Rrn3, Jmjd1b, Ptprg, Dscr2, Rae1, Wtip, Tarsl1, AI480653, Pccb, Smarcd1, Gemin4, …
		Cell. comp	nucleus			1.18E-05	28	51	4262	16314
		Bio. proc	nucleobase-containing compound metabolic process			1.70E-05	26	51	3487	14889
		Cell. comp	SWI/SNF complex			3.75E-05	2	14	11	16314
		Cell. comp	nBAF complex			3.75E-05	2	14	11	16314
		Cell. comp	npBAF complex			3.75E-05	2	14	11	16314
		Bio. proc	nucleic acid metabolic process			3.77E-05	23	51	2954	14889
		Cell. comp	intracellular organelle lumen			7.23E-05	17	63	1582	16314
		Cell. comp	organelle lumen			7.58E-05	17	63	1588	16314
		Bio. proc	positive regulation of DNA repair			7.67E-05	2	10	20	14889
		Bio. proc	cellular nitrogen compound metabolic process			7.70E-05	26	51	3783	14889
		Cell. comp	nuclear ubiquitin ligase complex			8.50E-05	2	10	23	16314
		Cell. comp	SWI/SNF-type complex			9.23E-05	2	14	17	16314
		Bio. proc</nobr>	metabolic process</nobr>			9.99E-05	44	63	6829	14889
15	67	Cell. comp	endoplasmic reticulum	80	40	1.06E-05	8	21	922	16314	ENSMUSP00000025271		MAFK, Mafk, Nsbp1, Ap1s1, Epc2, Atp6v1g1, Pa2g4, Gde5, Dapk3, Crk, Cpt1c, Tmcc3, Dlg1, Ankrd2, Stau2, CYR61, Cyr61, Ubqln1, Mdm4, Arl2bp, Tcf25, Pank3, Lrrc8a, Inpp5f, Ankrd57, Stxbp5, Tmf1, Enpp5, Pcmt1, 1110032A03Rik, Plp2, D5Wsu178e, Niban, Mettl6, D19Wsu162e, Morf4l2, Dctn4, Arf6, Atp5g3, Rnuxa, Wdr48, Iars, Arih1, 6720456B07Rik, Tmem65, Myo5a, 9130229H14Rik, Srp54, Dzip1l, Cdkn2b, Mum1l1, Pt…
		Cell. comp	cytoplasmic part			1.15E-05	16	21	4770	16314
		Bio. proc	protein localization in endoplasmic reticulum			2.79E-05	3	65	14	14889
		Cell. comp	endoplasmic reticulum membrane			3.68E-05	5	13	530	16314
		Cell. comp	mitochondrial outer membrane			3.89E-05	3	13	86	16314
		Cell. comp	nuclear outer membrane-endoplasmic reticulum membrane network			4.10E-05	5	13	542	16314
		Cell. comp	organelle outer membrane			6.68E-05	3	13	103	16314
		Cell. comp	endoplasmic reticulum part			7.10E-05	5	13	608	16314
		Cell. comp</nobr>	outer membrane</nobr>			7.48E-05	3	13	107	16314
25	68	Mol. func	ATP-dependent helicase activity	87	10	1.52E-06	4	15	95	15985	ENSMUSP00000025271		Snx4, Cant1, Sh2b3, Ppp2r2a, Arhgef4, AI894139, ENSMUSP00000053543, Calr, Cog2, Actl6b, Ddi2, Ppp1r16a, Sptlc1, B3galnt2, Capn5, Mare, MPG, collagen, type II, alpha 1, Col2a1, Akap8l, Mgat3, Cdh2, Rnf44, Itgb3bp, Seh1l, Nnp1, Rpp38, D10Wsu52e, Exoc3, Hnrpc, 6330416G13Rik, Fbxw5, Rxrb, Nek3, 9230113P08Rik, Znrf3, 5630401D24Rik, Ncaph, Brip1, Jrk, Timm17b, Baz1b, Scfd2, Vps26b, Dhx30, Rtel1, Def8, …
		Mol. func	purine NTP-dependent helicase activity			1.52E-06	4	15	95	15985
		Mol. func	helicase activity			6.18E-06	4	15	135	15985
		Mol. func	nuclear hormone receptor binding			8.78E-06	5	67	67	15985
		Cell. comp	nBAF complex			1.16E-05	2	8	11	16314
		Mol. func	hormone receptor binding			2.81E-05	5	67	85	15985
		Cell. comp	SWI/SNF-type complex			2.85E-05	2	8	17	16314
		Mol. func	vitamin D receptor binding			4.15E-05	2	20	8	15985
		Mol. func</nobr>	ATPase activity. coupled</nobr>			5.66E-05	4	15	237	15985
105	69	Bio. proc	cholesterol biosynthetic process	52	9	8.75E-05	3	37	35	14889	ENSMUSP00000025271		Megf8, Pisd, Ndufs8, RORalpha4, Rora, Uhrf2, Scrn3, Olfr1428, B230206F22Rik, Mre11a, Cript, Cenpk, 1110004F10Rik, Kif4, Anln, Hnrph1, 2810008M24Rik, 2300006N05Rik, 1700034H14Rik, Tbx4, Hmgcs1, 1810007M14Rik, Rnf5, Golt1b, 5830415L20Rik, Tyms, Fdps, 1810046J19Rik, Nanp, Sord, Lrig1, Hist1h3h, Tdrkh, Zdhhc2, Nmt2, 2010110K18Rik, D0H4S114, Aatf, Mylip, Inpp5a, Dhcr7, Hmgn2, 6030405A18Rik, Unc5b, Arr…
		Bio. proc</nobr>	intestinal epithelial cell differentiation</nobr>			9.67E-05	2	25	9	14889
150	70	Bio. proc	negative regulation of lymphocyte activation	23	21	3.49E-05	3	14	70	14889	ENSMUSP00000025271		Stox2, Cntn5, Il4r, Pde5a, 4932432N04Rik, 1700061J05Rik, 4921525H12Rik, 9330179D12Rik, 4932442L08Rik, Cend1, Pcmtd2, Robo2, 4930480K15Rik, Uble1a, Cdk5r1, 6330406O05Rik, 2310030A07Rik, Olfr809, Il2, LOC219001, Olfr1305, Obp1b, Wnk4
		Bio. proc	negative regulation of leukocyte activation			5.41E-05	3	14	81	14889
		Bio. proc	neuron recognition			5.66E-05	2	7	25	14889
		Bio. proc</nobr>	negative regulation of cell activation</nobr>			6.47E-05	3	14	86	14889
1	71	Cell. comp	chromosome	85	80	8.01E-14	19	70	477	16314	ENSMUSP00000025271		Arl4d, Arl6, ARL-6, ENSMUSP00000057714, ENSMUSP00000086020, Tubb2c, Sepx1, Piga, Rcc2, Cabc1, Kntc1, ENSMUSP00000093970, ENSMUSP00000075513, ENSMUSP00000079727, Ift172, Chek2, Abcc4, Gcat, Paics, Msh6, Mtvr2, Vars2l, Vars, Coasy, ENSMUSP00000031158, Inpp5d, Rfc5, Sfrs7, Smug1, Aven, Osgin2, Bub1b, Slc1a5, Shmt1, Tubg1, Slc25a39, Mcm3, Mthfd1, Ezh2, Aurka, Mrpl15, Lgtn, Mcm7, Pecr, Tgif, 2010317E2…
		Cell. comp	chromosomal part			1.13E-11	16	70	405	16314
		Cell. comp	intracellular non-membrane-bounded organelle			3.28E-10	32	70	2356	16314
		Cell. comp	non-membrane-bounded organelle			3.28E-10	32	70	2356	16314
		Cell. comp	nuclear chromosome			6.03E-10	11	65	210	16314
		Mol. func	catalytic activity			7.35E-09	46	69	5224	15985
		Mol. func	metabolic process			7.35E-09	46	69	5224	15985
		Cell. comp	MCM complex			1.27E-08	5	65	20	16314
		Mol. func	purine ribonucleoside triphosphate binding			4.25E-08	24	69	1651	15985
		Cell. comp	nuclear chromosome part			4.51E-08	9	65	184	16314
		Bio. proc	cell cycle			2.06E-07	18	70	936	14889
		Mol. func	purine ribonucleotide binding			2.43E-07	24	69	1810	15985
		Mol. func	ribonucleotide binding			2.46E-07	24	69	1811	15985
		Cell. comp	intracellular organelle			2.85E-07	52	65	8021	16314
		Mol. func	purine nucleotide binding			2.99E-07	24	69	1830	15985
		Cell. comp	organelle			3.10E-07	52	65	8038	16314
		Cell. comp	intracellular organelle part			3.18E-07	37	65	4392	16314
		Cell. comp	nuclear lumen			4.00E-07	20	70	1320	16314
		Cell. comp	organelle part			4.98E-07	37	65	4465	16314
		Mol. func	ATP binding			6.20E-07	20	69	1351	15985
67	72	Bio. proc	embryonic skeletal system development	90	26	1.37E-07	6	37	98	14889	ENSMUSP00000025271		Slc37a3, Olfr854, Socs5, Pcdhgc3, Pgam5, Stk22s1, Nfat5, Il17rd, Prox1, vitronectin, Vtn, Abca4, 4930544M13Rik, LOC433507, 4933403F05Rik, EG627821, Olfr51, Pou1f1, Nsun2, 5830415F09Rik, Snap25, LOC673342, Hspb2, Gm851, 9130218O11Rik, 9130007G19Rik, LOC240027, Cldn14, Olfr1, LOC432558, B830017H08Rik, Mpdu1, LOC627905, Ttc4, Hcn4, Ntsr2, 1700030K09Rik, Hsp110, 2410012M07Rik, Sycp1-ps1, Lama2, Atpbd…
		Bio. proc	embryo development			3.66E-07	12	37	819	14889
		Bio. proc	embryonic organ morphogenesis			6.35E-07	7	37	206	14889
		Bio. proc	embryonic morphogenesis			1.00E-06	6	13	446	14889
		Bio. proc	skeletal system morphogenesis			2.47E-06	6	37	160	14889
		Bio. proc	regulation of multicellular organismal development			5.00E-06	11	37	864	14889
		Bio. proc	skeletal system development			7.71E-06	7	37	300	14889
		Bio. proc	embryonic organ development			9.15E-06	7	37	308	14889
		Bio. proc	epithelial cell proliferation involved in liver morphogenesis			1.80E-05	2	37	3	14889
		Bio. proc	hepatocyte proliferation			1.80E-05	2	37	3	14889
		Bio. proc	liver morphogenesis			1.80E-05	2	37	3	14889
		Bio. proc	positive regulation of macromolecule metabolic process			1.89E-05	12	37	1195	14889
		Bio. proc	chordate embryonic development			2.01E-05	8	37	485	14889
		Bio. proc	positive regulation of developmental growth			2.13E-05	3	24	34	14889
		Bio. proc	embryo development ending in birth or egg hatching			2.26E-05	8	37	493	14889
		Bio. proc	embryonic skeletal system morphogenesis			3.11E-05	4	37	73	14889
		Bio. proc	positive regulation of growth			3.45E-05	5	48	116	14889
		Bio. proc	organ morphogenesis			3.70E-05	9	37	692	14889
		Bio. proc	pattern specification process			3.79E-05	7	37	384	14889
		Bio. proc	regulation of developmental process			4.03E-05	11	37	1078	14889
147	73	Bio. proc</nobr>	organelle localization</nobr>	28	10	8.25E-05	3	13	101	14889	ENSMUSP00000025271		Ddefl1, Kiaa0141, ENSMUSP00000031420, C1d, Psrc1, Capsl, 9930116N10Rik, 1500009L16Rik, Mlana, Dab1, 4930502C15Rik, Chrna9, Arg2, 2200001I15Rik, 3110023B02Rik, LOC672677, E130014H10Rik, Gm468, Tsix, 4930448I18Rik, Plekhj1, Cdkl2, LOC546093, 3300001A09Rik, Pvr, Klk10, LOC669638, EG666105
8	74	Cell. comp	cell	95	88	7.32E-07	80	81	13212	16314	ENSMUSP00000025271		Eif2ak2, Dcun1d1, Mllt1, Mrps34, jag2, Pea15, Ube2o, Tmem16f, Pik3ca, SMAD1, Smad1, Cds, Tenc1, Trpv2, Hp1bp3, Inf2, Akap2, Trip6, Ppp1r13b, Dedd2, Map3k14, Tmem43, Nfatc3, Fxyd3, Rfwd2, 4631427C17Rik, Mib1, 5730405I09Rik, Nipa2, Fts, Slc38a2, Fkbp15, Hps5, D0HXS9928E, Dync1li2, A630042L21Rik, BC043098, AA673488, Kctd3, Rab3gap2, Ptpn23, Rps6ka4, Prr13, Slc16a1, Il2rb, Sgk2, Rab3ip, Tfrc, Fer1l3,…
		Cell. comp	cell part			7.32E-07	80	81	13212	16314
		Cell. comp	nuclear envelope			4.64E-06	6	35	207	16314
		Bio. proc	positive regulation of calcium ion import			1.08E-05	2	16	5	14889
		Cell. comp	cytoplasm			1.24E-05	54	81	6987	16314
		Cell. comp	intracellular			1.44E-05	66	81	9643	16314
		Bio. proc	positive regulation of ion transmembrane transport			1.62E-05	2	16	6	14889
		Mol. func	binding			2.20E-05	63	76	9678	15985
		Cell. comp	intracellular part			2.21E-05	64	81	9265	16314
		Bio. proc	regulation of calcium ion import			3.02E-05	2	16	8	14889
		Bio. proc	calcium ion import			5.92E-05	2	16	11	14889
		Cell. comp</nobr>	cell periphery</nobr>			7.78E-05	18	39	3039	16314
41	75	Mol. func</nobr>	protein phosphatase 1 binding</nobr>	87	2	1.06E-06	2	10	3	15985	ENSMUSP00000025271		Zfp445, ENSMUSP00000075178, ENSMUSP00000060246, Adrb1, Slc12a4, ENSMUSP00000056212, Sox6, Rcsd1, ECAT8, ENSMUSP00000018871, Sh3rf2, Zfp397, Zfp84, Txnrd1, Hddc3, 4931414P19Rik, Fkbp10, 5330431K02Rik, Bspry, LOC280205, LOC436094, Gng4, Olfr576, Zfp72, Flt3l, EG623133, Ttll11, F830004M19Rik, 1810024B03Rik, Ythdf1, Gas6, Hnf4g, Zdhhc12, LOC676330, C130090K23Rik, Slco1a5, LOC434182, Defcr-rs2, LOC636…
43	76	Mol. func	3'.5'-cyclic-GMP phosphodiesterase activity	97	8	3.87E-06	3	47	11	15985	ENSMUSP00000025271		Tubg2, Lrrc20, Slc25a23, Npr2, Ddx24, Phlppl, P2rxl1, Jmjd6, Garnl4, Ccdc110, Gabrq, Ssxa1, Arid3c, BC030499, Epo, Ltb4r2, LOC620637, Tas2r113, Gipc3, 3230401M21Rik, A230042K10Rik, 1700021K14Rik, Gpld1, 1700057H15Rik, A430091O22Rik, Sstr1, Olfr693, EG624219, Pde1c, LOC433428, LOC218695, D6Ertd15e, Dleu2, H2-DMa, 1700030F18Rik, D430019H16Rik, 4933438B17Rik, Fosb, Gm1627, LOC637149, MGC106740, EG63…
		Bio. proc	retina development in camera-type eye			3.17E-05	4	30	91	14889
		Mol. func	3'.5'-cyclic-nucleotide phosphodiesterase activity			3.53E-05	3	47	22	15985
		Mol. func	cyclic-nucleotide phosphodiesterase activity			4.05E-05	3	47	23	15985
		Bio. proc	camera-type eye development			5.44E-05	5	30	208	14889
		Mol. func</nobr>	phosphoric diester hydrolase activity</nobr>			6.84E-05	4	47	75	15985
86	77	Bio. proc	positive regulation of response to extracellular stimulus	76	1	9.02E-07	2	5	5	14889	ENSMUSP00000025271		Scnn1a, Amiloride-sensitive sodium channel alpha-subunit, Aldh1a3, Snx22, ENSMUSP00000035737, Atp6v1e2, Emx2, Rbm28, Epha5, Efcab5, LOC636082, Emcn, LOC381192, Olfr1016, 2310002B06Rik, Polr3c, Gm438, 2210409D07Rik, D930020B18Rik, 9130015L21Rik, LOC333184, Cd300lg, Brunol5, 1700007F19Rik, Dio3, D11Ertd540e, A130030D18Rik, 4930443G12Rik, C030010B13Rik, Olfr1045, Xkr6, Zdhhc23, LOC384497, Olfr1339, …
		Bio. proc	positive regulation of response to nutrient levels			9.02E-07	2	5	5	14889
		Bio. proc	regulation of response to extracellular stimulus			1.38E-05	2	5	18	14889
		Bio. proc</nobr>	regulation of response to nutrient levels</nobr>			1.38E-05	2	5	18	14889
18	78	Cell. comp	nucleus	80	83	3.53E-08	38	65	4262	16314	ENSMUSP00000025271		Coq6, Aurkb, Pou6f1, Gp70, D2Ertd145e, ENSMUSP00000096346, Cp110, Actr6, Xpot, Mrpl52, Mybbp1a, C/EBP-alpha, Hnrpab, Hax1, Mrps16, Dctd, Sgcd, Eif2s1, 2810485I05Rik, Bub1, Plrg1, Ppp1r14b, Cuedc2, Pfas, Mcm10, Dtymk, Bambi-ps1, Orc1l, Ptgis, Pin1, Nola2, Snapc5, Ubtf, Helb, Alms1, LOC433520, Wdr5, 2610033H07Rik, Gpt1, 2410018G20Rik, Rfc3, 2310003L22Rik, Elovl5, Tsfm, Cdc5l, BC017133, Pycrl, Gnpna…
		Cell. comp	intracellular non-membrane-bounded organelle			4.68E-08	28	67	2356	16314
		Cell. comp	non-membrane-bounded organelle			4.68E-08	28	67	2356	16314
		Cell. comp	intracellular part			6.99E-08	57	65	9265	16314
		Cell. comp	nuclear lumen			1.04E-07	20	65	1320	16314
		Cell. comp	intracellular organelle lumen			1.63E-07	22	67	1582	16314
		Cell. comp	organelle lumen			1.74E-07	22	67	1588	16314
		Cell. comp	nuclear part			1.74E-07	22	65	1644	16314
		Cell. comp	membrane-enclosed lumen			2.60E-07	22	67	1625	16314
		Cell. comp	intracellular organelle			2.85E-07	52	65	8021	16314
		Cell. comp	organelle			3.10E-07	52	65	8038	16314
		Cell. comp	intracellular			4.51E-07	57	65	9643	16314
		Bio. proc	biosynthetic process			9.36E-07	19	28	3537	14889
		Cell. comp	intracellular membrane-bounded organelle			1.13E-06	48	65	7208	16314
		Cell. comp	membrane-bounded organelle			1.21E-06	48	65	7222	16314
		Cell. comp	intracellular organelle part			2.10E-06	22	33	4392	16314
		Bio. proc	metabolic process			2.54E-06	49	66	6829	14889
		Cell. comp	organelle part			2.83E-06	22	33	4465	16314
		Bio. proc	ribonucleoprotein complex biogenesis			3.46E-06	7	66	145	14889
		Bio. proc	cellular biosynthetic process			3.57E-06	33	68	3430	14889
196	79	Bio. proc</nobr>	macrophage chemotaxis</nobr>	21	9	9.50E-05	2	13	17	14889	ENSMUSP00000025271		Slc9a2, Ccdc6, D17Wsu92e, Sec14l5, 2210013O21Rik, C130050O18Rik, Slc17a1, Olfr803, LOC665652, Lbx2, 1110002H13Rik, Ubap1, 2410004B18Rik, Cklf, Tas2r102, Ndrg3, Gm1859, Rad23b, LOC619868, LOC545078, Nup85
98	80	Cell. comp	intracellular part	38	78	4.21E-06	30	32	9265	16314	ENSMUSP00000025271		Mus81, Ctsf, Qars, Stat5a, ENSMUSP00000004143, Prkra, Arl6ip2, Phkb, Ebag9, 4930402H24Rik, 2810032E02Rik, Aak1, Brms1l, D630014A15Rik, Rhoa, Smc3, Foxk2, Adam9, Chfr, Ica1, Nek7, 2610020H08Rik, Fbxl3, LOC673638, Myo1e, Tmem70, Edf1, 1810011O16Rik, Rexo2, Spats2, Nkiras2, Hmg20a, Afg3l1, 2310035C23Rik, Necap1, Mboat5, 5730596K20Rik, D030022P06Rik
		Cell. comp	intracellular			1.27E-05	30	32	9643	16314
		Bio. proc</nobr>	mitotic spindle organization</nobr>			7.54E-05	2	11	18	14889
129	81	Cell. comp	nucleus	27	51	6.36E-06	13	16	4262	16314	ENSMUSP00000025271		Irak1bp1, Dbr1, B930068K11Rik, 4930558J18Rik, 0610040J01Rik, Rbm26, LOC626571, C230052I12Rik, Med11, Gm1609, 1700023B02Rik, Pmm1, Hdac2, Birc5, Racgap1, Pif1, 7030407O06Rik, LOC434660, EG382421, EG627488, AF067063, Snrpd2, Eppb9, Snrpf, Ptges3, Aggf1, Igf2bp3
		Bio. proc	RNA processing			5.50E-05	5	16	414	14889
		Cell. comp	nuclear part			6.41E-05	8	16	1644	16314
		Cell. comp</nobr>	ribonucleoprotein complex</nobr>			8.61E-05	3	4	458	16314
78	82	Bio. proc</nobr>	detection of chemical stimulus involved in sensory perception of smell</nobr>	52	3	1.78E-05	2	11	9	14889	ENSMUSP00000025271		ENSMUSP00000065302, ENSMUSP00000005825, Kcna4, Voltage-gated potassium channel protein Kv1.4., Antxr1, Olfr71, Gt4-1, V1rd1, EG627367, LOC668784, Gpr172b, D130054N24Rik, 0710001B24Rik, Bcorl1, Daam2, 1700044C05Rik, Spata4, Igkv1-115, Zfp265, 1810022K09Rik, Serpina1f, Slc16a8, C81431, 4933400C05Rik, D630044L22Rik, Olfr450, LOC620078, 4931440J10Rik, Olfr155, 4930449I24Rik, 2610100L16Rik, Adamts5, 4…
100	83	Bio. proc</nobr>	trabecula formation</nobr>	15	13	9.36E-05	2	11	20	14889	ENSMUSP00000025271		Cmtm3, Zip1, JAK-1, Jak1, Flnb, Ammecr1l, Fhl2, 2900042B11Rik, Esd, Dync1h1, Eps15, Sat1, Ube2q2, Slc40a1, Lhfpl1
44	84	Bio. proc	positive regulation of protein sumoylation	90	4	1.04E-05	2	11	7	14889	ENSMUSP00000025271		Il6, Fbxw9, Mapk7, Avpi1, Krt1, Usp36, Yme1l1, ZIC1, Zic1, Pias4, Vav2, Xrn2, Mrgprd, Ccdc21, Slc16a2, LOC625225, Prkg2, Gpr62, Il33, LOC433879, LOC432691, Olfr110, Mllt10, ci12, Dusp13, Rasd2, 4930430A15Rik, 3110083C13Rik, LOC433490, Tmem169, 4930567H17Rik, BC048671, Comtd1, 6430590A10Rik, LOC436145, V1ri2, Olfr1130, A730018C14Rik, Zfp521, 4732495G21Rik, Fuz, Zfp654, Tas2r109, LOC218060, Slfn2, …
		Bio. proc	regulation of protein sumoylation			1.39E-05	2	11	8	14889
		Bio. proc	spermine metabolic process			2.68E-05	2	32	4	14889
		Bio. proc</nobr>	protein sumoylation</nobr>			7.54E-05	2	11	18	14889
81	85	Bio. proc	muscle hyperplasia	59	33	1.61E-05	2	35	3	14889	ENSMUSP00000025271		Aif1, Pon3, Col9a3, Ntn1, Xdh, Gm347, Cic, Ccdc57, Ly6d, Muc16, C130086A10, Apcdd1, Suv420h2, 1810044K17Rik, B130050K08, Frem2, Cep55, Sirt1, Myom1, Mcf2, 4632432E15Rik, EG625355, Klf4, B4galnt4, A2bp1, D1Ertd161e, Sfrp2, Anpep, LOC432658, A930032L01Rik, V1re8, Cyp4b1, LOC624367, C130038G02Rik, Hey1, E130111B04Rik, Zfp53, Cirbp, Shq1, Mthfs, 2410004N09Rik, Mrps12, Gdap10, A930024N18, Edn2, Alg13,…
		Bio. proc	regulation of muscle hyperplasia			1.61E-05	2	35	3	14889
		Bio. proc	cellular aromatic compound metabolic process			2.55E-05	5	35	151	14889
		Bio. proc	negative regulation of cell differentiation			5.28E-05	5	20	320	14889
		Bio. proc	anatomical structure development			5.95E-05	9	12	2965	14889
		Bio. proc	negative regulation of cell growth			6.38E-05	3	12	101	14889
		Bio. proc	tissue development			7.42E-05	6	12	1042	14889
		Bio. proc	multicellular organismal development			8.89E-05	9	12	3111	14889
		Bio. proc</nobr>	fat cell differentiation</nobr>			9.63E-05	3	12	116	14889
54	86	Cell. comp	ribonucleoprotein complex	87	67	2.10E-11	16	65	458	16314	ENSMUSP00000025271		Cdc14b, Fbxo5, Polr3g, Nanog, ENSMUSP00000029925, Dppa2, Efna2, Ppa1, Sox2, Transcription factor SOX-2, Ifitm2, Eef1d, Mrpl50, Zscan4, Trappc1, Fau, 2410017P09Rik, Rpl14, Mrpl49, Ankrd49, 2900053A13Rik, V2r4, Bxdc5, Nbeal2, Ebna1bp2, Rpl23, Gmpr2, Pebp1, Heatr1, Zfp41, Hook1, Gm397, Lphn1, Egfl7, Nudt11, Cryz, Rps23, 2610036L11Rik, Pin4, Tex9, Snrpa1, Bxdc1, Lsm7, 1100001I22Rik, Rps4x, Krtap5-4, …
		Cell. comp	ribosome			1.47E-10	11	65	184	16314
		Mol. func	structural constituent of ribosome			1.61E-10	10	62	142	15985
		Cell. comp	intracellular non-membrane-bounded organelle			3.98E-07	26	65	2356	16314
		Cell. comp	non-membrane-bounded organelle			3.98E-07	26	65	2356	16314
		Bio. proc	cellular metabolic process			9.71E-07	45	64	5979	14889
		Bio. proc	cellular macromolecule metabolic process			1.37E-06	38	64	4518	14889
		Bio. proc	translation			2.00E-06	10	64	346	14889
		Cell. comp	intracellular part			2.58E-06	46	53	9265	16314
		Cell. comp	macromolecular complex			3.08E-06	28	65	2977	16314
		Mol. func	structural molecule activity			5.07E-06	10	62	426	15985
		Bio. proc	endodermal cell fate specification			1.04E-05	2	11	7	14889
		Cell. comp	intracellular			1.13E-05	46	53	9643	16314
		Bio. proc	gene expression			1.14E-05	28	64	2954	14889
		Cell. comp	nucleolus			2.17E-05	9	58	437	16314
		Bio. proc	endodermal cell fate commitment			2.23E-05	2	11	10	14889
		Bio. proc	endodermal cell differentiation			2.72E-05	2	11	11	14889
		Bio. proc	negative regulation of cell cycle			4.16E-05	5	26	229	14889
		Cell. comp	intracellular organelle			4.29E-05	48	65	8021	16314
		Bio. proc	macromolecule metabolic process			4.45E-05	38	64	5158	14889
23	87	Cell. comp	intracellular organelle	97	65	2.37E-06	58	77	8021	16314	ENSMUSP00000025271		Ippk, Dsg2, Ogfod2, Ttc14, Pkn1, Pak1, Sel1l, Basp1, Pttg1ip, Aaas, mKIAA1076, ENSMUSP00000098297, Vps33a, Ddx5, ENSMUSP00000054611, Lsr, Ckap5, March7, DNA methyltransferase 1, Dnmt1, Acox1, Rad18, 6330407G11Rik, Dnajb3, Cdc42se1, Rkhd2, Tatdn1, Gpr82, Lmod1, Smyd2, Tjap1, 2010321M09Rik, 2700078K21Rik, Crsp6, Tcf20, Tbc1d16, Chi3l3, Slu7, Zfp148, Ppp1r12a, Tmem32, 0610040D20Rik, Mtmr1, Psmd4, Gr…
		Cell. comp	organelle			2.58E-06	58	77	8038	16314
		Bio. proc	RNA transport			3.84E-05	4	37	77	14889
		Bio. proc	establishment of RNA localization			3.84E-05	4	37	77	14889
		Bio. proc	nucleic acid transport			3.84E-05	4	37	77	14889
		Bio. proc	RNA localization			4.68E-05	4	37	81	14889
		Bio. proc	nucleobase-containing compound transport			6.20E-05	4	37	87	14889
		Cell. comp	intracellular membrane-bounded organelle			7.65E-05	51	77	7208	16314
		Cell. comp	macromolecular complex			7.78E-05	9	13	2977	16314
		Cell. comp	membrane-bounded organelle			8.13E-05	51	77	7222	16314
		Cell. comp</nobr>	intracellular part</nobr>			8.45E-05	60	77	9265	16314
87	88	Cell. comp</nobr>	Rb-E2F complex</nobr>	58	3	2.38E-05	2	33	4	16314	ENSMUSP00000025271		Myo7a, Dpysl2, E2f1, E2F1, Kiaa1725, ENSMUSP00000068481, Lrp2bp, Gm1726, Tsga8, Serpina3f, Galp, Mrgprx2, EG668669, Fgfbp3, EG434402, Ltbp1, Olfr273, Gzmc, 2310038H17Rik, 2010001A14Rik, Olfr1303, Tomm40l, 4932416N17Rik, Col8a2, Dnajb7, Gm765, 9030625A04Rik, H2-Ab1, Ccdc54, Sval2, E130006N16Rik, Zxdc, Inha, Xkr8, C86498, Mrgprf, Oaz3, Olfr1037, Olfr746, Chst3, 6530403M18Rik, C330026H20Rik, 2810001…
95	89	Bio. proc	cellular calcium ion homeostasis	29	17	7.57E-05	4	19	184	14889	ENSMUSP00000025271		Syngr4, Hbxip, Tac3, Tac1, Tmem69, H6pd, ENSMUSP00000064812, Prkcb, LOC639558, Gm50, Siae, Pcdhb15, C230031I18Rik, 6330537M06Rik, Trp63, Atxn7l4, Olfr973, Fundc2, Adam29, LOC435361, Htr2a, Myl3, Atp10a, 4930556N09Rik, Plp1, Atp2a2, Fancb, Adamts7, BC066135
		Bio. proc	calcium ion homeostasis			8.93E-05	4	19	192	14889
		Bio. proc	regulation of the force of heart contraction			9.36E-05	2	11	20	14889
		Bio. proc</nobr>	cellular divalent inorganic cation homeostasis</nobr>			9.48E-05	4	19	195	14889
57	90	Bio. proc	protein kinase C signaling cascade	69	11	4.87E-06	2	6	9	14889	ENSMUSP00000025271		Psca, Pde4dip, Lhx3, LHX3, Trp73, Fbxl18, Cpeb3, Impdh1, Spry2, Palb2, Flywch1, Mier2, Tgifx1, Sema6c, Pfdn1, LOC629678, Gjb1, Lipe, Mrpl1, Il20rb, Gm9, Prokr1, V1rf2, Myod1, Mpo, Apold1, Tmem16g, Wdr27, LOC636575, Acbd4, B430119L08Rik, Pcdha7, Dhrs7b, EG638411, Zic4, LOC436450, Igh-6, Tcl1b5, Ccr6, A430079E08, Cd19, A730089K16Rik, D830026I12Rik, 4933403O03Rik, 9930013L23Rik, Slco1a4, Gpr142, Atg…
		Bio. proc	regulation of response to stress			5.35E-05	7	38	394	14889
		Bio. proc</nobr>	penile erection</nobr>			7.54E-05	2	18	11	14889
91	91	Mol. func</nobr>	transcription cofactor activity</nobr>	21	19	9.95E-05	4	17	239	15985	ENSMUSP00000025271		Slc5a6, Llgl2, Kiaa1759, ENSMUSP00000065270, Fbxl10, Lpin1, ZNFX1, Crip2, Ampd2, 9530018I07Rik, Ei24, Gpr126, Pex14, Eps8, Pcqap, Acot10, Tnip2, Arhgef3, Lrrc8e, Slc12a2, Wwtr1
56	92	Bio. proc	tissue remodeling	39	76	2.55E-05	3	9	102	14889	ENSMUSP00000025271		Phf3, Ppp1r9b, Psl4, ENSMUSP00000098409, Phf13, Triap1, Bmi1, Ctsz, Igfbp6, Kiss1, Rragd, Ndufs7, Pcgf3, H2-T22, Hs3st1, Flcn, Hadh, Chst5, Dmxl2, Dlk1, Nppb, Prlpm, Abcb9, Ptgs2, 1700024P12Rik, Plekhg2, P4hb, Dnajb9, Ndufb9, Cox8a, Csf1r, St3gal1, Enpp1, Siva1, EG382639, Maml1, Bgn, Lhx2, Pcdhgc3
		Cell. comp	intracellular membrane-bounded organelle			4.14E-05	28	36	7208	16314
		Cell. comp	membrane-bounded organelle			4.32E-05	28	36	7222	16314
		Mol. func</nobr>	peptide antigen binding</nobr>			7.35E-05	2	21	10	15985
153	93	Bio. proc	synaptic vesicle priming	12	16	4.87E-06	2	9	6	14889	ENSMUSP00000025271		Slc5a11, ENSMUSP00000054407, Serpind1, Zfp212, Cadps, 4931432E15Rik, Cadps2, Olfr470, Tmem71, 4933440N22Rik, Gm711, Fat2
		Bio. proc</nobr>	synaptic vesicle exocytosis</nobr>			8.90E-05	2	9	24	14889
146	94	Mol. func	enzyme regulator activity	44	11	7.52E-05	6	17	737	15985	ENSMUSP00000025271		ENSMUSP00000055645, Kynu, Skiv2l2, A730082K24Rik, EG432701, Elmod2, Olfr639, LOC677337, Atp6v0a4, Gm1718, Mmp8, LOC434846, A330048O09Rik, Ly6c, D330022K07Rik, LOC676847, Eps8l1, 2810449G22Rik, 4933409D19Rik, Cep135, Spink12, Mobkl1a, AU016126, Kcnip2, 0610040B09Rik, Gm257, H2afz, C77484, 4930426L09Rik, Iqce, LOC621842, Foxd1, Samd9l, Sectm1a, Nphs1as, LOC432982, Ctla2a, LOC385423, EG229879, Papln…
		Mol. func</nobr>	regulation of catalytic activity</nobr>			7.52E-05	6	17	737	15985
49	95	Mol. func	lamin binding	95	7	3.28E-06	2	8	6	15985	ENSMUSP00000025271		Wisp2, Sf1, Cd109, Rps6kb1, Unc84b, Tusc5, glutamic acid decarboxylase 2 gene, Gad2, Iqcd, Esrrb, 1110059E24Rik, Psmc6, Sec61g, Frg1, Guca1a, Cilp2, Prg2, BC023814, Fgf7, Rbks, LOC675578, Cd3g, 1500026H17Rik, Arl8a, 9830102E05Rik, Tmem157, Ubtd1, Lmod2, Casc5, 1810059C17Rik, Olfr1270, Cybasc3, Nr2f2, 3110032G18Rik, V2r16, C80918, EG278087, C630004L07, Narf, Ibrdc1, 1110017F19Rik, Zfp39, LOC230602…
		Mol. func	insulin-like growth factor binding			3.40E-06	3	21	23	15985
		Bio. proc</nobr>	Leydig cell differentiation</nobr>			3.85E-05	2	11	13	14889
50	96	Mol. func</nobr>	death receptor binding</nobr>	40	5	4.91E-05	2	25	7	15985	ENSMUSP00000025271		Cables1, Fam101b, Skt, ENSMUSP00000082975, Kcnk7, Cipp, Mpp5, Tmed9, Ipp, Exoc7, Maoa, 1810031K17Rik, Tsc22d1, 2310031A18Rik, Ehbp1, Psap, C130006E23, Lrp5, Yap1, Htatsf1, AI585793, Rc3h1, Vnn1, Fem1b, Plekhh1, St3gal2, Acp5, Baiap2l1, Sec63, Cul4a, Nek9, Ifngr1, Pacs1, Cyp27a1, Nsmaf, Ttc17, Daam1, Sgpp1, Inpp1, Irf6
99	97	Cell. comp</nobr>	microvillus membrane</nobr>	28	7	4.32E-05	2	11	15	16314	ENSMUSP00000025271		Scx, Pdpn, Lgals2, D site albumin promoter binding protein, Gc, Dbp, Muc20, 2010204K13Rik, Cst7, 1700029J03Rik, C77396, 4732435N03Rik, Hoxb3, Rabl5, V1rh4, LOC625853, Lztr2, 1700016D08Rik, Rab39b, LOC435635, Wfdc8, A630008I04, Rab3il1, Defb39, LOC433049, Il15ra, C80678, Hsd17b4
32	98	Cell. comp	anchoring junction	87	27	4.87E-08	9	72	167	16314	ENSMUSP00000025271		Agrp, Tmem38b, Centd2, AP50, Ap2m1, Adam19, Zdhhc8, Itpk1, Lipg, Zmat3, Irak2, Ppap2a, mLPP-1, Srp68, Cttnbp2nl, Junb, JUNB, Itga3, Sema3b, Otud5, 1810022C23Rik, Arhgdib, Slc27a4, Zfand2a, Anxa11, Myo18a, Hmgcl, Camsap1l1, B4galt1, Cblc, Herpud1, Sdc1, Cdh3, Pxn, Plk3, Zgpat, Serpinb9b, Pkp3, 2310046K01Rik, Abhd3, Srcrb4d, Ube2q1, Stk4, Ccdc64, Zdhhc13, Clpx, BC024868, Lass5, Mxra8, 1110060D06Rik…
		Cell. comp	basolateral plasma membrane			1.13E-06	9	72	242	16314
		Cell. comp	adherens junction			4.92E-06	7	72	153	16314
		Cell. comp	plasma membrane part			1.27E-05	18	72	1325	16314
		Bio. proc	sphingosine metabolic process			2.95E-05	2	14	9	14889
		Cell. comp	cell junction			5.63E-05	11	72	596	16314
		Cell. comp	focal adhesion			6.19E-05	5	72	95	16314
		Cell. comp	cell-substrate adherens junction			7.91E-05	5	72	100	16314
		Bio. proc	epidermal growth factor-activated receptor activity			8.20E-05	3	64	20	14889
		Bio. proc	regulation of epidermal growth factor-activated receptor activity			8.20E-05	3	64	20	14889
		Bio. proc	germinal center formation			8.56E-05	2	14	15	14889
		Bio. proc	membrane protein ectodomain proteolysis			9.67E-05	2	9	25	14889
		Cell. comp</nobr>	cell-substrate junction</nobr>			9.97E-05	5	72	105	16314
74	99	Cell. comp</nobr>	proton-transporting V-type ATPase. V1 domain</nobr>	33	0	7.90E-05	2	28	8	16314	ENSMUSP00000025271		APH-1b, ENSMUSP00000034934, ENSMUSP00000048768, Pcyox1, Tjp3, Osbpl2, Cxcr7, AA536749, Psmd2, Copb1, Neu1, Ttll5, E130319B15Rik, Myo9b, Ate1, Cul7, Abca3, Zim1, Gcc1, RP23-185A18.6, 4931419K03Rik, Gna13, Tacc1, Atp6v1a, 4933426M11Rik, Ctnnd1, Gpc4, Sdf4, Atp6ap1, Chchd3, Epha3, ENSMUSP00000028854, Epha4
71	100	Cell. comp	ribosome	95	12	3.18E-09	8	34	184	16314	ENSMUSP00000025271		Ptma, Epn3, Gcc2, Bcl2l12, Hes7, ENSMUSP00000078239, ENSMUSP00000018246, Rps10, Smurf1, Chchd8, Ptgs1, LOC640608, 1700036D21Rik, Adora3, Dbx1, 5330439J01Rik, LOC331000, Mat1a, 2210010C04Rik, Arpc5l, 4833428L15Rik, 4930571C24Rik, Olfr201, LOC546296, EG385521, Mafb, LOC627686, Olfr523, AU022332, AI849053, A330102K04Rik, Olfr1277, 2810405F15Rik, 4933428M03Rik, LOC434323, Cybb, Alas2, Klhl4, V1re13, …
		Cell. comp	cytosolic ribosome			3.97E-09	5	34	30	16314
		Mol. func	structural constituent of ribosome			1.33E-08	7	33	142	15985
		Bio. proc	translation			5.07E-07	8	32	346	14889
		Cell. comp	cytosolic part			1.63E-06	5	34	97	16314
		Cell. comp	ribonucleoprotein complex			3.47E-06	8	34	458	16314
		Cell. comp	cytosolic small ribosomal subunit			1.03E-05	3	32	22	16314
		Mol. func	structural molecule activity			2.13E-05	7	33	426	15985
		Cell. comp	small ribosomal subunit			5.52E-05	3	32	38	16314
		Bio. proc	retrograde transport. endosome to Golgi			6.18E-05	2	10	18	14889
		Cell. comp	cytosolic large ribosomal subunit			6.29E-05	2	34	6	16314
		Bio. proc</nobr>	segmentation</nobr>			7.49E-05	2	3	75	14889
60	101	Cell. comp	cytoplasmic mRNA processing body	47	23	3.27E-05	3	32	32	16314	ENSMUSP00000025271		Cpeb1, Synpo, Khdrbs1, Art4, Dok1, Calr3, Mov10, Bcar3, Spnb2, Ifitm3, Grsf1, Schip1, Elk3, Rusc2, Oas1d, Traf3ip2, Dhx35, Arhgef10l, Emp1, 2900052L18Rik, Sh3bp1, Nat12, Nsf, Kdelr3, Folr1, Ctgf, Ckap4, Ecgf1, Rpp14, Edc4, Tgm1, Liph, Manba, 5730557B15Rik, Ccdc95, Wdr82, Traf5, BC031781, Lgr4, Fbxo38, Csnk2b, 4930402E16Rik, Eefsec, Ptk6, Fxyd5, 1700113A16Rik, 1190002C06Rik
		Mol. func</nobr>	nucleotide binding</nobr>			4.80E-05	6	7	2253	15985
106	102	Bio. proc	positive regulation of synaptic transmission. GABAergic	50	4	1.39E-05	2	11	8	14889	ENSMUSP00000025271		Pdcd6, ENSMUSP00000043580, Trak1, Adora2a, Gsg1, Fank1, Sec13, Cysltr1, 1700048O20Rik, Zfp365, AI836003, Prdm9, AA414992, 1700010L04Rik, AU022754, Cpsf3l, Fsip2, Cox15, LOC433597, 4930483C13Rik, 1700061F12Rik, Butr1, Gm1043, Glipr1l1, Rgs9, AW146299, 4930445K14Rik, Gp2, LOC279618, Il9r, LOC671564, Barhl1, Nlrp6, 9030204H09Rik, 4930465K10Rik, Grik1, 5330417C22Rik, 1700008P02Rik, 4930417G10Rik, C86…
		Bio. proc	regulation of inhibitory postsynaptic membrane potential			2.72E-05	2	11	11	14889
		Bio. proc	membrane hyperpolarization			5.18E-05	2	11	15	14889
		Bio. proc</nobr>	positive regulation of amine transport</nobr>			5.18E-05	2	11	15	14889
29	103	Cell. comp	ribosome	75	69	1.50E-07	8	54	184	16314	ENSMUSP00000025271		ENSMUSP00000087218, ENSMUSP00000041652, Tsen2, ENSMUSP00000024868, Cpsf1, Cdca5, ENSMUSP00000099477, Hap1, Apex1, Nfyb, mKIAA0539, ENSMUSP00000069230, ENSMUSP00000045474, Mlf1ip, Sfrs6, ENSMUSP00000019882, Polr2j, Prmt5, Hpdl, 2010315L10Rik, Ramp3, Mag, Slc4a8, Cd79b, Mat2a, Psmd14, Golph3l, Fkbp6, Zfp661, Rspo2, Fbxl16, BC003267, Mrpl40, Mrpl47, 2810432D09Rik, Rpl7, A430005L14Rik, Sgol1, Wdr77, …
		Cell. comp	intracellular organelle lumen			3.32E-07	19	54	1582	16314
		Cell. comp	organelle lumen			3.52E-07	19	54	1588	16314
		Cell. comp	membrane-enclosed lumen			5.04E-07	19	54	1625	16314
		Cell. comp	macromolecular complex			1.23E-06	26	56	2977	16314
		Cell. comp	ribonucleoprotein complex			2.18E-06	10	54	458	16314
		Bio. proc	translation			2.72E-06	9	52	346	14889
		Cell. comp	condensed chromosome			5.59E-06	6	54	136	16314
		Mol. func	structural constituent of ribosome			6.43E-06	6	52	142	15985
		Cell. comp	intracellular organelle			1.29E-05	35	43	8021	16314
		Cell. comp	organelle			1.37E-05	35	43	8038	16314
		Cell. comp	intracellular membrane-bounded organelle			1.39E-05	33	43	7208	16314
		Cell. comp	membrane-bounded organelle			1.46E-05	33	43	7222	16314
		Cell. comp	nuclear lumen			1.50E-05	12	36	1320	16314
		Bio. proc	cellular metabolic process			1.83E-05	30	41	5979	14889
		Cell. comp	nuclear part			2.63E-05	13	36	1644	16314
		Mol. func	RNA binding			2.71E-05	9	41	638	15985
		Bio. proc	gene expression			2.96E-05	20	41	2954	14889
		Cell. comp	intracellular non-membrane-bounded organelle			3.28E-05	20	54	2356	16314
		Cell. comp	non-membrane-bounded organelle			3.28E-05	20	54	2356	16314
77	104	Bio. proc	negative regulation of MAP kinase activity	53	16	1.02E-06	3	7	47	14889	ENSMUSP00000025271		Adssl1, Adss2, Apbb1, Axud1, Setd2, Lypla3, Rbm38, Vamp8, lipoprotein lipase gene, Lpl, Wsb1, Tuft1, Bbc3, Aph1a, Gnb4, Nxf7, Ndrl, Hipk3, 9330161A08Rik, Pscd3, Dusp8, C430049B03Rik, Dusp16, Mnab, Commd3, Polk, Appbp2, Psen1, Ercc5, Ankrd13a, Phf16, 2610019F03Rik, Asb13, Adcy9, Ak3, Tsg101, Mgat1, Chkb, Pdcd4, Gm2a, Fuca2, Tloc1, BC029722, Ncoa6, Ifnar2, Tmem66, A630018P17Rik, Arpc2, Ofd1, Etv3, …
		Bio. proc	negative regulation of protein serine/threonine kinase activity			2.88E-06	3	7	66	14889
		Mol. func	MAP kinase tyrosine/serine/threonine phosphatase activity			7.74E-06	2	6	12	15985
		Mol. func	MAP kinase phosphatase activity			9.14E-06	2	6	13	15985
		Bio. proc	negative regulation of protein kinase activity			1.17E-05	3	7	105	14889
		Bio. proc	negative regulation of kinase activity			1.42E-05	3	7	112	14889
		Bio. proc	negative regulation of transferase activity			1.66E-05	3	7	118	14889
		Bio. proc	inactivation of MAPK activity			2.57E-05	2	7	17	14889
		Bio. proc	Notch receptor processing			2.92E-05	2	26	5	14889
		Bio. proc	MAP kinase activity			3.76E-05	3	7	155	14889
		Bio. proc	regulation of MAP kinase activity			3.76E-05	3	7	155	14889
		Bio. proc	amyloid precursor protein catabolic process			4.38E-05	2	26	6	14889
		Bio. proc	catalytic activity			7.04E-05	5	9	872	14889
		Bio. proc	regulation of catalytic activity			7.04E-05	5	9	872	14889
		Mol. func</nobr>	protein tyrosine/serine/threonine phosphatase activity</nobr>			8.65E-05	2	6	39	15985
37	105	Cell. comp	nucleosome	73	6	3.43E-05	4	58	52	16314	ENSMUSP00000025271		Polg2, Prmt8, ENSMUSP00000034429, Mical1, Tim9a, Btf3l4, Spred2, Smap1l, Mesdc1, ENSMUSP00000077477, ENSMUSP00000089345, ENSMUSP00000089335, Mast1, ENSMUSP00000060926, ENSMUSP00000099195, Syt10, Nat8l, Elovl4, Spin2, Tigd2, Ugt8a, Grhl3, Evc, Hist1h2bm, Afp, Myom2, Lrrc15, Mapk12, Nags, Cyp7b1, LOC638478, 1110051M20Rik, Rps7, Wdr73, Dll3, Rpl39, Gata1, Cyb5, Hmha1, Ndufa8, Rab24, Mboat2, Grip2, A…
		Bio. proc</nobr>	nucleosome assembly</nobr>			7.86E-05	4	54	63	14889
157	106	Bio. proc</nobr>	defense response to Gram-negative bacterium</nobr>	27	7	5.39E-05	2	12	14	14889	ENSMUSP00000025271		Bsx, Lipk, Prdm13, Trim72, Cldn16, Ankmy2, LOC435071, Susd5, Trpm4, 1700011K15Rik, Slc16a7, BC024760, C230014O12Rik, Gm853, AU045220, Gm377, 4932436B18, Mmp7, LOC382591, Gm26, D17H6S56E-3, Krt23, EG278181, Odf3l1, C85791, Defb6, C87161
149	107	Bio. proc	regulation of lipid catabolic process	33	18	8.19E-05	2	7	30	14889	ENSMUSP00000025271		Lrg1, Apoa5, Dnahc6, Mylk2, LOC240895, Tbx19, Cngb1b, Lamb3, Itgb2l, Cma1, Bsnd, Cryba2, Cnr1, Strc, B230217C12Rik, Clrn3, Gm1418, Defcr-rs7, Pgc, 9430091E24Rik, Fut7, Cabp2, 4933408N05Rik, Gabra5, Rdh1, E330016L19Rik, Trhr, Irx6, Olfr91, AI747448, Gm501, Has1, Gm449
		Bio. proc</nobr>	sensory perception</nobr>			8.59E-05	5	21	336	14889
79	108	Bio. proc	binding	59	16	5.17E-06	3	5	121	14889	ENSMUSP00000025271		Wnk4, Ccnj, ENSMUSP00000090289, ENSMUSP00000037224, Lingo1, Lhx2, Irf4, PU.1 interaction partner, Mpst, Taf15, Golph4, BC057170, A430104N18Rik, Zfp462, 1810055E12Rik, Casc1, 4732479N06Rik, Pnkd, D1Ertd408e, Luc7l2, Dyrk1b, EG624086, Sap130, 5830457O10Rik, Snf1lk2, Ankrd24, 1700061J23Rik, BC017612, 2900093B09Rik, C87679, 1700011F03Rik, Atxn7l3, Ttll2, 2810002N01Rik, Hspa4, 2310016C16Rik, 4930463M0…
		Bio. proc	regulation of binding			5.17E-06	3	5	121	14889
		Bio. proc	cellular component organization at cellular level			5.72E-05	5	5	2112	14889
		Bio. proc	cellular component organization or biogenesis at cellular level			7.06E-05	5	5	2203	14889
		Cell. comp</nobr>	lipid particle</nobr>			9.23E-05	2	17	14	16314
51	109	Bio. proc</nobr>	calcium-independent cell-cell adhesion</nobr>	69	4	1.87E-05	3	34	23	14889	ENSMUSP00000025271		Ggtla1, Ppp1r15b, Lmbr1, Slc12a5, Rassf5, Serpinb9, Kiaa1688, mKIAA4083, Cerk, Cd164l2, Cldn5, Cdc91l1, Ggta1, Slc40a1, Olfr315, Slc18a1, Ckmt1, H2-Bl, Crot, Evpl, BC004044, Per1, Zbtb8, 2410018C17Rik, Zfp496, B930049G02Rik, 4931406C07Rik, Ndst1, Fech, Igsf4a, Sparc, Osbp2, Ikbke, Ntan1, Snai1, Xbp1, 4930471M23Rik, Grhl1, Abhd1, Epb4.1l5, Fkbp9, Dos, LOC621446, Abhd2, Fbxo9, Abtb1, Dock11, Cldn6,…
139	110	Bio. proc</nobr>	immune system process</nobr>	18	38	3.97E-05	7	15	1080	14889	ENSMUSP00000025271		Ch25h, Twist2, Adh7, Plek, Lmo4, Cxcl4, H2-T23, Cyp21a1, Ctse, E330036I19Rik, Zfand5, Il1r1, B930008K04Rik, Slc22a4, Ncf4, Casp4, C030019I05Rik, Igj
72	111	Cell. comp	ribonucleoprotein complex	45	66	2.18E-06	7	23	458	16314	ENSMUSP00000025271		Ccdc104, Eny2, Snrpd1, Rpl36a, Vcp, Rpl13a, Hist1h2af, MGC73635, 2010109N14Rik, C330008K14Rik, Erh, Ehd3, 2700060E02Rik, Mrpl34, Dnajc4, B130019G13Rik, Phf6, Lsm5, Tomm7, 3110001D03Rik, EG629643, Slc25a5, Rpl10, Ttc35, Rsl1d1, Fancc, Lsm3, Rpa3, Fign, 3110045C21Rik, Nrarp, Nxt2, 2610008E11Rik, Prkar2b, Ndufab1, 0910001L09Rik, Capn9, 4930578N16Rik, D930016D06Rik, A930033H14Rik, C86942, ENSMUSP0000…
		Cell. comp	macromolecular complex			5.27E-06	18	34	2977	16314
		Mol. func	structural constituent of ribosome			8.56E-06	5	32	142	15985
		Cell. comp	intracellular organelle			2.36E-05	21	23	8021	16314
		Cell. comp	nucleosome			2.41E-05	3	18	52	16314
		Cell. comp	organelle			2.46E-05	21	23	8038	16314
		Cell. comp	large ribosomal subunit			2.62E-05	3	34	28	16314
		Cell. comp	intracellular membrane-bounded organelle			2.74E-05	20	23	7208	16314
		Cell. comp	membrane-bounded organelle			2.84E-05	20	23	7222	16314
		Cell. comp	ribosome			3.69E-05	5	34	184	16314
		Cell. comp	intracellular part			4.09E-05	22	23	9265	16314
		Bio. proc	nucleosome assembly			4.71E-05	3	17	63	14889
		Bio. proc	nucleosome organization			6.18E-05	3	17	69	14889
		Bio. proc	chromatin assembly			7.32E-05	3	17	73	14889
		Bio. proc	translation			8.20E-05	6	32	346	14889
		Cell. comp	protein-DNA complex			8.46E-05	3	18	79	16314
		Cell. comp	intracellular organelle part			8.89E-05	20	34	4392	16314
		Cell. comp	intracellular			9.39E-05	22	23	9643	16314
		Bio. proc</nobr>	protein-DNA complex assembly</nobr>			9.98E-05	3	17	81	14889
75	112	Mol. func</nobr>	protein tyrosine/threonine phosphatase activity</nobr>	47	4	1.32E-05	2	34	3	15985	ENSMUSP00000025271		Unc84a, Tead2, Tm9sf2, Dusp9, Fbxo42, Edg5, Pdhb, Tmem39b, Slc3a2, Ddx58, Got2, Nadk, Camsap1, Agrin, Nlrp3, 3830612M24, Tmem181, Madd, Ncaph2, Mgea6, LOC629044, Tacstd1, Hiat1, 2410008K03Rik, 4931406I20Rik, Ehmt1, Il17d, Slc25a40, Adar, Trip10, Evc2, Dgat1, Fbxl6, Pias3, Prpf6, Pwwp2, Dusp19, D6Wsu163e, Alg1, Grtp1, Tbc1d10b, Pik4cb, Ppfia1, Pcsk7, Trim27, Fchsd1, C130032J12Rik
148	113	Bio. proc	regulation of T cell proliferation	13	46	2.09E-05	3	10	85	14889	ENSMUSP00000025271		Vps54, ENSMUSP00000096884, Ptpn6, Rgnef, Snx17, Elmo2, Tmem168, Yy1, Ctnnb1, Nnat, Acpp, Cd209d, LOC546511
		Bio. proc	vesicle-mediated transport			3.06E-05	5	10	641	14889
		Bio. proc	T cell proliferation			4.29E-05	3	10	108	14889
		Bio. proc	regulation of lymphocyte proliferation			6.64E-05	3	10	125	14889
		Bio. proc	regulation of mononuclear cell proliferation			6.80E-05	3	10	126	14889
		Bio. proc	regulation of leukocyte proliferation			7.29E-05	3	10	129	14889
		Cell. comp</nobr>	cytosol</nobr>			8.44E-05	5	10	867	16314
61	114	Bio. proc	negative regulation of response to external stimulus	76	9	1.06E-06	5	33	84	14889	ENSMUSP00000025271		Dcp1b, Ppp2r5b, Ptpmt1, Prickle1, Cdsn, Stab2, Irgc1, Treml1, Gpr61, Hhat, Hsc70t, Traf3ip3, Bat4, Th1l, Adra1a, LOC676640, 2310016D03Rik, Olfr1254, LOC672844, 4930507D05Rik, OTTMUSG00000000169, 4930555G07Rik, Muc5ac, Krt77, 5730507A09Rik, Cabp4, 6330442E10Rik, Ostn, Dvl1, BC031361, EG668618, LOC226086, Speer4c, AI118078, Capn1, Lyrm1, Foxp3, 4933425L06Rik, Pcp4, C78280, D630010B17Rik, Ptf1a, EG6…
		Bio. proc	negative regulation of chemotaxis			4.49E-05	2	14	11	14889
		Bio. proc	negative regulation of response to stimulus			8.35E-05	7	33	492	14889
		Bio. proc</nobr>	negative regulation of behavior</nobr>			9.78E-05	2	14	16	14889
38	115	Bio. proc	monocyte chemotaxis	57	12	3.88E-05	2	16	9	14889	ENSMUSP00000025271		Nhsl1, Mgat4b, Dsc2, Kiaa4163, Camk2b, ENSMUSP00000037127, ENSMUSP00000096721, Arid3a, Tuba8, Kif21a, G-alpha-i3, Gnai3, Prss8, Gabarap, ENSMUSP00000095443, Cc1, Ccl2, Dbi, Ryk, Slc22a5, Phlda1, 3110003A17Rik, LOC236749, Col16a1, Rassf4, AI314180, Reep5, S100a11, Erdr1, Tagln2, Arhgap29, Mbd2, Plekho1, Pmp22, Pcgf5, Klhl18, Nelf, Ube2m, Setd7, Rap2c, 9530020G05Rik, Ankfy1, Man1a2, Slc25a24, Tmem1…
		Bio. proc	regulation of chemotaxis			5.33E-05	3	16	70	14889
		Bio. proc	behavior			7.43E-05	5	16	441	14889
		Bio. proc	granulocyte chemotaxis			8.39E-05	2	16	13	14889
		Bio. proc	regulation of granulocyte chemotaxis			8.39E-05	2	16	13	14889
		Mol. func</nobr>	G-protein coupled receptor binding</nobr>			9.69E-05	5	44	169	15985
124	116	Bio. proc</nobr>	extracellular matrix assembly</nobr>	74	2	3.59E-05	2	20	7	14889	ENSMUSP00000025271		Trim30, Zkscan1, Lmx1a, Ptpre, Magmas, 1500015L24Rik, Atp9b, 4930562D21Rik, EG432939, S100a16, Olfr776, Nudt12, LOC435764, 6430502M16Rik, Olfr588-ps1, Olfr312, 4922505G16Rik, Ptprd, LOC432584, 1190002A17Rik, 2010109K11Rik, Slc35c2, EG215974, Narg3, 4932414J04Rik, Chrd, Rfc4, Olfr827, Olfr857, Fbxo43, 4930529F24Rik, Sstr5, Ppp1r3a, LOC639239, Slc26a8, Phox2b, Bcl2a1c, AF397014, AI661708, Lox, 1700…
63	117	Bio. proc</nobr>	female gamete generation</nobr>	53	7	2.91E-05	4	35	76	14889	ENSMUSP00000025271		Hist2h2aa1, Znf318, Fance, Prom2, Pla2g4a, Col5a2, Type V Collagen, Ppt2, Setd3, Nanos2, Litaf, ENSMUSP00000009241, 1110020A21Rik, 5830417C01Rik, LOC635169, Hdhd2, Zfp414, D10Jhu81e, LOC628850, Efemp1, 6330505N24Rik, Kcnk12, 4921501E09Rik, Rfwd3, 4930427A07Rik, 4930563E19Rik, LOC435601, Rbx1, Nms, Fmn2, Cage1, LOC673256, Sucnr1, Pcdh1, Figla, Pcbd2, Ift57, Col3a1, Ppm1h, D930031A20Rik, LOC672133,…
89	118	Mol. func</nobr>	transmembrane signaling receptor activity</nobr>	65	20	8.39E-05	12	33	1699	15985	ENSMUSP00000025271		Znf575, Tff2, Sell, Ctsq, Olfm4, H3-F, ENSMUSP00000089303, Atp8a2, 4930544F09Rik, Gria1, A830018L16Rik, Dmrtc2, LOC668531, Kcnj4, 4833405L16Rik, Olfr368, LOC434225, Paqr8, Gm1409, Irgb10, BC018465, D730040F13Rik, EG330070, Dnm3os, Lgi2, Olfr44, Trim71, Slc10a5, Olfr1423, E030011K20Rik, 4931433A01Rik, Tas2r135, 4933435A13Rik, 4933427E11Rik, LOC639975, 1700029J11Rik, Olfr859, E330012B07Rik, 4930505…
189	119	Bio. proc	embryonic organ morphogenesis	13	23	2.56E-05	3	5	206	14889	ENSMUSP00000025271		Fgfr1, Foxi1, Olfr1054, LOC666331, A830031A19Rik, EG432448, Hoxd3, LOC436208, B230312A22Rik, Olfr325, Gm1687, LOC432561, D10Ertd638e
		Bio. proc</nobr>	embryonic organ development</nobr>			8.50E-05	3	5	308	14889
110	120	Cell. comp	intracellular membrane-bounded organelle	50	64	5.50E-05	32	43	7208	16314	ENSMUSP00000025271		Chmp1a, Sema4a, Gtf2a2, Abhd10, Ctnnbip1, Fibp, Tbc1d14, Endogl1, 9630055N22Rik, Aytl2, Xrcc1, 1810030O07Rik, Cyhr1, RP23-336J1.4, Nxt1, Ranbp5, Nhej1, Cad, Prpf4, Olfr228, Eya1, Ankrd10, R3hcc1, Tfdp2, Mtx1, Eftud1, 2900002G04Rik, Umod, Rdbp, Rfc2, 4930563I02Rik, 0610025P10Rik, Acat2, Wdr3, Psat1, Nup155, Ptcd2, Dlat, 2700062C07Rik, Mrps31, Bid, Bysl, Dus2l, Zfp105, Tm7sf3, 2310057D15Rik, 261002…
		Cell. comp</nobr>	membrane-bounded organelle</nobr>			5.77E-05	32	43	7222	16314
128	121	Cell. comp	intracellular organelle part	26	57	2.66E-05	15	21	4392	16314	ENSMUSP00000025271		Dedd, Grinl1a, ENSMUSP00000054946, Slmap, Dpy19l3, Ccdc131, Bdp1, Sh3gl1, Rnf2, Ogfod1, LOC245350, Capza1, Derl2, Plcl2, Pskh1, Ppm1a, Crsp7, Cct8, Tlk2, Pdia6, Scd2, 1190005F20Rik, Iqcb1, Capns1, Riok1, Clasp2
		Cell. comp	organelle part			3.30E-05	15	21	4465	16314
		Cell. comp	microtubule organizing center			3.39E-05	5	19	338	16314
		Cell. comp</nobr>	cytoskeletal part</nobr>			6.27E-05	7	19	956	16314
164	122	Cell. comp	synaptic membrane	10	40	1.81E-06	4	9	182	16314	ENSMUSP00000025271		Thumpd3, Dus3l, Hace1, Als2cr13, Akap1, Vprbp, Dap3, Pcnx, Grm7, Chrng
		Cell. comp	synapse part			1.82E-05	4	9	326	16314
		Cell. comp	synapse			5.96E-05	4	9	441	16314
		Cell. comp</nobr>	postsynaptic membrane</nobr>			7.17E-05	3	9	158	16314
94	123	Bio. proc</nobr>	NK T cell differentiation</nobr>	70	2	6.13E-05	2	26	7	14889	ENSMUSP00000025271		ENSMUSP00000096478, ENSMUSP00000089284, Fbxo16, Eif2s3y, ENSMUSP00000067905, Pkn3, Ccnc, Ccdc5, Pbp2, LOC433662, Olfr1212, Pip5k2a, Hectd2, LOC625113, Ikzf1, LOC672888, Rhag, D830030K20Rik, Pde11a, Il1rl1, Hsfy2, 9530080O11Rik, Stmn4, LOC672622, Pnrc2, 5830453K13Rik, Mgea5, LOC639218, Olfr411, 4933434I20Rik, 3010003L21Rik, Cyp4f16, EG666169, Cep76, 4930577N17Rik, LOC434406, Neto1, 4632433K11Rik, …
31	124	Cell. comp	integral to endoplasmic reticulum membrane	61	13	1.90E-05	4	51	51	16314	ENSMUSP00000025271		Ppt1, Tbc1d2b, Dnajb14, Anxa7, Gng12, Lonp1, Smarca2, Axl, Edem1, Anapc2, Apc2, Asah1, Ptpn18, Glg1, Rapgef5, Ly96, Lhfpl1, ENSMUSP00000056364, Gdap2, 4930566A11Rik, Gpc1, Tm9sf1, Ets1, 2310036O22Rik, Crhr1, Prdm4, Muted, Smurf2, Pdhx, Clock, Purb, Ube1dc1, Fyco1, Cd248, Ecm1, Chst11, C730026J16, Lhfpl2, Gnaq, Pigk, Vash2, Zmym6, Crim1, Isgf3g, H47, Antxr2, Adk, Arhgap18, AI838057, Stk39, Zadh1, …
		Cell. comp	heterotrimeric G-protein complex			2.91E-05	3	29	34	16314
		Cell. comp	extrinsic to plasma membrane			4.21E-05	4	43	74	16314
		Cell. comp	intrinsic to endoplasmic reticulum membrane			6.30E-05	4	51	69	16314
		Cell. comp</nobr>	extrinsic to internal side of plasma membrane</nobr>			7.28E-05	3	29	46	16314
212	125	Mol. func</nobr>	beta-amyloid binding</nobr>	26	7	1.20E-05	2	5	18	15985	ENSMUSP00000025271		Rab23, Gtf3c4, 4833424O15Rik, Myo9a, 1700124P09Rik, 2410024N13Rik, 4921539E11Rik, EG627902, 4932415G12Rik, Cecr3, Olfr713, Apba1, 3000002G13Rik, Tcf12, 9430020K01Rik, C130092O11Rik, 1700027A15Rik, Apoa1, LOC435334, EG666747, A730055C05Rik, 4930474M22Rik, 4930483K19Rik, LOC545238, Acsl6, Olfr438
158	126	Mol. func</nobr>	hydrolase activity. hydrolyzing O-glycosyl compounds</nobr>	23	0	7.52E-05	3	17	79	15985	ENSMUSP00000025271		Rnf24, Mapre3, Bnip3l, ENSMUSP00000035281, Leng4, Dpy19l4, Ralgps2, Frap1, 0610007P14Rik, Aplp2, Ap4b1, Edem2, Smu1, Nars, Spam1, 5730435O14Rik, Rarres2, Dguok, C330014B19Rik, V1ra6, 4930473H19Rik, Gla, Colec12
170	127	Bio. proc</nobr>	maturation of 5.8S rRNA</nobr>	22	9	5.18E-05	2	15	11	14889	ENSMUSP00000025271		Dpm2, Kcnj15, Tekt4, Mphosph6, LOC385154, Gtf2h2, Odam, Nat11, LOC623306, 1700007G11Rik, Rcn3, Cfp, Nol9, Gp1bb, Zfp637, 1500005I02Rik, Ctr9, E130018O15Rik, 2810417J12Rik, Zfp251, Pcdhb3, C86108
145	128	Bio. proc</nobr>	canonical Wnt receptor signaling pathway</nobr>	13	23	3.01E-05	3	7	144	14889	ENSMUSP00000025271		N6amt1, Cdx4, Axin2, Tmem141, Zfp383, Fzd5, Eid3, Lats1, AK122525, 1700028O08Rik, Nell1, Olfr341, LOC435237
133	129	Bio. proc	positive regulation of type I interferon production	17	11	2.57E-05	2	7	17	14889	ENSMUSP00000025271		Cyb5r3, Blcap, Itgav, integrin, alpha V, Actg2, Uevld, Polr3d, Tmed4, Kbtbd2, Tada1l, Spfh1, Tgoln1, Ostm1, Ticam1, Mcart1, 4932438A13Rik, Lama4
		Bio. proc	regulation of interferon-beta production			3.59E-05	2	7	20	14889
		Bio. proc	interferon-beta production			4.36E-05	2	7	22	14889
		Bio. proc	regulation of type I interferon production			4.36E-05	2	7	22	14889
		Bio. proc</nobr>	type I interferon production</nobr>			6.61E-05	2	7	27	14889
33	130	Cell. comp	nuclear part	85	68	4.51E-10	26	67	1644	16314	ENSMUSP00000025271		Cops4, BC085271, ENSMUSP00000099930, ENSMUSP00000082227, Kif2a, Klc1, Stub1, Hnrpf, Rnf113a1, Pogz, Rpo1-4, Tesp2, Pop4, Ints12, Acrbp, Rbbp8, Fahd1, Ctcf, Gtse1, Pgm3, Ttc27, Polr3b, Rnps1, Gtf2h4, 2010309E21Rik, 2610301G19Rik, Khdrbs3, Dph5, Cstf1, Hnrpm, Blm, Kars, Ssx2ip, Chd4, Spata7, Srfbp1, Taf1b, 1200014M14Rik, Tbl3, Sergef, Phtf2, Gm962, Ehd2, Pld3, Ercc3, Ccdc14, C79407, Ppp2r4, Pak4, S…
		Cell. comp	nucleus			1.51E-09	41	67	4262	16314
		Cell. comp	nucleolus			5.03E-09	13	60	437	16314
		Cell. comp	nuclear lumen			6.23E-09	22	67	1320	16314
		Cell. comp	intracellular organelle lumen			3.33E-08	23	67	1582	16314
		Cell. comp	organelle lumen			3.57E-08	23	67	1588	16314
		Cell. comp	membrane-enclosed lumen			5.49E-08	23	67	1625	16314
		Cell. comp	condensed chromosome			6.40E-07	7	60	136	16314
		Cell. comp	nucleolar part			9.44E-07	4	60	21	16314
		Cell. comp	intracellular membrane-bounded organelle			1.18E-06	45	60	7208	16314
		Cell. comp	membrane-bounded organelle			1.26E-06	45	60	7222	16314
		Bio. proc	gene expression			2.28E-06	29	63	2954	14889
		Bio. proc	nucleic acid metabolic process			2.28E-06	29	63	2954	14889
		Bio. proc	cellular macromolecule metabolic process			2.72E-06	37	63	4518	14889
		Bio. proc	cell cycle			5.12E-06	12	41	936	14889
		Bio. proc	cell cycle phase			5.58E-06	9	41	488	14889
		Bio. proc	RNA metabolic process			5.62E-06	26	63	2557	14889
		Cell. comp	intracellular organelle			5.68E-06	51	67	8021	16314
		Bio. proc	cell cycle process			5.85E-06	10	41	630	14889
		Cell. comp	organelle			6.14E-06	51	67	8038	16314
115	131	Bio. proc	metanephric nephron epithelium development	66	7	1.62E-05	2	6	16	14889	ENSMUSP00000025271		Spesp1, Pla2g2a, Ppfia4, Prph2, R3hdm2, Ptgdr, Kcnmb1, Mrgpra4, Gphb5, 2310043L19Rik, Ccdc59, E330010L02Rik, 1700041B01Rik, Psmf1, 1110006O24Rik, 5330411J11Rik, Prss28, Tulp1, 9230116L04Rik, Slfn14, Olfr151, Gm54, Olfr774, Kptn, LOC433501, EG210457, 5830477G23Rik, 4921510H08Rik, EG546166, Gm1684, 4933424L21Rik, Rnf121, LOC665741, Prf1, 4930596D02Rik, LOC433568, Hfe2, 1700018P08Rik, Phf2, 4930480G…
		Bio. proc	metanephric nephron tubule development			1.62E-05	2	6	16	14889
		Bio. proc	metanephric tubule development			1.84E-05	2	6	17	14889
		Bio. proc	retina development in camera-type eye			2.06E-05	4	27	91	14889
		Bio. proc	metanephric epithelium development			2.07E-05	2	6	18	14889
		Bio. proc	positive regulation of glial cell differentiation			2.83E-05	2	6	21	14889
		Bio. proc	metanephros morphogenesis			4.38E-05	2	6	26	14889
		Bio. proc	positive regulation of gliogenesis			5.47E-05	2	6	29	14889
		Bio. proc	nephron tubule development			8.01E-05	2	6	35	14889
		Bio. proc</nobr>	renal tubule development</nobr>			8.96E-05	2	6	37	14889
181	132	Bio. proc	alpha-amino-3-hydroxy-5-methyl-4-isoxazole propionate selective glutamate receptor activity	25	8	6.22E-05	2	12	15	14889	ENSMUSP00000025271		Atg16l1, Nr6a1, A630050E13Rik, Chrdl1, LOC574405, LOC627572, Nlgn2, Map3k7ip3, Kbtbd9, A630049P17, Cacng5, Olig3, 5430401H09Rik, Evi1, V1rc11, Abcc9, LOC433157, C330021A05Rik, Pex6, Neurog2, 2310046A06Rik, Rutbc1, Csh1, A130077B15Rik, Tnfsf15
		Bio. proc</nobr>	regulation of alpha-amino-3-hydroxy-5-methyl-4-isoxazole propionate selective glutamate receptor activity</nobr>			6.22E-05	2	12	15	14889
165	133	Bio. proc	positive regulation of dendritic cell antigen processing and presentation	51	3	5.30E-06	2	8	7	14889	ENSMUSP00000025271		Rimbp2, Asb16, V1rc29, Pnliprp1, 4930562C15Rik, Olfr1288, Tessp2, Clca4, A430078I02Rik, LOC432761, Slc39a9, LOC668919, Prp2, 1810035K13Rik, 1500035N22Rik, Gdf10, EG619715, LOC665349, LOC385014, Chrna2, Rab9b, 4930569F06Rik, Nod2, LOC640993, Nlrp12, Orm1, LOC627361, BC051070, LOC435886, Snapc2, Ccl21c, 4930405O22Rik, 4930408O21Rik, Slc4a10, 4930431F12Rik, LOC552913, 1700048O14Rik, 1700113O17Rik, G…
		Bio. proc	dendritic cell antigen processing and presentation			7.06E-06	2	8	8	14889
		Bio. proc	regulation of dendritic cell antigen processing and presentation			7.06E-06	2	8	8	14889
		Bio. proc	positive regulation of antigen processing and presentation			9.08E-06	2	8	9	14889
		Bio. proc	regulation of antigen processing and presentation			1.13E-05	2	8	10	14889
		Bio. proc	positive regulation of phosphatidylinositol 3-kinase activity			3.02E-05	2	8	16	14889
		Bio. proc	positive regulation of lipid kinase activity			3.42E-05	2	8	17	14889
		Bio. proc	phosphatidylinositol 3-kinase activity			3.85E-05	2	8	18	14889
		Bio. proc	regulation of neutrophil chemotaxis			3.85E-05	2	8	18	14889
		Bio. proc	regulation of phosphatidylinositol 3-kinase activity			3.85E-05	2	8	18	14889
		Bio. proc	negative regulation of leukocyte apoptosis			5.28E-05	2	8	21	14889
		Bio. proc	lipid kinase activity			5.80E-05	2	8	22	14889
		Bio. proc</nobr>	regulation of lipid kinase activity</nobr>			5.80E-05	2	8	22	14889
131	134	Mol. func	detection of chemical stimulus involved in sensory perception of smell	79	35	1.79E-06	9	20	1042	15985	ENSMUSP00000025271		Xkr4, Mlze, Gm1157, Dnahc8, Tpsg1, Fbxw17, V1ri8, 4930517K23Rik, Clec4b1, 1700016C19Rik, Hs3st6, LOC432457, LOC546991, Sdhc, 4930415O20Rik, Olfr1495, 4930433J02Rik, 2900064B16Rik, Pcdhb10, Tead4, Gosr1, 4930556L07Rik, Olfr850, Arf1, Ftcd, LOC624295, Taok2, LOC630087, Igk-C, Slitrk2, LOC432870, EG224582, Ptprn, Ceacam14, 4930524O05Rik, Cox6a2, Phpt1, Pcdhb4, 2700046A07Rik, Hnt, LOC546649, Hbb-b1, …
		Mol. func	olfactory receptor activity			1.79E-06	9	20	1042	15985
		Mol. func	transmembrane signaling receptor activity			1.21E-05	10	20	1699	15985
		Mol. func	signaling receptor activity			1.84E-05	10	20	1780	15985
		Bio. proc	respiratory gaseous exchange			2.00E-05	2	3	39	14889
		Mol. func	molecular transducer activity			5.89E-05	10	20	2031	15985
		Mol. func	signal transducer activity			5.89E-05	10	20	2031	15985
		Mol. func	signal transduction			5.99E-05	10	20	2035	15985
		Cell. comp</nobr>	integral to membrane</nobr>			7.29E-05	26	44	4956	16314
64	135	Cell. comp	ionotropic glutamate receptor complex	68	17	2.67E-06	3	19	24	16314	ENSMUSP00000025271		Pcdhga10, Gabrb1, Grin1, NR1a, Gprin1, Crkl, Atp1a2, Wdr20b, Pzp, Mia, Edaradd, Gbp5, Il28ra, B130024G19Rik, A130022J15Rik, Tube1, Pnck, F730035P03Rik, Magea5, BC068281, Qtrtd1, Nrxn2, EG434031, Samd12, Htr6, LOC433295, D2hgdh, AY074887, 4931422A03Rik, Lamp3, Fgfr3, Kcnq3, E030018B13Rik, 2210016L21Rik, Ptn, Adarb2, Amigo1, Ric3, Evi2b, Igf2bp1, Ccr7, 4930445E18Rik, C1qtnf3, Mucdhl, C330024D21Rik,…
		Cell. comp	dendritic spine head			5.19E-06	4	19	102	16314
		Cell. comp	postsynaptic density			5.19E-06	4	19	102	16314
		Mol. func	adenosine deaminase activity			5.91E-06	2	7	9	15985
		Bio. proc	learning			7.31E-06	4	25	76	14889
		Cell. comp	dendritic spine			9.53E-06	5	34	139	16314
		Cell. comp	neuron spine			9.53E-06	5	34	139	16314
		Bio. proc	sensory perception of pain			1.70E-05	3	12	65	14889
		Cell. comp	postsynaptic membrane			1.77E-05	5	34	158	16314
		Mol. func	N-methyl-D-aspartate selective glutamate receptor activity			2.00E-05	2	19	6	15985
		Mol. func	deaminase activity			3.11E-05	2	7	20	15985
		Bio. proc	suckling behavior			3.26E-05	2	12	11	14889
		Cell. comp	synaptic membrane			3.50E-05	5	34	182	16314
		Cell. comp	dendrite			3.52E-05	6	34	305	16314
		Cell. comp	N-methyl-D-aspartate selective glutamate receptor complex			3.58E-05	2	19	8	16314
		Mol. func	hydrolase activity. acting on carbon-nitrogen (but not peptide) bonds. in cyclic amidines			4.91E-05	2	7	25	15985
		Bio. proc	cellular ion homeostasis			5.46E-05	6	25	420	14889
		Cell. comp	outer membrane-bounded periplasmic space			5.75E-05	2	19	10	16314
		Cell. comp	periplasmic space			5.75E-05	2	19	10	16314
		Bio. proc	learning or memory			6.27E-05	4	25	131	14889
190	136	Bio. proc</nobr>	eating behavior</nobr>	13	15	5.66E-05	2	7	25	14889	ENSMUSP00000025271		Tmem14a, Slc12a9, Cckar, Rad50, Casp7, Gsc, Apod, Ube1y1, Cysltr2, Rpgrip1, Cpt1a, Terc, Myl7
159	137	Bio. proc	embryo implantation	17	29	3.16E-05	2	5	27	14889	ENSMUSP00000025271		HMX3, Hmx3, Cst3, Olfr877, Npffr1, Srd5a2l2, 1110058L19Rik, Hadha, Acbd6, Rasgef1c, Cox18, Unc50, 4930415L06Rik, Gpr113, 1810021J13Rik, 1700111N16Rik, Gm872
		Mol. func</nobr>	fatty-acyl-CoA binding</nobr>			6.55E-05	2	11	18	15985
84	138	Bio. proc</nobr>	otolith development</nobr>	73	2	2.92E-05	2	26	5	14889	ENSMUSP00000025271		Sparcl1, Qprt, Olfml3, Plxdc1, Eif3s5, Tmem44, Slc4a7, Ccdc63, Lrrc34, Ldoc1l, Tmem54, AK129341, LOC382441, EG665413, Fsd1l, A330102K23Rik, L1Md-Tf30, 1300007C21Rik, Olfr641, Sec61a2, Bicd1, Gipr, Cacng4, LOC622356, U2af1, Gm1291, LOC545486, Plvap, 1700123J19Rik, Hormad2, 4833419E13Rik, 1700069P05Rik, Mszf17, Olfr1173, Olfr90, Asahl, 4930405H06Rik, 1700001O22Rik, 2700038N03Rik, AI413194, Drd4, LO…
112	139	Mol. func</nobr>	4 iron. 4 sulfur cluster binding</nobr>	14	0	7.73E-05	2	9	24	15985	ENSMUSP00000025271		Hexb, ENSMUSP00000097260, ENSMUSP00000074281, ENSMUSP00000041234, ENSMUSP00000035475, Pon2, Aco1, Ndufs2, Als2cr2, Wdr22, Cdcp1, Prrg2, Stx3, Anapc2
188	140	Bio. proc	lipoprotein lipase activity	14	14	4.77E-05	2	7	23	14889	ENSMUSP00000025271		Btk, Sprr1b, Apoc3, Kcnab1, Akap6, Ogn, AA986860, AY487415, Lrrc55, Chrnd, Olfr1093, 4930403L11Rik, LOC433084, D14Ertd170e
		Bio. proc</nobr>	regulation of lipoprotein lipase activity</nobr>			4.77E-05	2	7	23	14889
136	141	Bio. proc</nobr>	rRNA transcription</nobr>	23	4	2.67E-05	2	12	10	14889	ENSMUSP00000025271		Gatad2b, Tm7sf2, Cd3eap, Amica1, Emid2, Aanat, Tmem16h, 2010004A03Rik, E030049G20Rik, Exoc2, 9630017O17, E330026B02Rik, A630033J11Rik, LOC547126, 1500002C15Rik, A030011M19, Bpi, OTTMUSG00000010009, LOC675875, H2-M10.5, EG240921, Tll2, C78283
107	142	Mol. func	detection of chemical stimulus involved in sensory perception of smell	81	13	3.43E-05	11	40	1042	15985	ENSMUSP00000025271		Pcdhga4, Wdr25, Cdkl1, Rasgrp1, Scn3b, Myoz2, Dbf4, RP23-290B5.6, LOC432838, Atp13a1, C81072, Wdr66, 4930563M20Rik, A630019B22, LOC435798, Gm436, Olfr1329, Dnd1, Olfr968, Olfr1278, Tpcn2, Wfikkn2, Olfr726, Emr4, 4930579E17Rik, 4631405K08Rik, Krtap12-4, D5Ertd683e, 2310007F04Rik, Olfr960, Arzc, Gm1661, H1fnt, Sec6l1, Olfr1268-ps1, LOC328277, Adam1b, Ugt3a2, Alpk2, Olfr3, A930017M01Rik, 7530416G11R…
		Mol. func</nobr>	olfactory receptor activity</nobr>			3.43E-05	11	40	1042	15985
141	143	Bio. proc	cytokine production	21	19	9.41E-06	4	8	291	14889	ENSMUSP00000025271		Akr1b8, Nlrc4, Grin2c, Cenpm, Tspan2, 3110015C05Rik, C230078M14Rik, Cd209e, LOC625842, Slc2a13, E430024P14Rik, EG627178, Sigirr, Ard1, V1ri1, Dmrt1d, Adipoq, Card11, Mitf, 9430034F23Rik, Pira3
		Bio. proc	negative regulation of cytokine-mediated signaling pathway			1.66E-05	2	8	12	14889
		Bio. proc	negative regulation of response to cytokine stimulus			1.66E-05	2	8	12	14889
		Bio. proc	regulation of cytokine-mediated signaling pathway			8.81E-05	2	8	27	14889
		Bio. proc</nobr>	regulation of response to cytokine stimulus</nobr>			9.48E-05	2	8	28	14889
194	144	Bio. proc</nobr>	bile acid metabolic process</nobr>	12	16	5.28E-05	2	8	21	14889	ENSMUSP00000025271		Nr5a2, Tcfcp2l1, Plekhk1, Pcsk1, Cox8c, Vps13d, 1700024J04Rik, Fgfr4, 2810442I21Rik, Dnajc6, 1700067K01Rik, Thrap2
203	145	Bio. proc</nobr>	cell-substrate adhesion</nobr>	23	13	3.27E-05	3	7	148	14889	ENSMUSP00000025271		Epha3, Muc4, Prr7, LOC672763, Olfr93, Gm595, Gpr45, 4930559C10Rik, LOC620971, Es31, Tbcd, Map2k7, LOC637195, Tm4sf1, 2610021A01Rik, Pla2g6, Hibch, LOC219102, Olfr1424, Narfl, Gm804, LOC434285, C79017
130	146	Cell. comp	mitochondrial tricarboxylic acid cycle enzyme complex	21	9	2.48E-06	2	11	4	16314	ENSMUSP00000025271		Suclg1, Tsn, Mtap, ENSMUSP00000034746, Spbc25, Pdha2, Tmem132e, Rrm2, Bckdk, 2410091C18Rik, Ddx39, Hccs, Scoc, Cdca3, Thrap6, Rpl7a, Tmem55a, Ercc6l, 1600015H20Rik, Tmco7, C81189
		Cell. comp</nobr>	tricarboxylic acid cycle enzyme complex</nobr>			4.13E-06	2	11	5	16314
102	147	Mol. func	transmembrane receptor protein tyrosine kinase adaptor activity	33	6	4.42E-05	2	28	6	15985	ENSMUSP00000025271		Atp9a, Lpgat1, Sec24b, Sh2d3c, Smpdl3a, Ncoa2, mKIAA4223, Cryl1, Gpr108, A730008L03Rik, Dmrt2, Sh2b2, Irs3, Tmem140, Tulp4, Sbsn, A730090H04Rik, 5830472M02Rik, Sgce, Map3k12, Vps37b, Vps35, Clu, Vps4a, Tmem104, Fez2, Fbxw8, Coq10b, Plcg2, Gpr116, Apob48r, Apbb2, Smchd1
		Mol. func</nobr>	transmembrane receptor protein tyrosine kinase signaling pathway</nobr>			4.42E-05	2	28	6	15985
93	148	Mol. func</nobr>	lysosphingolipid and lysophosphatidic acid receptor activity</nobr>	79	2	8.91E-06	2	20	4	15985	ENSMUSP00000025271		ENSMUSP00000062370, Slc30a5, Rhox3, Iars2, Nin, Rhof, Lypd4, Fgf8, Gpr6, Trfr2, Pcsk9, cv1, Tmem55b, Tnfaip8l1, Ccdc121, Pcdhb21, Cnfn, 8430422H06Rik, EG546944, Nnmt, Pde4c, Rpe65, D930006K15Rik, 1700084C06Rik, Olfr978, Gpr12, Syt14, Olfr1039, C77798, LOC546466, Gpr149, Btg4, C79259, Acot3, EG665610, Cts3, D18Ertd289e, 7530422B04Rik, Krt85, 4930519P11Rik, Dpm3, Pou3f4, 4930549C01Rik, BC057371, 17…
211	149	Mol. func	neurotransmitter:sodium symporter activity	13	15	4.77E-05	2	10	17	15985	ENSMUSP00000025271		Nav3, Cacna1d, Olfr1494, Olfr995, Gm5, Fsip1, Cdkl4, Slc6a11, E430034L04Rik, Slc6a2, D030011O10Rik, LOC435217, Kif3a
		Mol. func	neurotransmitter transport			6.65E-05	2	10	20	15985
		Mol. func</nobr>	neurotransmitter transporter activity</nobr>			6.65E-05	2	10	20	15985
22	150	Bio. proc	mesoderm formation	91	10	4.68E-05	3	19	56	14889	ENSMUSP00000025271		Cpm, Hspa2, Fbxw7, Cops5, Dsg1b, Dusp18, Acbd5, Cln6, Sez6, Kdelc2, ENSMUSP00000089374, ENSMUSP00000096911, Insl6, mKIAA0738, Map1lc3b, Dscr1, Cnn3, Rgs17, Hist1h1c, Dok5, EG433945, Olfr1390, Fbxl12, Ugcgl2, Lrrc58, Hip1, Gfpt1, Hpcal1, Sestd1, A230087F16Rik, Mbp, Tdrd3, Stxbp4, Adrbk2, Naglu, Nfil3, Ptpla, Dtx4, Zcchc2, Cdc123, Fnip1, Gusb, Glmn, Man2a1, Mpdz, Sos1, Opn3, Sdc2, Arts1, Sertad4, T…
		Bio. proc	vacuole organization			4.81E-05	4	70	43	14889
		Bio. proc	mesoderm morphogenesis			5.76E-05	3	19	60	14889
		Bio. proc	positive regulation of developmental process			7.71E-05	5	14	518	14889
		Bio. proc</nobr>	formation of primary germ layer</nobr>			9.53E-05	3	19	71	14889
90	151	Mol. func	lipoprotein lipase activator activity	85	2	1.31E-06	2	8	4	15985	ENSMUSP00000025271		Ifna1, Lin9, Abo, Chchd6, Hoxa3, Scgn, Slc16a12, Apoh, Btbd4, Sh2d1b2, 8030411F24Rik, LOC676587, Olfr902, D630042F21Rik, Prssl1, LOC545861, Defb10, 4933407I05Rik, AY702102, C230099D08Rik, Ighv14-3, Mocs3, 1700011C11Rik, Gnat3, 1700042G07Rik, LOC675388, E130114P18Rik, Taar7b, 2810405K22Rik, Olfr1097, C78524, Bmp15, Gdap4, C920021L13Rik, 1500017I17Rik, D1Ertd62e, Slc30a6, LOC433036, Gpr89, Ms4a4b, …
		Mol. func	lipase activator activity			3.28E-06	2	8	6	15985
		Mol. func	lipoprotein lipase activity			3.28E-06	2	8	6	15985
		Bio. proc	positive regulation of lipoprotein lipase activity			3.79E-06	2	6	8	14889
		Cell. comp	chylomicron			7.09E-06	2	7	10	16314
		Cell. comp	triglyceride-rich lipoprotein particle			1.89E-05	2	7	16	16314
		Cell. comp	very-low-density lipoprotein particle			1.89E-05	2	7	16	16314
		Cell. comp	high-density lipoprotein particle			3.30E-05	2	7	21	16314
		Bio. proc	lipoprotein lipase activity			3.41E-05	2	6	23	14889
		Bio. proc	regulation of lipoprotein lipase activity			3.41E-05	2	6	23	14889
		Cell. comp	plasma lipoprotein particle			7.30E-05	2	7	31	16314
		Cell. comp</nobr>	protein-lipid complex</nobr>			7.30E-05	2	7	31	16314
144	152	Mol. func	MutSalpha complex binding	17	11	3.52E-06	2	10	5	15985	ENSMUSP00000025271		Nbea, Pms2, Eif2c1, Zmat5, Brs3, Slc25a26, 6530439I21, Ctf1, A430028G04Rik, Lyrm2, Tifp39, 1700007N14Rik, Mkrn3, 2310061C15Rik, LOC672262, Mutyh, March5
		Mol. func</nobr>	mismatch repair complex binding</nobr>			9.84E-06	2	10	8	15985
28	153	Cell. comp	intracellular	100	72	1.97E-07	62	71	9643	16314	ENSMUSP00000025271		Exosc2, Gars, Gart, Actl6a, Akp2, Elof1, Nln, Ppp2r1b, Amd-2, ENSMUSP00000097528, Mdk, ENSMUSP00000052866, Cbx1, Ccnt2, Phf5a, Psmc3ip, Dhcr24, 4933424B01Rik, 6330403K07Rik, 2010305A19Rik, 2210409E12Rik, 4833426J09Rik, Mrpl45, 4932418E24Rik, Taf9, Rwdd1, Gspt2, Melk, Arpp19, Riok3, Minpp1, Atp5g1, Rogdi, F630043A04Rik, Snx5, Wdr75, Dlg7, Rps5, Mrps15, 2310047M15Rik, Cse1l, Galnt2, Ift88, Rcc1, Pg…
		Cell. comp	intracellular membrane-bounded organelle			4.07E-07	18	18	7208	16314
		Cell. comp	membrane-bounded organelle			4.21E-07	18	18	7222	16314
		Cell. comp	nuclear part			4.76E-07	10	16	1644	16314
		Cell. comp	intracellular organelle part			6.98E-07	14	16	4392	16314
		Cell. comp	organelle part			8.69E-07	14	16	4465	16314
		Mol. func	DNA-directed RNA polymerase activity			1.31E-06	3	11	33	15985
		Mol. func	RNA polymerase activity			1.31E-06	3	11	33	15985
		Mol. func	transcription. DNA-dependent			1.31E-06	3	11	33	15985
		Cell. comp	intracellular organelle			2.79E-06	18	18	8021	16314
		Cell. comp	organelle			2.90E-06	18	18	8038	16314
		Cell. comp	intracellular organelle lumen			4.51E-06	9	16	1582	16314
		Cell. comp	organelle lumen			4.65E-06	9	16	1588	16314
		Cell. comp	membrane-enclosed lumen			5.64E-06	9	16	1625	16314
		Mol. func	binding			5.90E-06	47	53	9678	15985
		Cell. comp	nucleus			6.36E-06	13	16	4262	16314
		Cell. comp	intracellular part			7.96E-06	58	71	9265	16314
		Cell. comp	nuclear lumen			1.28E-05	8	16	1320	16314
		Cell. comp	ribonucleoprotein complex			2.75E-05	10	71	458	16314
		Mol. func	nucleotidyltransferase activity			4.13E-05	3	11	103	15985
199	154	Bio. proc	catecholamine uptake involved in synaptic transmission	31	6	1.42E-05	2	15	6	14889	ENSMUSP00000025271		Gdnf, Senp5, BC061194, Olfr728, LOC669420, Trappc2l, Park2, EG239760, E030003E18Rik, Olfr1320, E130118H10Rik, Il1rap, 6330403L08Rik, LOC435812, Psmb8, BC038479, Tyr, A730085A09Rik, BC005561, Slc5a1, Gm207, C4b, LOC207685, LOC676276, Amtn, Als2cr11, LOC383974, EG382448, Gm1660, Ankrd23, EG631797
		Bio. proc</nobr>	dopamine uptake</nobr>			1.42E-05	2	15	6	14889
125	155	Bio. proc	muscle atrophy	59	5	5.66E-05	2	25	7	14889	ENSMUSP00000025271		Mesdc2, Tchp, Olfr168, Psma4, Ptpn5, Dgkq, 2500002L14Rik, Naca, LOC435712, EG380907, 4930515G16Rik, Nepn, V1rg12, Best3, Tbce, LOC547101, LOC636685, Fbxo19, Ceacam15, A930009N24, 4833427B12Rik, Ctnna3, Cdc25b, Pgpep1, LOC640230, Usp19, BC004004, B230104F01Rik, 4930502A04Rik, LOC634322, Gm581, Cdr2l, 4930513L16Rik, Tdg, LOC546500, C78807, A430093F15Rik, 6430573P05Rik, E130018N17Rik, Olfr410, 29000…
		Bio. proc	menaquinone biosynthetic process			6.72E-05	1	1	1	14889
		Bio. proc	menaquinone metabolic process			6.72E-05	1	1	1	14889
		Bio. proc</nobr>	vitamin K biosynthetic process</nobr>			6.72E-05	1	1	1	14889
156	156	Bio. proc</nobr>	metal ion transport</nobr>	34	14	5.15E-05	5	14	476	14889	ENSMUSP00000025271		Heph, V1rh13, ENSMUSP00000024934, Kremen1, Sh2d1a, Gm606, Slc30a10, C4bp, EG619965, Zar1, Taar2, Olfr39, 9830132P13, LOC215714, Grin3a, Maml2, 1700065L07Rik, Olfr1509, AU022320, 2610028E06Rik, C81452, A430016B06, Kctd16, Olfr202, Aym1, LOC674404, Clec4a1, Foxp4, E130201H02Rik, AI606473, AV249152, 0610040F04Rik, Defb38, D4Ertd298e
119	157	Mol. func</nobr>	intramolecular oxidoreductase activity. interconverting aldoses and ketoses</nobr>	30	0	6.18E-05	2	28	7	15985	ENSMUSP00000025271		Rhoq, Mfsd1, Pten, Tep1, Trpm7, Plk4, Marcks, Pitpnb, Cpt1b, 5730469M10Rik, D8Ertd82e, D930036F22Rik, Dtnbp1, Gnpda2, Bnip2, Klf7, Chmp2b, Gbe1, Eea1, Wnt4, Clk4, Ccnl2, Sec11a, Pi4k2b, Brd8, 1500032L24Rik, Rap1a, Dnajb4, Tpi1, Pdcd6
155	158	Bio. proc	negative regulation of blood vessel endothelial cell migration	57	7	6.81E-06	2	9	7	14889	ENSMUSP00000025271		Dusp2, Ephb4, Fem1c, Dll4, Zdhhc5, LOC382931, Abhd13, Raet1b, LOC272350, Rgag1, 4930539E08Rik, Pip5k3, Sgtb, Cps1, 1110054M08Rik, Psmc4, EG623459, 2810405K02Rik, Pnmt, LOC381707, Angpt2, 2900027M19Rik, Arhgap27, EG634762, 1700030M09Rik, A430083B19Rik, Pln, 4933404G15Rik, 3200001D21Rik, Ccr5, Rnasel, Olfr283, Olfr996, LOC381811, EG626058, A930006J02Rik, 3300002I08Rik, LOC627790, Gpr26, LOC620216, …
		Bio. proc	negative regulation of cell migration			1.01E-05	3	9	75	14889
		Bio. proc	negative regulation of cell motility			1.09E-05	3	9	77	14889
		Bio. proc	negative regulation of cellular component movement			1.18E-05	3	9	79	14889
		Bio. proc	blood vessel endothelial cell migration			1.33E-05	3	19	37	14889
		Bio. proc	negative regulation of locomotion			1.58E-05	3	9	87	14889
		Bio. proc	negative regulation of endothelial cell migration			2.95E-05	2	9	14	14889
		Bio. proc	regulation of blood vessel endothelial cell migration			8.90E-05	2	9	24	14889
		Bio. proc</nobr>	endothelial cell migration</nobr>			9.14E-05	3	19	70	14889
101	159	Mol. func	receptor activity	86	32	4.79E-06	17	38	2252	15985	ENSMUSP00000025271		ENSMUSP00000096787, Kiaa1070, ENSMUSP00000097231, ENSMUSP00000073843, Olfr130, Gng7, Lenep, Slc17a5, Upk1b, Inmt, Mlf1, EG231885, Runx1t1, LOC670055, 1700010K24Rik, 2810002O09Rik, Anks1, Icam2, Olfr820, Fezf2, Olfr1412, B230218L05Rik, Olfr606, Olfr1156, Nkx2-9, 4930419G24Rik, 4930568A12Rik, AU020177, E230028L10Rik, Disc1, 4930503E24Rik, Tacr3, LOC228584, 4933426D04Rik, Gm969, 1700047I17Rik, LOC43…
		Bio. proc	regulation of synapse organization			1.90E-05	2	3	38	14889
		Bio. proc	regulation of synapse structure and activity			2.44E-05	2	3	43	14889
		Cell. comp	membrane part			6.87E-05	26	39	5776	16314
		Cell. comp</nobr>	intrinsic to membrane</nobr>			8.57E-05	24	39	5080	16314
143	160	Bio. proc</nobr>	ossification</nobr>	14	28	3.68E-05	4	13	232	14889	ENSMUSP00000025271		Tle3, Hgs, PGC-1-beta, Ppargc1b, Mical2, Mmp14, Arhgef12, Atp5o, Tmsb4x, Uqcrq, Btbd5, Mef2d, Cd81, Ccrn4l
180	161	Bio. proc	NAD metabolic process	10	20	2.56E-05	2	6	20	14889	ENSMUSP00000025271		Olfr393, Wnk1, G6pd2, Olfr1000, A1bg, LOC435784, Krtap16-8, H2-Q2, Kmo, BC029127
		Bio. proc	nicotinamide nucleotide metabolic process			8.47E-05	2	6	36	14889
		Bio. proc	pyridine nucleotide metabolic process			9.96E-05	2	6	39	14889
		Bio. proc</nobr>	pyridine-containing compound metabolic process</nobr>			9.96E-05	2	6	39	14889
186	162	Cell. comp</nobr>	transcription elongation factor complex</nobr>	16	12	2.20E-05	2	8	15	16314	ENSMUSP00000025271		Zw10, BC037393, Tmco1, Bhlhb9, Nufip1, LOC433932, C1qbp, Lias, Cdc40, Skiv2l, Ikbkap, Orc3l, Prpf8, 1810054G18Rik, Zfp114, Pnpt1
176	163	Mol. func</nobr>	transcription coactivator activity</nobr>	14	21	9.25E-05	3	11	135	15985	ENSMUSP00000025271		Mafg, Brd7, ENSMUSP00000030630, Cdk8, Tmem134, Gm649, Fat1, Ccdc16, Hnrpr, Tgfb1i1, Ppargc1a, Fut2, D12Ertd647e, rp9
127	164	Mol. func	detection of chemical stimulus involved in sensory perception of smell	45	24	4.17E-07	10	22	1042	15985	ENSMUSP00000025271		Hoxc5, ENSMUSP00000017208, Olfr447, Olfr648, Satb1, 4930546G22Rik, Olfr351, LOC621580, Ptchd2, Prdm6, Dgat2l3, Det1, 4833426I10Rik, bM64F17.1, Rp1h, 1700058C01Rik, Zfp187, 6030439D06Rik, Olfr1260, Olfr716, 5430421N21Rik, Olfr1111, LOC670726, 9830166K06Rik, V1rc5, Olfr1284, 4933431G14Rik, Serpina3k, LOC436071, Olfr1463, LOC433455, C78109, Sycn, Olfr299, Olfr156, 4930513D10Rik, Gm1381, Otog, 493055…
		Mol. func	olfactory receptor activity			4.17E-07	10	22	1042	15985
		Mol. func	transmembrane signaling receptor activity			4.39E-06	11	22	1699	15985
		Mol. func	signaling receptor activity			6.93E-06	11	22	1780	15985
		Mol. func	molecular transducer activity			2.49E-05	11	22	2031	15985
		Mol. func	signal transducer activity			2.49E-05	11	22	2031	15985
		Mol. func	signal transduction			2.54E-05	11	22	2035	15985
		Mol. func	G-protein coupled receptor activity			3.00E-05	9	22	1309	15985
		Mol. func	G-protein coupled receptor signaling pathway			3.00E-05	9	22	1309	15985
		Mol. func</nobr>	receptor activity</nobr>			6.65E-05	11	22	2252	15985
48	165	Cell. comp	cytoplasm	37	86	1.21E-05	24	29	6987	16314	ENSMUSP00000025271		Dnmt3b, Sgpp1, OPN, Csf1, ENSMUSP00000059194, ENSMUSP00000023430, Anp32a, Hmga1, high mobility group AT-hook 1, Ncoa3, Grap2, Mapk14, Chek1, Rnf7, Txnip, Abhd14a, Fgd1, Cxxc6, Gldc, Ncdn, Zc3hc1, Pet112l, Nqo1, Pcsk6, Acy1, Tmem50a, Bex2, 9630027E11, Mccc1, Blvrb, Sh3gl2, Myh6, Slc25a20, Col18a1, Clstn1, Bcat1, Ephb4
		Mol. func	catalytic activity			6.71E-05	19	27	5224	15985
		Mol. func	metabolic process			6.71E-05	19	27	5224	15985
		Bio. proc</nobr>	cellular component organization at cellular level</nobr>			8.95E-05	12	26	2112	14889
66	166	Mol. func	structural constituent of ribosome	55	16	1.25E-08	5	10	142	15985	ENSMUSP00000025271		Immp2l, Rps29, Rpl10a, Panx3, Ddx6, Dynll1, Arhgap7, ENSMUSP00000041377, Gtl2, Hsd3b6, Oplah, 5730407M17Rik, LOC667763, Cpne3, LOC622552, Atp1a1, Usp18, Cd151, Atox1, S100a10, Olfr1317, Decr2, 9630041A04Rik, Crebbp, Phlda2, Rpl8, Sema3d, Rpl6, Rpl27, Rpl35a, Rps6, Abat, 1700110C19Rik, Il12rb2, Spt2, Olfr744, Timm8a2, Lgr5, Krt4, E230001N04Rik, Umodl1, 4930519H02Rik, Tfpi2, 6430548M08Rik, Hoxb4, N…
		Cell. comp	ribosome			4.16E-08	5	10	184	16314
		Bio. proc	translation			7.69E-07	5	9	346	14889
		Mol. func	structural molecule activity			2.88E-06	7	25	426	15985
		Cell. comp</nobr>	ribonucleoprotein complex</nobr>			3.83E-06	5	10	458	16314
111	167	Bio. proc</nobr>	mammary gland epithelial cell differentiation</nobr>	29	6	6.22E-05	2	15	12	14889	ENSMUSP00000025271		Zfp455, Dync2li1, Foxf1, ENSMUSP00000095954, Creb3, Creb3l4, Chrnb3, Gm1332, Muc3, EG383815, 5730422E09Rik, EG383032, Cdh11, Krtap5-5, Mocs2, Ysk4, Mgmt, 1700126L10Rik, 3110007F17Rik, Olfr394, Actrt2, Olfr122, LOC433374, Olfr557, Rnmt, LOC383925, Aadacl3, Clec12a, Olfr329
154	168	Cell. comp</nobr>	connexon complex</nobr>	30	6	7.14E-05	2	14	15	16314	ENSMUSP00000025271		ENSMUSP00000097292, Gja7, Slc17a8, Rce1, 2310026L22Rik, LOC435871, LOC619651, Tmem80, Gjb3, LOC625286, Tmem118, 5430421B17, 4933400A11Rik, A630023A22Rik, LOC676484, Slc39a7, C79744, Olfr983, 2310016G11Rik, LOC735298, LOC630169, Tspan10, Apob, A930005C09Rik, LOC240549, Gm1177, 1810007P19Rik, Speer5-ps1, Pon1, Serpina1c
210	169	Mol. func</nobr>	HMG box domain binding</nobr>	14	14	3.68E-05	2	10	15	15985	ENSMUSP00000025271		Zbtb6, A730016A17, Spata19, Ceacam9, Rnf38, Il8ra, LOC670376, Olfr350, Prrx1, Olfr1221, Dock10, Klre1, Mef2c, D7Ertd558e
118	170	Cell. comp	nucleus	30	63	1.80E-05	15	21	4262	16314	ENSMUSP00000025271		Nolc1, D13Wsu177e, Zfp207, Pnn, Utp15, Ppil4, Nola1, A430108E01Rik, 2810403A07Rik, LOC226574, Maf1, Dhx15, Usp46, Rad17, Adam26b, D5Ertd577e, 3110050N22Rik, Ddx10, 4632417K18Rik, Ppp1r11, Ars2, Ifrd2, Ripk3, Tnfsf5ip1, Trip13, Ftsj3, Ccna2, Banf1, Ccdc99, Nedd8
		Bio. proc	macromolecule metabolic process			1.81E-05	17	21	5158	14889
		Mol. func</nobr>	snoRNA binding</nobr>			6.47E-05	2	22	9	15985
120	171	Mol. func	oxygen transport	26	7	2.62E-05	2	16	8	15985	ENSMUSP00000025271		Hcrt, ENSMUSP00000062016, B3gnt2, mCD200R, Cd200r1, ENSMUSP00000044172, Ngb, Srcs4, A930002C04Rik, LOC434417, Olfr887, Ankrd43, A030013N09Rik, Scpep1, LOC435855, 9230107O10Rik, BC011467, LOC382523, Olfr623, A230004M16Rik, Rassf7, EG625660, Cygb, Olfr1462, 2310043J07Rik, D2Ertd63e
		Mol. func	oxygen transporter activity			2.62E-05	2	16	8	15985
		Mol. func</nobr>	oxygen binding</nobr>			9.79E-05	2	16	15	15985
161	172	Bio. proc</nobr>	histone deubiquitination</nobr>	21	9	1.66E-05	2	12	8	14889	ENSMUSP00000025271		Coq9, Slc22a17, Mysm1, Ocrl, Fars2, A130079P16Rik, Cd274, 4930449A18Rik, Ttll10, Bap1, D13Ertd104e, 2500003M10Rik, Olfr101, Olfr430, Acsl5, LOC384989, Safb, D5Buc30e, BC057552, 1600002H07Rik, D9Ertd596e
116	173	Bio. proc	negative regulation of astrocyte differentiation	33	9	6.37E-05	2	14	13	14889	ENSMUSP00000025271		Lrrtm2, Titf1, Slc10a1, TBX2, Tbx2, Prss20, Klk1b11, 4930529I22Rik, A630077B13Rik, Papd5, LOC385530, Nog, D130059P03Rik, A830059I20Rik, Rgsl1, Nr2e1, LOC433500, 4930478E11Rik, Sp9, LOC670827, Hisppd2a, 1110007J02Rik, Krtap4-7, Apol6, Hoxb6, Mym, Rgmb, 1700049J03Rik, C130030J05, 1700052I22Rik, 1700019N12Rik, Serpina1b, D2Ertd168e
		Bio. proc	negative regulation of cell development			7.66E-05	3	14	91	14889
		Bio. proc</nobr>	cerebral cortex neuron differentiation</nobr>			9.78E-05	2	14	16	14889
122	174	Bio. proc	cellular calcium ion homeostasis	36	11	6.03E-05	4	18	184	14889	ENSMUSP00000025271		D1Bwg0212e, Gcm2, Fbxo47, Accn2, Zfp518, Cyp2c54, 2610035D17Rik, 1700028I16Rik, Tmem178, LOC673434, Nut, Traf1, LOC386450, 4930459I23Rik, AU040096, Car5a, B430209F14Rik, LOC546588, Card6, Sv2a, Gimap9, Ccdc111, 1700009P17Rik, Kcna5, LOC640341, 1700045I19Rik, 1700060H10Rik, Fkbp1a, A330084C13Rik, LOC382600, Greb1, Olfr945, D130040H23Rik, 1600025M17Rik, Dleu7, 0610007P08Rik
		Bio. proc	calcium ion homeostasis			7.12E-05	4	18	192	14889
		Bio. proc	cellular divalent inorganic cation homeostasis			7.56E-05	4	18	195	14889
		Bio. proc</nobr>	divalent inorganic cation homeostasis</nobr>			8.84E-05	4	18	203	14889
183	175	Bio. proc</nobr>	neuromuscular process controlling balance</nobr>	14	14	8.88E-05	2	5	45	14889	ENSMUSP00000025271		Nr4a3, 1700049E22Rik, Ncoa7, 4930442G10Rik, Hnmt, 1700046C09Rik, 4930472F24Rik, Olfr1158, Olfr1181, Mmp1b, C78568, Igk-V33, C81184, Camk2b
185	176	Bio. proc	leukocyte differentiation	11	27	2.51E-05	3	4	277	14889	ENSMUSP00000025271		ENSMUSP00000090264, ENSMUSP00000090265, 5730510P18Rik, Spib, Bcl11b, 4930412E21Rik, Ccdc129, LOC192940, C76336, LOC384919, Pit1-rs1
		Mol. func	RNA polymerase II core promoter proximal region sequence-specific DNA binding transcription factor activity involved in positive regulation of transcription			2.95E-05	2	4	36	15985
		Mol. func	positive regulation of transcription from RNA polymerase II promoter			4.23E-05	2	4	43	15985
		Mol. func	RNA polymerase II core promoter proximal region sequence-specific DNA binding transcription factor activity			5.28E-05	2	4	48	15985
		Mol. func	RNA polymerase II core promoter proximal region sequence-specific DNA binding			6.44E-05	2	4	53	15985
		Mol. func	core promoter proximal region sequence-specific DNA binding			7.20E-05	2	4	56	15985
		Mol. func	core promoter proximal region DNA binding			8.00E-05	2	4	59	15985
		Bio. proc</nobr>	hemopoiesis</nobr>			8.92E-05	3	4	423	14889
135	177	Cell. comp	integral to membrane	99	32	2.43E-06	29	45	4956	16314	ENSMUSP00000025271		Igha, Npy6r, Nppa, Jtb, Tsnaxip1, 4932412D23Rik, 5830403L16Rik, 1700064H15Rik, Slco1a6, V1ri4, 1700112M01Rik, LOC676027, Olfr629, LOC672526, Olfr1474, Syt1, A230001M10Rik, Myo18b, Clcn1, 4930500H12Rik, D0Kist5, AI987944, 2010106E10Rik, 4932429P19Rik, LOC621832, Hsd3b5, 2900024O10Rik, Olfr707, Cacna2d3, Sv2c, D2Bwg1423e, 4931403E03Rik, Atoh8, Speer8-ps1, Fbxo39, Olfr884, Scel, Tm4sf19, Ankrd29, OT…
		Mol. func	receptor activity			3.85E-06	19	45	2252	15985
		Cell. comp	intrinsic to membrane			4.23E-06	29	45	5080	16314
		Mol. func	G-protein coupled receptor activity			8.43E-06	14	45	1309	15985
		Mol. func	G-protein coupled receptor signaling pathway			8.43E-06	14	45	1309	15985
		Mol. func	detection of chemical stimulus involved in sensory perception of smell			2.13E-05	12	45	1042	15985
		Mol. func	olfactory receptor activity			2.13E-05	12	45	1042	15985
		Mol. func	transmembrane signaling receptor activity			3.66E-05	15	45	1699	15985
		Mol. func	signaling receptor activity			6.31E-05	15	45	1780	15985
		Cell. comp</nobr>	membrane part</nobr>			6.78E-05	29	45	5776	16314
175	178	Bio. proc</nobr>	membrane raft organization</nobr>	16	12	1.04E-05	2	11	7	14889	ENSMUSP00000025271		Faim2, Ddah2, Samd8, Cav3, Vegfb, Ccdc115, Scn8a, 8430436N08Rik, LOC620631, 2310001H17Rik, EG433658, Snph, Clec2i, Grm4, Gpr123, Gpbp1l1
184	179	Mol. func	monocarboxylic acid transmembrane transporter activity	22	22	3.34E-05	2	8	18	15985	ENSMUSP00000025271		Trim69, Gabrd, Lhcgr, Angptl3, Slc10a3, 4930488N15Rik, Cst8, BC037112, 1700041I07Rik, 4930430F21Rik, Clspn, LOC622708, Iqsec3, LOC435802, Myl6b, Atp10b, Slc26a6, AW742948, D130084M03Rik, 4933416O17Rik, 4930418G15Rik, LOC384885
		Mol. func	monocarboxylic acid transport			3.34E-05	2	8	18	15985
		Bio. proc</nobr>	ion transport</nobr>			8.99E-05	5	10	802	14889
198	180	Cell. comp	intercalated disc	20	10	4.40E-05	2	8	21	16314	ENSMUSP00000025271		drev, ENSMUSP00000039059, 1700096K11Rik, Asb6, Psg25, 2610528A11Rik, LOC436292, Ttc21a, 2900019G14Rik, 4930564D02Rik, Myh1, Cit, A530053M12Rik, Car1, Olfr1215, V1rc16, Scn2a1, Cyp2r1, Zfp760, C85771
		Cell. comp</nobr>	cell-cell contact zone</nobr>			5.30E-05	2	8	23	16314
85	181	Cell. comp	nucleosome	27	59	6.59E-06	3	12	52	16314	ENSMUSP00000025271		ENSMUSP00000069692, LOC665622, ENSMUSP00000069781, Supt4h1, Zfp219, Sbk1, Ndufb3, Lcorl, D030059C06Rik, Cox7a2, 1810035L17Rik, 1810006K21Rik, Ptch2, Ndufc1, ORF9, Pnliprp2, Nr1h4, Hist1h2bl, Olfr1504, Mrpl23, A930005H10Rik, Hist1h2bk, Hist1h3a, Rpl37, Lig1, ENSMUSP00000078239, ENSMUSP00000018246
		Bio. proc	nucleosome assembly			1.16E-05	3	11	63	14889
		Bio. proc	nucleosome organization			1.53E-05	3	11	69	14889
		Bio. proc	chromatin assembly			1.81E-05	3	11	73	14889
		Cell. comp	protein-DNA complex			2.33E-05	3	12	79	16314
		Bio. proc	protein-DNA complex assembly			2.48E-05	3	11	81	14889
		Bio. proc	chromatin assembly or disassembly			2.67E-05	3	11	83	14889
		Bio. proc	protein-DNA complex subunit organization			2.77E-05	3	11	84	14889
		Bio. proc	cellular macromolecule metabolic process			5.24E-05	10	11	4518	14889
		Bio. proc	DNA packaging			5.55E-05	3	11	106	14889
		Cell. comp	respiratory chain			8.73E-05	3	21	68	16314
		Bio. proc</nobr>	DNA conformation change</nobr>			9.74E-05	3	11	128	14889
173	182	Bio. proc</nobr>	hormone metabolic process</nobr>	13	23	8.86E-05	3	11	124	14889	ENSMUSP00000025271		Sult1e1, Il1f10, Wdr24, Msln, Cpe, Astn2, Rsbn1, Tubgcp5, Cacna1a, Nipa1, 4833430A08Rik, Arsb, Psd2
108	183	Mol. func</nobr>	carbonyl reductase (NADPH) activity</nobr>	29	6	2.54E-05	2	26	5	15985	ENSMUSP00000025271		Il10ra, MIXL1, Mixl1, Gna15, Acss2, Tmem132a, Arsg, 1810008A18Rik, Aldh16a1, Dctn5, Xcr1, LOC434282, Cbr2, Tcrg-C, Casp12, Prm2, 1700047G07Rik, Cxcl1, Bcl2a1d, Gm46, C1s, 1700112E06Rik, BC019943, Cbr1, Epas1, Osbpl7, Cyb561d2, Cebpd, Ewsr1
134	184	Bio. proc	cell adhesion	11	36	5.87E-05	4	6	676	14889	ENSMUSP00000025271		A930007A09Rik, Icam4, ENSMUSP00000097988, ENSMUSP00000026888, 4930405N21Rik, Tek, A630034I12Rik, Smarca1, C430002E04Rik, Scarf1, Mybpc2
		Bio. proc</nobr>	biological adhesion</nobr>			6.08E-05	4	6	682	14889
166	185	Bio. proc</nobr>	regulation of mitochondrial membrane potential</nobr>	16	12	5.28E-05	2	8	21	14889	ENSMUSP00000025271		Tbp, Mtbp, Hrk, Chi3l1, Ppif, Frmd5, LOC673572, Saal1, 1700012A03Rik, Pir, Gclc, LOC628402, 3110082D06Rik, 4733401H18Rik, LOC333588, Camk2b
177	186	Mol. func</nobr>	SNAP receptor activity</nobr>	11	18	5.36E-05	2	10	18	15985	ENSMUSP00000025271		Dhh, Tmem106a, Ankrd6, Daxx, Farp2, 2600010E01Rik, Tmem39a, Lmnb1, Stx5a, Sh3d19, Stx17
117	187	Bio. proc</nobr>	negative regulation of MAPKKK cascade</nobr>	27	11	9.14E-05	3	24	55	14889	ENSMUSP00000025271		Klhl12, Penk, Thnsl1, Dars2, Acsl1, Zswim1, Nr4a1, Spred1, B230208H17Rik, Ipo8, Bach1, Plcg1, Ndrg2, Sgpl1, Rybp, Derl3, St8sia5, Supt3h, Rabepk, Gnpat, Psme4, Prkdc, Upk2, Mapk8ip1, Abhd12, Btbd11, Notch4
137	188	Bio. proc</nobr>	regulation of behavior</nobr>	18	16	6.57E-05	3	12	102	14889	ENSMUSP00000025271		Ap3b2, Lama5, Lipc, Mitochondrial uncoupling protein 3, Ucp3, Slit1, Pcp4l1, LOC667379, Pcdha3, Mllt7, V1rg1, A530017F20, Cd209a, Sorcs3, Kdr, Zfp358, B930006L02Rik, Mmp16
162	189	Bio. proc</nobr>	organelle organization</nobr>	15	40	5.65E-05	6	9	1458	14889	ENSMUSP00000025271		Timm13, Fmnl3, Gabrr2, Tacc3, A130082M07Rik, Gpr162, Thrap4, Taf1, D930018N13, LOC244958, Dnajc2, 1810055G02Rik, Txndc10, BC002199, Jam3
152	190	Bio. proc</nobr>	glial cell proliferation</nobr>	15	20	6.71E-05	2	11	17	14889	ENSMUSP00000025271		SOX4, Sox4, Bag5, Maged2, Dact1, Tug1, Rnpepl1, Zfp787, Ccni, Calm1, Ltc4s, Ascl2, 4833445I07Rik, Klhl13, Arfrp1
83	191	Mol. func	protein complex binding	44	13	2.91E-05	5	27	219	15985	ENSMUSP00000025271		Psmb2, ENSMUSP00000098356, Aptx, mKIAA1342, ENSMUSP00000032980, Rab2b, TR-alpha-1, THRA, Thra, 3632413A11Rik, Cpa4, 9430025E04Rik, Olfr1445, Akp3, LOC432471, Cd53, Olfr846, Ms4a2, Prg1, Olfr678, Ankrd54, Ihpk3, Pacrg, Brsk1, Vnn3, Sall3, Mapk8ip2, Olfr1337, Olfr60, Irf2bp2, Sucla2, C130074G19Rik, 9330162B11Rik, Pigz, Ptpro, Dpcr1, AA881470, Klrk1, Jph3, Olfr1299, 1810064F22Rik, Olfr161, E230016M1…
		Mol. func</nobr>	IgE binding</nobr>			4.10E-05	2	27	6	15985
167	192	Mol. func	transmembrane signaling receptor activity	39	30	1.28E-06	11	20	1699	15985	ENSMUSP00000025271		Tnfrsf4, Tas2r114, Hint3, BC020489, Luzp2, BC053401, LOC671302, 1700021J08Rik, Olfr804, Mboat4, Colec10, Nox3, Hist2h2be, 4930579G22Rik, 4732457N14, E130119H09Rik, C130090J04, 4930504D19Rik, 6230400D17Rik, LOC432602, 4930408G06Rik, Olfr866, U46068, Olfr784, Bzw1, Olfr1022, Timd2, Olfr739, Crcp, Olfr463, LOC435028, H2-Eb1, C78997, Olfr888, Rtdr1, BC025816, E330013P04Rik, Grm3, D4Ertd103e
		Mol. func	signaling receptor activity			2.04E-06	11	20	1780	15985
		Mol. func	receptor activity			2.49E-06	12	20	2252	15985
		Mol. func	molecular transducer activity			7.57E-06	11	20	2031	15985
		Mol. func	signal transducer activity			7.57E-06	11	20	2031	15985
		Mol. func</nobr>	signal transduction</nobr>			7.72E-06	11	20	2035	15985
123	193	Mol. func</nobr>	tau protein binding</nobr>	42	4	4.10E-05	2	27	6	15985	ENSMUSP00000025271		Clld6, Gna14, Arhgap21, Prep, Rab18, Sh3yl1, 2610304G08Rik, Bcs1l, Mapk6, Pcca, Ogdh, 2210010A19Rik, Gpatch8, 9130023D20Rik, Gsk3b, Cdc16, Hdac5, Tollip, Sh3bgrl2, Rap1gds1, Stxbp1, Ik, Lass6, Arf5, Hspa5, Sccpdh, Rnf14, 1600016N20Rik, Rhog, Cnot3, 2700094F01Rik, Usp22, Ndufv2, Kin, Hnrpa2b1, Snx2, Igf2, Hsbp1, D6Wsu176e, Cenpe, Kif2a, Klc1
191	194	Bio. proc</nobr>	regulation of interleukin-12 production</nobr>	12	16	9.94E-05	2	7	33	14889	ENSMUSP00000025271		Irf8, Rela, 4833419K08Rik, Tnrc5, Polr2k, Zbtb43, Mbtd1, Pdcd2l, Timm50, Myef2, 1700063K16Rik, D3Wsu174e
207	195	Mol. func</nobr>	solute:cation antiporter activity</nobr>	20	10	4.80E-05	2	9	19	15985	ENSMUSP00000025271		Olfr685, LOC669304, 4930540M03Rik, Fat4, Gm97, Bex6, Cacng2, LOC668894, Asb10, 4930548K13Rik, B930095G15Rik, Decr1, 4933425K02Rik, Styxl1, Slc24a1, E130215H24Rik, 2310033K02Rik, Acpt, EG384770, Fzd9
200	196	Bio. proc	response to cocaine	12	16	2.70E-05	2	5	25	14889	ENSMUSP00000025271		Ptk2b, Gm270, 2300002O18Rik, Dub2a, EG210876, Cdk5, LOC328083, Ing2, Sft2d3, 4632401L01, 1700037B06Rik, C78660
		Bio. proc</nobr>	response to tropane</nobr>			2.70E-05	2	5	25	14889
192	197	Mol. func</nobr>	ion gated channel activity</nobr>	23	8	8.77E-05	2	12	19	15985	ENSMUSP00000025271		Olfr1497, Aicda, Kcnn3, 9530086P17Rik, Stard5, A330069K06Rik, AB056442, Ccl22, C030015D19Rik, 1700128F08Rik, LOC666030, Gm906, Nmur2, 1700029B22Rik, 9130227L01Rik, 1700055N04Rik, 4932438H23Rik, Adam34, Olfr317, Gm1289, 4930428E07Rik, 4932441B19Rik, D1Ertd218e
205	198	Bio. proc</nobr>	antigen processing and presentation of peptide antigen via MHC class I</nobr>	11	18	6.90E-05	2	10	19	14889	ENSMUSP00000025271		Fcer1g, H2-T3, F2rl2, Zfp334, 4930447I22Rik, Lalba, Amac1, Trim66, Hapln1, Zfp112, Dcpp1
160	199	Bio. proc	phosphatidylinositol 3-kinase activity	25	8	6.18E-05	2	10	18	14889	ENSMUSP00000025271		Prkg1, Scarf2, 1700001J04Rik, LOC383372, Pik3r5, Pdcd5, Olfr414, Ngdn, EG210562, LOC432637, LOC672660, LOC628301, Lass3, LOC435521, LOC435498, Ccl19, 4930418C01Rik, 4930564C03Rik, LOC544960, 4930523C07Rik, Hk3, D1Ertd646e, Ephb4, Grap2, Mapk14
		Bio. proc	positive regulation of interleukin-12 production			6.18E-05	2	10	18	14889
		Bio. proc	regulation of T-helper 1 type immune response			6.18E-05	2	10	18	14889
		Bio. proc	regulation of phosphatidylinositol 3-kinase activity			6.18E-05	2	10	18	14889
		Bio. proc	lipid kinase activity			9.31E-05	2	10	22	14889
		Bio. proc</nobr>	regulation of lipid kinase activity</nobr>			9.31E-05	2	10	22	14889
204	200	Bio. proc	positive regulation of NF-kappaB transcription factor activity	25	12	1.56E-06	3	7	54	14889	ENSMUSP00000025271		Prdx3, Akap10, LOC236220, Rbm16, LOC676243, Thoc3, Card9, 1700106N22Rik, LOC432713, 9530015I07Rik, Ncln, EG244495, 4933401B06Rik, LOC434443, 4930591A17Rik, Ccdc25, LOC629662, Eda2r, 2310009A05Rik, AU015232, Ppp1r2, LOC623738, Snord82, Prph1, C80719
		Bio. proc</nobr>	positive regulation of sequence-specific DNA binding transcription factor activity</nobr>			1.31E-05	3	7	109	14889
201	201	Mol. func</nobr>	channel regulator activity</nobr>	11	18	8.65E-05	2	6	39	15985	ENSMUSP00000025271		V1rh21, 5033426E14Rik, Olfr655, Hmbox1, Galnt4, Trpv1, Wnt2, 2010008E23Rik, Kcns1, Gm838, C77387
171	202	Bio. proc</nobr>	cellular defense response</nobr>	21	9	2.14E-05	2	9	12	14889	ENSMUSP00000025271		Tmc2, SSH-1L, Ssh1, A330076H08Rik, Lat, 2010016I18Rik, 1300010M03Rik, Asgr1, Vps29, Ganc, Il8rb, A730081D07Rik, Olfr1276, 4933429K18Rik, LOC385024, LOC667509, BC026374, EG380809, 1700110I01Rik, Abcd1, D12Ertd208e
182	203	Mol. func	lipid transport	11	18	7.37E-05	2	5	44	15985	ENSMUSP00000025271		ENSMUSP00000098935, A530099J19Rik, 6430548G04, Abcg8, 1700024G10Rik, LOC635454, Pcdhb6, 1700030P01Rik, Odf4, LOC433272, Pkmyt1
		Mol. func</nobr>	lipid transporter activity</nobr>			7.37E-05	2	5	44	15985
208	204	Bio. proc	face morphogenesis	13	15	6.13E-05	2	7	26	14889	ENSMUSP00000025271		Dkk1, Ski, Gab3, EG619719, Spint1, Arhgef19, Jmjd3, 2310043N10Rik, 2210403K04Rik, Sdc3, 2900010J23Rik, Cgn, BC005512
		Bio. proc	head morphogenesis			7.65E-05	2	7	29	14889
		Bio. proc	negative regulation of BMP signaling pathway			7.65E-05	2	7	29	14889
		Bio. proc</nobr>	face development</nobr>			9.94E-05	2	7	33	14889
179	205	Mol. func</nobr>	insulin-like growth factor binding</nobr>	11	18	7.09E-05	2	9	23	15985	ENSMUSP00000025271		St6gal1, Chia, E130103I17Rik, Zswim6, 0610037M15Rik, Iqcf1, Lrrc62, Sept12, Igfbp5, Bin2, Htra3
193	206	Bio. proc	purine nucleotide biosynthetic process	18	16	2.56E-05	3	5	206	14889	ENSMUSP00000025271		Atp2a1, Grm8, Gpr75, Rnf39, LOC638268, Lgi3, LOC665677, Rab33a, C130030K03Rik, D030036P13Rik, D18Ertd653e, 4932702K14Rik, 4930505D03Rik, 9930005F22Rik, EG546729, Uqcrb, Edg8, LOC627866
		Bio. proc	purine-containing compound biosynthetic process			2.87E-05	3	5	214	14889
		Bio. proc	nucleotide biosynthetic process			3.99E-05	3	5	239	14889
		Bio. proc	nucleobase-containing compound biosynthetic process			4.51E-05	3	5	249	14889
		Bio. proc</nobr>	heterocycle biosynthetic process</nobr>			7.03E-05	3	5	289	14889
195	207	Bio. proc	synaptic vesicle maturation	57	8	8.12E-07	2	4	6	14889	ENSMUSP00000025271		Pcdh10, Clec2l, 2210019I11Rik, Zfp488, 1700003O08Rik, EG209550, A930015G24Rik, 4931406G06Rik, Tnfrsf11a, Mosc1, Ubl4b, 1700054H16Rik, Gm826, LOC435494, 4930455F16Rik, 4921511C04Rik, Dub2, EG545936, Il23r, LOC669038, Ttc29, Ddc8, Olfr598, D330037H05Rik, Hcrtr2, LOC435335, Cyp2c65, C77282, 1700034P13Rik, Rrm2b, 4932416J16Rik, 1700006E09Rik, 4831428F09Rik, 2210016F16Rik, Olfr516, 4930417O13Rik, Adam…
		Bio. proc	developmental maturation			6.22E-06	3	4	174	14889
		Bio. proc	synaptic vesicle endocytosis			6.49E-06	2	4	16	14889
		Bio. proc	synaptic vesicle transport			5.10E-05	2	4	44	14889
		Bio. proc	cell-cell signaling			7.12E-05	4	7	577	14889
		Bio. proc</nobr>	vesicle organization</nobr>			8.00E-05	2	4	55	14889
202	208	Mol. func</nobr>	glycerophosphodiester phosphodiesterase activity</nobr>	12	16	7.39E-06	2	10	7	15985	ENSMUSP00000025271		Cdh15, Mir16, Jtv1, Troap, Lin7c, Nuf2, 1110031I02Rik, Sar1a, Bcl10, Gdpd1, Nt5c3, 9930109F21Rik
209	209	Mol. func	structural constituent of ribosome	21	23	2.80E-06	4	12	142	15985	ENSMUSP00000025271		Kif5c, Xlkd1, Myh8, BC030183, LOC244061, Rfesd, Nmb, EG434168, EG545929, 3300001P08Rik, 1700081L11Rik, A930013F10Rik, LOC226030, Synpo2, Rps17, Tmem29, Rps27, Snrpg, Cnot4, Rps12, Rpl35
		Cell. comp	ribosome			7.22E-06	4	12	184	16314
		Cell. comp	ribonucleoprotein complex			1.15E-05	5	12	458	16314
		Bio. proc</nobr>	translation</nobr>			8.31E-05	4	11	346	14889
169	210	Cell. comp</nobr>	cell leading edge</nobr>	11	27	9.01E-05	3	8	195	16314	ENSMUSP00000025271		ENSMUSP00000096237, ENSMUSP00000023061, Limk2, Jmy, Nrbp1, Ndfip2, Iqwd1, Cttn, Fn1, Pigg, Clcn3
206	211	Cell. comp	proteasome core complex	14	14	5.15E-05	2	10	18	16314	ENSMUSP00000025271		Sod3, Slc17a6, Rfxap, Vav3, 2810430M08Rik, Insig1, Kras, Ppp2cb, Psmb1, Vgll1, F630003I17Rik, 1110002B05Rik, Psmb5, Pfn1
		Mol. func	threonine-type endopeptidase activity			5.99E-05	2	10	19	15985
		Mol. func</nobr>	threonine-type peptidase activity</nobr>			5.99E-05	2	10	19	15985
197	212	Cell. comp	AP-type membrane coat adaptor complex	19	10	7.34E-05	2	8	27	16314	ENSMUSP00000025271		Crygd, gammaD-crystallin, Olfr482, A230083H22Rik, 2010204N08Rik, Rnf10, LOC435229, V1rd9, LOC622459, Gscl, Picalm, Fbxw12, Hes2, EG629581, 4930408O17Rik, Rel, 4930573C15Rik, 4921524J06Rik, D15Ertd466e
		Cell. comp</nobr>	clathrin adaptor complex</nobr>			7.34E-05	2	8	27	16314
