# Supplementary material for: An Integrative Approach to Inferring Gene Regulatory Module Networks
Source: PLoS One. 2012 Dec 20;7(12):e52836. doi: 10.1371/journal.pone.0052836 (PMC3527610; doi:10.1371/journal.pone.0052836)
Supplement: File S7 — Modules inferred in Use Case #1, Study 2. (TXT) [file pone.0052836.s007.txt]

#	Module	Ontology	Term	G	%	p-Value	List.Hits	List.Total	Pop.Hits	Pop.Total	Reg.	M.C.G.	GENE Set
84	1	Bio. proc	amino acid activation	30	46	7.30E-08	4	15	42	14889			Nsun2, Obfc2a, ENSMUSP00000003529, Pmvk, Grtp1, Rabggtb, mFLJ00116, Cep55, Lap3, Mpp6, Prpsap1, Hars, Ndufv1, Gabpa, Kiaa0020, Psmd12, Ruvbl1, Nmt1, 1700012C08Rik, Rars, Wdsof1, Gpatch4, Eprs, Tars, Zswim3, ENSMUSP00000057719, Hspa9, Pdxk, Tbc1d15, Olfr1175
		Bio. proc	tRNA aminoacylation			7.30E-08	4	15	42	14889
		Bio. proc	tRNA aminoacylation for protein translation			7.30E-08	4	15	42	14889
		Mol. func	aminoacyl-tRNA ligase activity			1.38E-07	4	16	49	15985
		Mol. func	ligase activity. forming aminoacyl-tRNA and related compounds			1.38E-07	4	16	49	15985
		Mol. func	ligase activity. forming carbon-oxygen bonds			1.38E-07	4	16	49	15985
		Bio. proc	tRNA metabolic process			1.70E-07	5	19	105	14889
		Bio. proc	ncRNA metabolic process			5.27E-06	5	19	210	14889
		Bio. proc	cellular amino acid metabolic process			1.05E-04	4	15	259	14889
		Bio. proc	small molecule metabolic process			1.56E-04	9	21	1589	14889
		Mol. func	ATP binding			1.75E-04	7	16	1351	15985
		Mol. func	adenyl ribonucleotide binding			1.92E-04	7	16	1371	15985
		Mol. func	adenyl nucleotide binding			1.97E-04	7	16	1376	15985
		Bio. proc	cellular amine metabolic process			2.73E-04	4	15	332	14889
		Bio. proc	translation			3.19E-04	4	15	346	14889
		Mol. func	tRNA binding			3.70E-04	2	20	23	15985
		Mol. func	ligase activity			5.18E-04	4	16	393	15985
		Bio. proc	amine metabolic process			5.86E-04	4	15	406	14889
		Mol. func	purine ribonucleoside triphosphate binding			6.10E-04	7	16	1651	15985
		Mol. func	nucleotide binding			6.87E-04	8	16	2253	15985
69	2	Bio. proc	regulation of transcription from RNA polymerase II promoter	34	44	7.07E-05	8	26	855	14889	ENSMUSP00000025271		Esrrb, Klf2, Arc, Cdh17, Sec14l4, Chmp4c, Tcfcp2l1, Spry4, Tfeb, Pcdhb13, 4921533I20Rik, Smok4a, Lrp1b, Bnipl, Ng23, ENSMUSP00000081178, ENSMUSP00000060254, Scx, mszf33, Zbtb7a, Itgb7, Pou3f3, Nt5c1b, S100a9, Spag6, ENSMUSG00000060719, Stra8, Rimbp2, Spic, Six3, Acsbg1, Cyp2a5, Tubg2, Olfr1106
		Bio. proc	transcription from RNA polymerase II promoter			9.84E-05	8	26	896	14889
		Mol. func	regulatory region DNA binding			1.46E-04	7	25	783	15985
		Mol. func	regulatory region nucleic acid binding			1.46E-04	7	25	783	15985
		Mol. func	transcription regulatory region DNA binding			1.46E-04	7	25	783	15985
		Mol. func	sequence-specific DNA binding			1.54E-04	7	25	790	15985
		Bio. proc	positive regulation of transcription from RNA polymerase II promoter			2.31E-04	6	26	523	14889
		Bio. proc	growth			3.48E-04	4	9	635	14889
		Bio. proc	in utero embryonic development			4.01E-04	3	8	295	14889
		Mol. func	DNA binding			5.15E-04	9	25	1627	15985
		Bio. proc	trophectodermal cell proliferation			5.37E-04	1	8	1	14889
		Mol. func	regulation of transcription. DNA-dependent			5.50E-04	6	25	689	15985
		Mol. func	sequence-specific DNA binding transcription factor activity			5.50E-04	6	25	689	15985
		Mol. func	nucleic acid binding transcription factor activity			5.59E-04	6	25	691	15985
		Bio. proc	multicellular organismal development			5.90E-04	14	28	3111	14889
		Bio. proc	gonad development			6.02E-04	3	15	170	14889
		Bio. proc	meiotic cell cycle DNA replication checkpoint			6.05E-04	1	9	1	14889
		Bio. proc	meiotic chromosome condensation			6.05E-04	1	9	1	14889
		Bio. proc	ovarian follicle atresia			6.05E-04	1	9	1	14889
		Bio. proc	embryonic placenta development			6.51E-04	2	8	73	14889
75	3	Bio. proc	regulation of biological process	19	89	1.67E-06	17	18	5909	14889	ENSMUSP00000025271		Krt18, Zbtb39, P2ry5, Phlda1, Sos2, Cited1, Dmrta2, Myh7, Rspo3, Myl3, Rbp4, Kcne3, Zic1, Otx1, Dmrta1, Sp8, Fgb, Apoa1, Apom
		Bio. proc	biological regulation			4.09E-06	17	18	6241	14889
		Bio. proc	high-density lipoprotein particle assembly			1.05E-05	2	13	6	14889
		Bio. proc	anatomical structure <FONT style="BACKGROUND-COLOR: yellow">morpho</FONT>genesis			1.16E-05	8	13	1565	14889
		Cell. comp	spherical high-density lipoprotein particle			1.64E-05	2	13	8	16314
		Bio. proc	embryonic <FONT style="BACKGROUND-COLOR: yellow">morpho</FONT>genesis			2.49E-05	5	13	446	14889
		Bio. proc	embryonic organ development			2.52E-05	5	18	308	14889
		Bio. proc	plasma lipoprotein particle assembly			3.15E-05	2	13	10	14889
		Bio. proc	protein-lipid complex assembly			3.15E-05	2	13	10	14889
		Bio. proc	reverse cholesterol transport			3.15E-05	2	13	10	14889
		Bio. proc	cardiac chamber <FONT style="BACKGROUND-COLOR: yellow">morpho</FONT>genesis			5.10E-05	3	13	86	14889
		Bio. proc	developmental process			6.24E-05	10	13	3450	14889
		Bio. proc	cardiac chamber development			6.87E-05	3	13	95	14889
		Cell. comp	triglyceride-rich lipoprotein particle			6.99E-05	2	13	16	16314
		Cell. comp	very-low-density lipoprotein particle			6.99E-05	2	13	16	16314
		Bio. proc	macromolecular complex remodeling			1.07E-04	2	13	18	14889
		Bio. proc	plasma lipoprotein particle remodeling			1.07E-04	2	13	18	14889
		Bio. proc	protein-lipid complex remodeling			1.07E-04	2	13	18	14889
		Bio. proc	organ <FONT style="BACKGROUND-COLOR: yellow">morpho</FONT>genesis			1.13E-04	6	18	692	14889
		Bio. proc	cardiac muscle tissue development			1.18E-04	3	13	114	14889
118	4	Bio. proc	epidermal growth factor receptor signaling pathway	75	12	2.58E-04	2	8	46	14889			Rexo1, ENSMUSP00000019833, Hadha, Uros, Helz, Heatr6, Tmem132a, Chrm1, Olfr102, Kiaa0513, Syn2, ENSMUSP00000031931, Scly, ENSMUSP00000051134, Cblc, Mep1a, ENSMUSP00000086506, Mrpl14, ENSMUSP00000033830, Cd300d, Mef, ENSMUSP00000087435, Mc5r, Ntrk2, Tpo, Ccdc71, Olfr394, Ralgds, Kiaa0141, ENSMUSP00000001166, AI428898, ENSMUSP00000059164, Tgif2, ENSMUSP00000022529, ENSMUSP00000056068, Nup188, Carm1…
		Bio. proc	brain-derived neurotrophic factor receptor signaling pathway			4.70E-04	1	7	1	14889
		Mol. func	brain-derived neurotrophic factor binding			5.01E-04	1	8	1	15985
		Mol. func	histone H3-R17 methylation			5.01E-04	1	8	1	15985
		Mol. func	histone methyltransferase activity (H3-R17 specific)			5.01E-04	1	8	1	15985
		Bio. proc	histone H3-R17 methylation			6.05E-04	1	9	1	14889
		Bio. proc	serotonin secretion by mast cell			6.72E-04	1	10	1	14889
		Bio. proc	uroporphyrinogen III biosynthetic process			6.72E-04	1	10	1	14889
		Cell. comp	meprin A complex			6.74E-04	1	11	1	16314
		Mol. func</nobr>	selenocysteine lyase activity</nobr>			8.13E-04	1	13	1	15985
29	5	Mol. func	helicase activity	78	48	2.91E-08	6	23	135	15985	ENSMUSP00000025271		Zc3h8, ENSMUSP00000042085, Manba, Ide, Sp1, Dand5, Zfp58, Pak3, Nufip2, Asxl2, Wdr36, ENSMUSP00000083752, Wipi2, Bub1, ENSMUSP00000027202, Fmr1, Nat13, Lsm11, Usp14, D130058E03, Pkn2, Bora, ENSMUSP00000025632, Ube1l2, G3bp2, Gtpbp4, Cypt2, Tex10, ENSMUSP00000062039, Aasdhppt, Twistnb, ENSMUSP00000047556, Cwf19l2, ENSMUSP00000089540, Ep300, D1Bwg0212e, Pdcd2, Kctd6, Ankrd58, Trp53inp1, ENSMUSP0000…
		Mol. func	ATP-dependent DNA helicase activity			2.92E-06	3	23	20	15985
		Mol. func	DNA helicase activity			7.44E-06	3	23	27	15985
		Mol. func	ATP-dependent helicase activity			9.51E-06	4	23	95	15985
		Mol. func	purine NTP-dependent helicase activity			9.51E-06	4	23	95	15985
		Cell. comp	nuclear lumen			1.20E-05	16	59	1320	16314
		Mol. func	nucleoside-triphosphatase activity			3.83E-05	8	23	969	15985
		Cell. comp	nucleus			4.21E-05	30	59	4262	16314
		Mol. func	pyrophosphatase activity			4.60E-05	8	23	994	15985
		Mol. func	hydrolase activity. acting on acid anhydrides. in phosphorus-containing anhydrides			4.70E-05	8	23	997	15985
		Bio. proc	cell cycle			4.70E-05	9	29	936	14889
		Cell. comp	nuclear part			4.72E-05	17	59	1644	16314
		Mol. func	hydrolase activity. acting on acid anhydrides			4.77E-05	8	23	999	15985
		Cell. comp	nuclear chromosome part			5.21E-05	6	59	184	16314
		Mol. func	DNA-dependent ATPase activity			5.49E-05	3	23	52	15985
		Bio. proc	sister chromatid cohesion			1.07E-04	3	58	24	14889
		Cell. comp	nuclear chromosome			1.08E-04	6	59	210	16314
		Bio. proc	chromosome organization			1.08E-04	9	58	491	14889
		Cell. comp	intracellular organelle lumen			1.10E-04	16	59	1582	16314
		Cell. comp	organelle lumen			1.15E-04	16	59	1588	16314
5	6	Cell. comp	nuclear part	61	75	3.50E-10	22	49	1644	16314	ENSMUSP00000025271		Ncl, Stip1, U2af1, Cwc15, Ndnl2, Mcap, Mcm3ap, Ncapd2, Esf1, Crnkl1, Ppp2r5a, Mre11a, Vrk1, Lsm7, Aldh9a1, Dicer1, Sephs2, Spag5, 5730591J02Rik, Eftud1, Cpsf2, Kntc2, Cox5b, Rxrb, Sugt1, ENSMUSP00000024823, ENSMUSP00000048182, Ard1, 6330411E07Rik, Hsc70t, Pabpc1, Eif5a, Ybx1, Prdx1, L7rn6, ENSMUSP00000071265, Rbm25, Pfdn6, Sub1, Pdzd8, Nkx3-1, Olfr142, Mcm5, Olfr61, Bpi, ENSMUSP00000071080, Top2a…
		Cell. comp	nucleus			1.71E-09	33	49	4262	16314
		Cell. comp	ribonucleoprotein complex			7.47E-09	12	49	458	16314
		Bio. proc	RNA processing			1.74E-08	11	43	414	14889
		Bio. proc	mRNA processing			2.13E-08	9	43	239	14889
		Mol. func	RNA binding			4.03E-08	13	49	638	15985
		Bio. proc	RNA splicing			4.68E-08	8	43	184	14889
		Bio. proc	mRNA metabolic process			1.38E-07	9	43	297	14889
		Cell. comp	condensed chromosome			1.54E-07	7	49	136	16314
		Cell. comp	membrane-enclosed lumen			4.79E-07	18	49	1625	16314
		Cell. comp	nuclear lumen			7.93E-07	16	49	1320	16314
		Bio. proc	chromosome segregation			8.11E-07	6	43	113	14889
		Cell. comp	condensed nuclear chromosome			8.79E-07	5	49	59	16314
		Cell. comp	macromolecular complex			9.33E-07	24	49	2977	16314
		Cell. comp	spliceosomal complex			1.12E-06	6	49	114	16314
		Mol. func	nucleic acid binding			1.32E-06	22	49	2520	15985
		Cell. comp	intracellular organelle lumen			1.73E-06	17	49	1582	16314
		Cell. comp	organelle lumen			1.82E-06	17	49	1588	16314
		Cell. comp	chromosomal part			2.79E-06	9	49	405	16314
		Cell. comp	nuclear chromosome			2.88E-06	7	49	210	16314
41	7	Bio. proc	positive regulation of cell division	92	53	1.39E-04	2	6	46	14889	ENSMUSP00000025271		Runx1, ENSMUSP00000003643, Lhx8, P2rxl1, Trim15, Emilin5, Slc26a7, Tas1r1, Batf, ENSMUSP00000051396, Treh, Lce1h, Wnt7a, Scrg1, Kcnd3, B3galt5, Gsk3a, ENSMUSP00000053778, Gpr50, Pde2a, Emcn, Plvap, Tbx2, ENSMUSP00000029929, Psd, Hoxd8, ENSMUSP00000096105, Pbp2, Prkch, Hltf, Egln3, Klf9, EG545047, LOC330599, Tal1, 9630003H22Rik, Pgf, ENSMUSP00000011934, Cpn1, B3gnt3, Nudt16, Nanos1, Fut4, Prg2, Ol…
		Bio. proc	receptor activity			2.03E-04	2	7	47	14889
		Bio. proc	regulation of receptor activity			2.03E-04	2	7	47	14889
		Mol. func	syntaxin binding			2.45E-04	2	13	29	15985
		Bio. proc	regulation of cell division			2.61E-04	2	6	63	14889
		Mol. func	SNARE binding			3.38E-04	2	13	34	15985
		Bio. proc	bicarbonate transport			3.42E-04	2	61	7	14889
		Cell. comp	Lsd1/2 complex			3.68E-04	1	6	1	16314
		Bio. proc	hemangioblast cell differentiation			4.03E-04	1	6	1	14889
		Bio. proc	positive regulation of chromatin assembly or disassembly			4.03E-04	1	6	1	14889
		Cell. comp	cell periphery			4.44E-04	26	73	3039	16314
		Bio. proc	cellular response to granulocyte macrophage colony-stimulating factor stimulus			4.70E-04	1	7	1	14889
		Bio. proc	regulation of smooth muscle cell-matrix adhesion			4.70E-04	1	7	1	14889
		Cell. comp	membrane part			4.74E-04	19	28	5776	16314
		Mol. func	GAF domain binding			5.01E-04	1	8	1	15985
		Bio. proc	establishment of endothelial barrier			5.84E-04	2	61	9	14889
		Bio. proc	definitive hemopoiesis			5.94E-04	2	42	13	14889
		Cell. comp	synaptic vesicle			5.99E-04	3	28	97	16314
		Bio. proc	Wnt receptor signaling pathway involved in wound healing. spreading of epidermal cells			7.39E-04	1	11	1	14889
		Bio. proc	embryonic leg <FONT style="BACKGROUND-COLOR: yellow">morpho</FONT>genesis			7.39E-04	1	11	1	14889
77	8	Bio. proc	DNA replication	57	68	1.52E-06	4	8	184	14889			Apoe, Ruvbl2, EG210853, Prps1, Mcm3, Mcaf2, Igf2bp3, ENSMUSP00000025117, ENSMUSP00000022784, ENSMUSP00000030833, Msh2, Isyna1, Ccdc77, ENSMUSP00000052276, Lrwd1, Fbl, Lig-1, Olfr291, Ssrp1, Gins1, Mrpl11, Hvcn1, Sgk3, ENSMUSP00000073436, Fzd7, ENSMUSP00000062758, Clcn3, Plk1, Pecr, Abcf2, Mrpl35, Hdgf, Dlgap3, Taf4a, Tnks2, ENSMUSP00000075339, F11r, Ptprf, Ddr1, Sfrs15, Tial1, Gja7, Gpr89a, Olfr1…
		Bio. proc	DNA biosynthetic process			1.73E-06	4	8	190	14889
		Bio. proc	DNA metabolic process			2.65E-05	5	10	622	14889
		Cell. comp	nuclear part			5.23E-05	7	12	1644	16314
		Bio. proc	protein localization to chromosome			9.36E-05	2	11	20	14889
		Cell. comp	MLL1 complex			1.47E-04	2	12	25	16314
		Cell. comp	nuclear lumen			1.67E-04	6	12	1320	16314
		Cell. comp	ribonucleoprotein complex			2.54E-04	4	12	458	16314
		Mol. func	amino acid transmembrane transport			3.07E-04	2	7	62	15985
		Mol. func	amino acid transmembrane transporter activity			3.07E-04	2	7	62	15985
		Mol. func	amine transmembrane transporter activity			4.14E-04	2	7	72	15985
		Mol. func	amine transport			4.14E-04	2	7	72	15985
		Cell. comp	intracellular membrane-bounded organelle			4.24E-04	12	13	7208	16314
		Cell. comp	membrane-bounded organelle			4.34E-04	12	13	7222	16314
		Mol. func	mRNA (guanine-N7-)-methyltransferase activity			4.38E-04	1	7	1	15985
		Cell. comp	intracellular organelle lumen			4.55E-04	6	12	1582	16314
		Cell. comp	organelle lumen			4.64E-04	6	12	1588	16314
		Cell. comp	membrane-enclosed lumen			5.26E-04	6	12	1625	16314
		Cell. comp	intracellular non-membrane-bounded organelle			5.27E-04	7	12	2356	16314
		Cell. comp	non-membrane-bounded organelle			5.27E-04	7	12	2356	16314
1	9	Bio. proc	endodermal cell fate commitment	100	46	1.48E-07	3	17	10	14889	ENSMUSP00000025271		Ptch1, Sox2, LOC668861, Zfp42, Phc1, Cripto, Eras, Mkrn1, ENSMUSP00000055413, Dppa4, Pfkp, Nanog, Fthl17, Kndc1, Ubash3a, ENSMUSP00000066504, Ly6g6e, Dpys, Lrrc2, Fam25, Aass, Aire, Pdcl2, Slc16a13, Fgd5, Rab11fip4, Kiaa1543, ENSMUSP00000078369, Zswim5, Kiaa1576, Olfr1386, C230069N13, Fam57b, Phactr3, Gabra4, Mal2, ENSMUSP00000063050, Timm8a2, B830012L14Rik, Cnpy1, Hormad1, Dus4l, 6030422H21Rik, …
		Bio. proc	endodermal cell differentiation			2.03E-07	3	17	11	14889
		Mol. func	chromatin binding			2.98E-07	6	21	221	15985
		Bio. proc	endoderm formation			1.62E-06	3	17	21	14889
		Bio. proc	cell fate commitment involved in formation of primary germ layers			2.80E-06	3	17	25	14889
		Cell. comp	intracellular organelle lumen			2.91E-06	10	19	1582	16314
		Cell. comp	organelle lumen			3.01E-06	10	19	1588	16314
		Cell. comp	membrane-enclosed lumen			3.72E-06	10	19	1625	16314
		Cell. comp	nuclear lumen			6.33E-06	9	19	1320	16314
		Bio. proc	gastrulation			6.94E-06	4	17	113	14889
		Bio. proc	embryonic pattern specification			1.53E-05	4	47	48	14889
		Bio. proc	meiotic prophase I			2.34E-05	3	50	17	14889
		Bio. proc	prophase			2.34E-05	3	50	17	14889
		Bio. proc	endodermal cell fate specification			2.57E-05	2	17	7	14889
		Bio. proc	endoderm development			2.96E-05	3	17	54	14889
		Bio. proc	RNA metabolic process			2.98E-05	7	8	2557	14889
		Bio. proc	stem cell maintenance			3.67E-05	3	17	58	14889
		Cell. comp	nuclear part			3.79E-05	9	19	1644	16314
		Bio. proc	meiosis I			4.47E-05	4	50	59	14889
		Bio. proc	synapsis			4.54E-05	3	50	21	14889
65	10	Bio. proc	free ubiquitin chain polymerization	82	69	1.34E-05	2	55	2	14889	ENSMUSP00000025271		Mbtd1, Lama2, Jmjd1a, ENSMUSP00000082227, Hmga1, Acp6, E030046B03Rik, Tmem46, Rlbp1, Mom35, 2610100L16Rik, Dgkq, Iigp1, 1700072F12Rik, Sprr2k, Slc5a2, Olfr1099, Ifitm2, Qdpr, Ube2s, Uqcr10, Ubap2, Tmem87a, Wdr62, Bdh1, ENSMUSP00000046177, Zc3h3, Lmnb1, Gtf2h3, Kif2c, Slc29a4, Zfp219, Chchd2, A930009E08Rik, Pds5a, Pum1, ENSMUSP00000095349, Hist1h2bm, Dazap1, Ube2c, ENSMUSP00000059733, Asna1, Mrpl4…
		Bio. proc	regulation of ubiquitin homeostasis			1.34E-05	2	55	2	14889
		Bio. proc	ubiquitin homeostasis			1.34E-05	2	55	2	14889
		Cell. comp	anaphase-promoting complex			3.97E-05	3	58	19	16314
		Cell. comp	nuclear ubiquitin ligase complex			7.18E-05	3	58	23	16314
		Bio. proc	protein K11-linked ubiquitination			9.14E-05	3	55	24	14889
		Cell. comp	macromolecular complex			1.91E-04	18	42	2977	16314
		Cell. comp	intracellular			2.11E-04	53	66	9643	16314
		Bio. proc	nucleotide-excision repair			2.13E-04	2	11	30	14889
		Cell. comp	mitochondrion			2.18E-04	15	66	1330	16314
		Bio. proc	chromosome organization			2.50E-04	7	39	491	14889
		Bio. proc	cell cycle phase			3.95E-04	8	55	488	14889
		Cell. comp	intracellular part			4.13E-04	51	66	9265	16314
		Bio. proc	DNA metabolic process			4.16E-04	9	55	622	14889
		Bio. proc	M phase			4.57E-04	7	55	378	14889
		Bio. proc	nucleosome assembly			4.85E-04	2	8	63	14889
		Bio. proc	detoxification of arsenic-containing substance			5.37E-04	1	8	1	14889
		Bio. proc	cellular macromolecular complex assembly			5.61E-04	3	8	331	14889
		Bio. proc	nucleosome organization			5.82E-04	2	8	69	14889
		Cell. comp	ferritin complex			6.13E-04	1	10	1	16314
85	11	Mol. func	serine-type endopeptidase activity	60	11	2.25E-04	6	57	244	15985			Llgl2, Map7, Pim3, Ap1m2, Prodh, Wdr75, Hmmr, Zfp142, Schip1, Rbpms2, Hook2, St14, ENSMUSP00000048768, Spint2, Nxph3, Hgf, Rab3a, Gprc5d, Spam1, Krt15, Npal2, Mrgprf, Serpinb9g, Cpa5, Gata5, A430062P19Rik, Sell, Muc5ac, Cdh3, Krt79, Slc27a5, Mds1, Kif17, Loxc, Tctn3, Myh14, Tcap, Mmp24, Uroc1, Scmh1, Olfr1366, Slc25a45, Arntl2, Sema4d, Pcsk1n, Baiap2l2, Il1f6, Epha6, Olfr187, Olfr490, Slc10a6, Ol…
		Mol. func	serine-type peptidase activity			3.37E-04	6	57	263	15985
		Mol. func	serine hydrolase activity			3.51E-04	6	57	265	15985
		Mol. func	serine-type endopeptidase inhibitor activity			4.42E-04	4	57	100	15985
		Bio. proc	sodium-dependent organic anion transport			5.37E-04	1	8	1	14889
		Mol. func</nobr>	sodium-dependent organic anion transmembrane transporter activity</nobr>			6.26E-04	1	10	1	15985
15	12	Bio. proc	interaction with symbiont	52	11	9.34E-06	3	26	24	14889	ENSMUSP00000025271		ENSMUSP00000063016, Gadd45a, ENSMUSP00000042167, Gbp2, mKIAA0331, ENSMUSP00000062991, ENSMUSP00000049206, B3gnt7, Shroom2, Insl6, Zfp518, Ccrn4l, Igf2bp1, Terc, 2700038G22Rik, ENSMUSP00000079389, Rnf128, Tmem88, ENSMUSP00000095146, Lypd6, Myo1b, Zdhhc15, Zdbf2, Gm784, Frem2, F2rl1, Gbp1, Fam101a, D10Ertd755e, Grik3, A130019P10Rik, Olfr1341, F830028O17Rik, B930068K11Rik, Ipo7, 5830458C19Rik, mKIAA…
		Bio. proc	interspecies interaction between organisms			1.54E-05	4	26	88	14889
		Cell. comp	symbiont-containing vacuole membrane			4.71E-05	2	25	7	16314
		Cell. comp	symbiont-containing vacuole			6.28E-05	2	25	8	16314
		Cell. comp	host cell cytoplasm			8.06E-05	2	25	9	16314
		Cell. comp	host cell cytoplasm part			8.06E-05	2	25	9	16314
		Cell. comp	host intracellular part			8.06E-05	2	25	9	16314
		Cell. comp	intracellular region of host			8.06E-05	2	25	9	16314
		Cell. comp	extraorganismal space			1.01E-04	2	25	10	16314
		Cell. comp	host			1.01E-04	2	25	10	16314
		Cell. comp	host cell			1.01E-04	2	25	10	16314
		Cell. comp	host cell part			1.01E-04	2	25	10	16314
		Cell. comp	other organism			1.01E-04	2	25	10	16314
		Cell. comp	other organism cell			1.01E-04	2	25	10	16314
		Cell. comp	other organism part			1.01E-04	2	25	10	16314
		Bio. proc	adhesion to other organism involved in symbiotic interaction			1.05E-04	2	26	9	14889
		Bio. proc	adhesion to symbiont			1.05E-04	2	26	9	14889
		Bio. proc	symbiosis. encompassing mutualism through parasitism			2.20E-04	3	26	68	14889
		Cell. comp	extracellular membrane-bounded organelle			2.34E-04	2	25	15	16314
		Cell. comp	extracellular organelle			2.34E-04	2	25	15	16314
6	13	Bio. proc	localization	61	59	6.24E-06	14	20	3286	14889	ENSMUSP00000025271		ENSMUSP00000100231, Lefty1, Col18a1, Tnfrsf10b, Titf1, Cd2, Sh2d1b, Hoxb6, Grin2b, Gnb1l, Sirt4, Pkd1, Kiaa1467, Ryr1, Pvrl1, Ankk1, LOC545785, Tnfsf8, mKIAA1620, Krtdap, Myog, Ceacam11, Ifna9, BC029127, Crygd, Cyp2c44, Dnase1l3, Slamf6, Oprm1, Ngb, Prss29, Itgae, Exph5, Hsd3b3, ENSMUSP00000009241, BC033932, Vtn, Gip, Ltb4r2, ENSMUSP00000047435, Nphs2, ENSMUSP00000078571, Pml, Slc39a4, Pycard, Ab…
		Mol. func	calcium channel activity			1.15E-05	3	9	84	15985
		Bio. proc	phospholipid efflux			1.17E-05	2	9	9	14889
		Mol. func	microtubule plus-end binding			1.20E-05	2	8	11	15985
		Mol. func	calcium ion transmembrane transport			1.77E-05	3	9	97	15985
		Bio. proc	response to stimulus			4.14E-05	29	47	4868	14889
		Bio. proc	macromolecular complex remodeling			4.95E-05	2	9	18	14889
		Bio. proc	plasma lipoprotein particle remodeling			4.95E-05	2	9	18	14889
		Bio. proc	protein-lipid complex remodeling			4.95E-05	2	9	18	14889
		Bio. proc	detection of mechanical stimulus			6.78E-05	2	9	21	14889
		Bio. proc	regulation of cholesterol transport			7.46E-05	2	9	22	14889
		Bio. proc	regulation of sterol transport			7.46E-05	2	9	22	14889
		Bio. proc	regulation of localization			9.35E-05	11	47	908	14889
		Bio. proc	cholesterol efflux			1.40E-04	2	9	30	14889
		Bio. proc	phospholipid transport			1.40E-04	2	9	30	14889
		Bio. proc	calcium ion transport			1.41E-04	3	9	181	14889
		Bio. proc	cell motility			1.41E-04	6	20	639	14889
		Bio. proc	localization of cell			1.41E-04	6	20	639	14889
		Bio. proc	ion transmembrane transport			1.50E-04	3	9	185	14889
		Bio. proc	regulation of transport			1.59E-04	6	20	653	14889
25	14	Cell. comp	synaptic vesicle membrane	13	23	3.14E-04	2	9	49	16314	ENSMUSP00000025271		Rara, Prtn3, Centg1, Krt71, mKIAA1555, Syt7, Ccdc96, Atp2a3, Gatad2b, 9630041I06Rik, 1700001J11Rik, Vamp1, ENSMUSP00000047110
		Bio. proc	Sertoli cell fate commitment			6.05E-04	1	9	1	14889
		Cell. comp</nobr>	clathrin coated vesicle membrane</nobr>			7.35E-04	2	9	75	16314
100	15	Cell. comp	macromolecular complex	53	35	3.06E-05	11	17	2977	16314			ENSMUSP00000021993, Nphp3, Aaas, Prim2, Mrps2, 2010107C10Rik, Ppig, Sfrs6, Psmd5, Vps16, Tsta3, Smc1a, Anapc5, Sdhb, ENSMUSP00000071698, Slu7, Diablo, Yeats4, Supt5h, Stk38, Nxf1, 1700038C09Rik, Gpbp1, Hnrpab, Sfrs4, Hnrpf, Gsbs, Sfrs11, Olfr1217, ENSMUSP00000057204, Scnm1, Ccdc12, Xab2, Ncor1, BC003965, ENSMUSP00000058279, ENSMUSP00000034096, Gpsm2, Commd4, ENSMUSP00000023086, Anks3, LOC10004379…
		Cell. comp	protein complex			4.80E-05	9	14	2526	16314
		Cell. comp	nucleoplasm			1.65E-04	6	17	867	16314
		Cell. comp	nuclear speck			2.05E-04	3	17	113	16314
		Cell. comp	nucleoplasm part			5.19E-04	5	17	684	16314
		Bio. proc	nuclear mRNA 3'-splice site recognition			6.05E-04	1	9	1	14889
		Mol. func	RNA splicing. via transesterification reactions			6.26E-04	1	10	1	15985
		Mol. func	second spliceosomal transesterification activity			6.26E-04	1	10	1	15985
		Bio. proc	Golgi vesicle prefusion complex stabilization			7.39E-04	1	11	1	14889
		Cell. comp	nuclear part			7.56E-04	11	37	1644	16314
		Mol. func	GDP-L-fucose biosynthetic process			8.76E-04	1	14	1	15985
		Mol. func</nobr>	GDP-L-fucose synthase activity</nobr>			8.76E-04	1	14	1	15985
108	16	Cell. comp	heterotrimeric G-protein complex	36	13	1.50E-04	2	9	34	16314			Fam60a, Fam80b, Acot1, Nipsnap1, Sap30, ENSMUSP00000049776, Olfr1395, Ralgps2, ENSMUSP00000042102, Rmnd5a, ENSMUSP00000048057, ENSMUSP00000071426, Sms, Ilkap, Rcl, Zfp277, Echs1, ENSMUSP00000039784, Rxfp4, Rsrc2, AY223547, 1700031A10Rik, Slbp, C130061O14Rik, Gng5, ENSMUSP00000054573, Kif21b, Gnb1, Olfr27, Rnf38, Mtrf1, ENSMUSP00000048754, Gabra5, Pex6, Tspan33, Tgif1
		Cell. comp	extrinsic to internal side of plasma membrane			2.77E-04	2	9	46	16314
		Bio. proc	regulation of S phase			3.34E-04	2	17	24	14889
		Bio. proc	S phase			6.35E-04	2	17	33	14889
		Bio. proc	intracellular protein transmembrane transport			6.72E-04	1	10	1	14889
		Bio. proc	protein import into peroxisome matrix. translocation			6.72E-04	1	10	1	14889
		Bio. proc	protein transmembrane transport			6.72E-04	1	10	1	14889
		Cell. comp	extrinsic to plasma membrane			7.16E-04	2	9	74	16314
		Cell. comp</nobr>	internal side of plasma membrane</nobr>			9.21E-04	2	9	84	16314
20	17	Cell. comp	plasma membrane	76	52	2.56E-05	23	54	2956	16314	ENSMUSP00000025271		Nr2f2, Nr2f1, Tbx20, Chodl, Il1rapl2, PGC-1-alpha, Prl8a8, ENSMUSP00000099659, Gpr87, Bean, Gad2, Ap3b2, ENSMUSP00000064849, Slc10a1, Atp1a2, Cx3cr1, Asb18, 9430022A07Rik, Plxnc1, 1500037F05Rik, Gipc2, 4833431D13Rik, Msr1, ENSMUSP00000052113, Stac, Gzmg, Abcc2, Slc16a11, Itga1, Hsp25-ps1, Copg2as2, Rcsd1, Phf19, Tmem8, P2ry12, D430004P15Rik, Vangl2, Olfr1182, Col25a1, Prss16, Cd247, Ptprr, Lipg, …
		Cell. comp	cell periphery			4.05E-05	23	54	3039	16314
		Mol. func	sodium ion export			2.88E-04	2	6	71	15985
		Mol. func	sodium ion transmembrane transporter activity			2.88E-04	2	6	71	15985
		Mol. func	C-X3-C chemokine binding			3.75E-04	1	6	1	15985
		Mol. func	C-X3-C chemokine receptor activity			3.75E-04	1	6	1	15985
		Bio. proc	plasma lipoprotein particle clearance			4.71E-04	2	23	21	14889
		Bio. proc	plasma lipoprotein particle disassembly			4.71E-04	2	23	21	14889
		Bio. proc	protein-lipid complex disassembly			4.71E-04	2	23	21	14889
		Mol. func	phosphatidylcholine 1-acylhydrolase activity			5.63E-04	1	9	1	15985
		Bio. proc	establishment or maintenance of polarity of embryonic epithelium			6.05E-04	1	9	1	14889
		Bio. proc	inner medullary collecting duct development			6.05E-04	1	9	1	14889
		Bio. proc	outer medullary collecting duct development			6.05E-04	1	9	1	14889
		Bio. proc	positive regulation of high-density lipoprotein particle clearance			6.05E-04	1	9	1	14889
		Bio. proc	protein branching point deglutamylation			6.72E-04	1	10	1	14889
		Bio. proc	outflow tract septum <FONT style="BACKGROUND-COLOR: yellow">morpho</FONT>genesis			6.95E-04	2	54	11	14889
		Mol. func	G-protein coupled nucleotide receptor activity			7.38E-04	2	36	18	15985
		Mol. func	G-protein coupled purinergic nucleotide receptor activity			7.38E-04	2	36	18	15985
		Mol. func	G-protein coupled purinergic nucleotide receptor signaling pathway			7.38E-04	2	36	18	15985
		Bio. proc	glutamate decarboxylation to succinate			7.39E-04	1	11	1	14889
28	18	Bio. proc	negative regulation of axon extension involved in axon guidance	80	42	5.30E-06	2	7	8	14889	ENSMUSP00000025271		Fbn2, Olfr610, Twist1, Col2a1, Pla2g7, ENSMUSP00000025288, Id3, Armcx2, Gpr177, Ccdc60, Sema3a, Macrod1, Klhl5, Tceal1, Mllt3, Slit3, EG545952, Stxbp6, Edg8, Rgmb, Rftn2, C77266, ENSMUSP00000098794, ENSMUSP00000067509, Zeb1, Rrad, Cblb, Dock7, Fgfrl1, Micall2, Rbms3, Gnb4, Pbx1, Arnt2, Ppp1r3c, Srgap3, ENSMUSP00000034414, Irx3, Irx5, Gpr75, Mef2c, Olfr560, Dhrs1, Ypel5, ENSMUSP00000033901, ENSMUS…
		Bio. proc	regulation of axon extension involved in axon guidance			8.51E-06	2	7	10	14889
		Bio. proc	negative chemotaxis			1.04E-05	2	7	11	14889
		Bio. proc	negative regulation of chemotaxis			1.04E-05	2	7	11	14889
		Bio. proc	appendage development			1.05E-05	4	16	134	14889
		Bio. proc	limb development			1.05E-05	4	16	134	14889
		Bio. proc	regulation of cellular component movement			1.27E-05	5	16	305	14889
		Bio. proc	regulation of locomotion			1.44E-05	5	16	313	14889
		Bio. proc	axon extension involved in axon guidance			1.72E-05	2	7	14	14889
		Bio. proc	negative regulation of axon extension			1.72E-05	2	7	14	14889
		Bio. proc	organ <FONT style="BACKGROUND-COLOR: yellow">morpho</FONT>genesis			1.98E-05	12	61	692	14889
		Bio. proc	negative regulation of behavior			2.27E-05	2	7	16	14889
		Bio. proc	regulation of chemotaxis			2.75E-05	3	13	70	14889
		Bio. proc	negative regulation of developmental growth			4.36E-05	2	7	22	14889
		Bio. proc	embryonic skeletal system development			4.95E-05	5	61	98	14889
		Bio. proc	tissue development			5.26E-05	7	16	1042	14889
		Bio. proc	regulation of osteoblast differentiation			6.05E-05	3	16	73	14889
		Bio. proc	negative regulation of axonogenesis			6.13E-05	2	7	26	14889
		Bio. proc	negative regulation of cellular process			7.03E-05	20	61	1975	14889
		Bio. proc	heart valve <FONT style="BACKGROUND-COLOR: yellow">morpho</FONT>genesis			7.10E-05	3	61	20	14889
62	19	Bio. proc	protein trimerization	82	24	2.54E-05	3	36	24	14889	ENSMUSP00000025271		Mycn, Ifitm1, Rpp25, Ccne1, Dhx16, Phf17, Myst4, Cbx7, Mtdh, mdr1b, Jarid2, Cyp27a1, Tmc6, ENSMUSP00000062387, Entpd7, Crtap, Slc12a4, Cd9, Fam3c, Slc19a2, Ptges2, Sgms1, Plxna1, Fbp27, Arrdc4, Akap12, ENSMUSP00000052089, Otud4, Mga, Wt1, Zfp418, Upp1, Glud1, Avpi1, ENSMUSP00000063815, Nit2, ENSMUSP00000034467, Twf2, Impa2, Olfr1433, ENSMUSP00000030610, ENSMUSP00000068675, EG435970, Trim6, Olfr92…
		Bio. proc	protein homotrimerization			2.64E-05	2	8	15	14889
		Bio. proc	positive regulation of autophagy			4.78E-05	2	20	8	14889
		Bio. proc	glutamine family amino acid metabolic process			1.32E-04	3	33	45	14889
		Bio. proc	regulation of autophagy			3.55E-04	2	20	21	14889
		Mol. func	active transmembrane transporter activity			4.77E-04	3	9	294	15985
		Mol. func	carboxyl- or carbamoyltransferase activity			5.01E-04	1	8	1	15985
		Mol. func	ornithine carbamoyltransferase activity			5.01E-04	1	8	1	15985
		Mol. func	ornithine metabolic process			5.01E-04	1	8	1	15985
		Cell. comp	ornithine carbamoyltransferase complex			5.52E-04	1	9	1	16314
		Cell. comp	intercellular canaliculus			5.87E-04	2	67	9	16314
		Bio. proc	thiamine transmembrane transport			6.72E-04	1	10	1	14889
		Bio. proc	thiamine transport			6.72E-04	1	10	1	14889
		Mol. func	lipid binding			7.15E-04	3	8	386	15985
		Bio. proc	liver development			7.44E-04	3	31	86	14889
		Bio. proc	hepaticobiliary system development			7.96E-04	3	31	88	14889
		Mol. func	cholesterol 26-hydroxylase activity			8.13E-04	1	13	1	15985
		Mol. func	phosphomannomutase activity			8.76E-04	1	7	2	15985
		Bio. proc	mannose biosynthetic process			9.40E-04	1	7	2	14889
		Bio. proc	leucine import			9.40E-04	1	14	1	14889
54	20	Bio. proc	negative regulation of T cell apoptosis	87	28	5.49E-05	2	17	10	14889	ENSMUSP00000025271		Pspn, Pcdhb12, Anxa10, ENSMUSP00000026602, Spata4, Ftmt, Oas1h, Cecr6, Pax1, Abhd2, Cplx4, ENSMUSP00000031935, Eif3s9, Cldn19, Atp5k, Trim39, ENSMUSP00000065278, LOC100041809, Mif4gd, Znf771, Ctns, Ryr2, Tshr, Prl3b1, B3galt4, Sult2a1, ENSMUSP00000070228, Olfr530, V1rh4, 2810040C05Rik, Lamb3, ORF63, Apol10a, Bpnt1, Dntt, Gpr37l1, Icos, Atp2a1, Cplx3, Gabrd, Cyp3a13, ENSMUSP00000038976, CGM8, Krt1…
		Bio. proc	regulation of T cell apoptosis			1.28E-04	2	17	15	14889
		Bio. proc	negative regulation of lymphocyte apoptosis			1.46E-04	2	17	16	14889
		Bio. proc	regulation of interleukin-2 production			2.04E-04	3	52	33	14889
		Bio. proc	T cell apoptosis			2.54E-04	2	17	21	14889
		Bio. proc	negative regulation of leukocyte apoptosis			2.54E-04	2	17	21	14889
		Mol. func	transmembrane transport			2.66E-04	7	26	826	15985
		Cell. comp	sarcoplasmic reticulum membrane			2.68E-04	2	20	20	16314
		Mol. func	transmembrane transporter activity			2.68E-04	7	26	827	15985
		Mol. func	syntaxin binding			2.71E-04	3	70	29	15985
		Bio. proc	interleukin-2 production			2.87E-04	3	52	37	14889
		Bio. proc	calcium ion-dependent exocytosis			3.28E-04	2	10	41	14889
		Bio. proc	neurological system process			3.60E-04	11	63	774	14889
		Bio. proc	system process			3.71E-04	13	63	1048	14889
		Bio. proc	regulation of lymphocyte apoptosis			3.92E-04	2	17	26	14889
		Bio. proc	calcium ion transport			4.11E-04	5	52	181	14889
		Mol. func	SNARE binding			4.37E-04	3	70	34	15985
		Mol. func	transmembrane receptor protein tyrosine kinase activator activity			4.38E-04	1	7	1	15985
		Bio. proc	regulation of interleukin-4 production			4.63E-04	2	30	16	14889
		Bio. proc	heterocycle biosynthetic process			4.88E-04	6	52	289	14889
56	21	Cell. comp	RNA cap binding complex	85	52	9.45E-06	2	8	10	16314	ENSMUSP00000025271		ENSMUSP00000100306, Spin4, Papss1, Ablim1, Ctnnd2, Nrcam, Dapk1, Fcmd, Tmeff1, ENSMUSP00000074481, Tubgcp3, Zfp54, Cited2, Mageh1, Rnf130, Purg, Ptprm, Tcf12, Lrch3, Opn5, Top2b, 6430519N07Rik, Yaf2, Sept10, Pip4k2a, Pkd1l3, Alkbh3, Dnttip1, ENSMUSP00000020008, Tubb6, Rgs19, Notch2, Scd1, Cab39l, Tmtc4, Jak2, Cpne1, Rab30, Rnpep, Limd1, LOC100039836, Dnajc9, Tceal8, drev, Ccdc56, Vrk2, Trim44, Se…
		Cell. comp	mRNA cap binding complex			9.45E-06	2	8	10	16314
		Bio. proc	regulation of mitotic cell cycle			3.11E-05	3	6	175	14889
		Cell. comp	membrane fraction			7.69E-05	5	12	680	16314
		Bio. proc	axonogenesis			8.54E-05	7	57	277	14889
		Cell. comp	insoluble fraction			9.57E-05	5	12	712	16314
		Bio. proc	formation of anatomical boundary			1.86E-04	2	65	5	14889
		Bio. proc	cell <FONT style="BACKGROUND-COLOR: yellow">morpho</FONT>genesis involved in neuron differentiation			2.13E-04	7	57	321	14889
		Bio. proc	neuron projection <FONT style="BACKGROUND-COLOR: yellow">morpho</FONT>genesis			2.38E-04	7	57	327	14889
		Cell. comp	cell fraction			2.98E-04	5	12	906	16314
		Cell. comp	nucleus			3.11E-04	32	70	4262	16314
		Bio. proc	cell <FONT style="BACKGROUND-COLOR: yellow">morpho</FONT>genesis involved in differentiation			3.88E-04	8	65	409	14889
		Bio. proc	axon extension			4.08E-04	2	9	51	14889
		Bio. proc	mitotic cell cycle			4.24E-04	3	6	422	14889
		Mol. func	H4 histone acetyltransferase activity			4.38E-04	1	7	1	15985
		Mol. func	histone H4 acetylation			4.38E-04	1	7	1	15985
		Mol. func	transforming growth factor beta receptor. common-partner cytoplasmic mediator activity			4.38E-04	1	7	1	15985
		Bio. proc	cellular component organization at cellular level			4.66E-04	20	65	2112	14889
		Mol. func	activating transcription factor binding			5.12E-04	5	68	155	15985
		Bio. proc	activation of caspase activity by protein phosphorylation			5.37E-04	1	8	1	14889
78	22	Bio. proc	spongiotrophoblast differentiation	41	12	8.12E-07	2	6	4	14889			Icam1, Pramef12, Triml1, Trap1a, Rps6ka6, Dnmt3l, Rhox5, D630045M09Rik, Gjb5, Socs3, BC066135, Fbxo15, Mtus1, Mreg, Palb2, Kbtbd8, Cecr2, Fam73a, Syde2, Rhbdf2, 4930556M19Rik, 1500031I19Rik, Fmr1nb, ENSMUSP00000055482, Olfr1271, D330027G24Rik, Phf16, Rybp, Kiaa0802, Olfr1258, Gpr160, ENSMUSP00000058447, Pcyt1b, Ell3, ENSMUSP00000047914, Cntf, E030004H24Rik, Gm129, Sohlh2, Olfr1241, Amph
		Bio. proc	spongiotrophoblast layer development			4.87E-06	2	6	9	14889
		Bio. proc	labyrinthine layer <FONT style="BACKGROUND-COLOR: yellow">morpho</FONT>genesis			1.62E-05	2	6	16	14889
		Bio. proc	cell differentiation involved in embryonic placenta development			1.84E-05	2	6	17	14889
		Bio. proc	labyrinthine layer development			8.96E-05	2	6	37	14889
		Bio. proc	in utero embryonic development			1.47E-04	3	6	295	14889
		Bio. proc	embryonic placenta development			3.51E-04	2	6	73	14889
		Bio. proc	T cell antigen processing and presentation			4.03E-04	1	6	1	14889
		Bio. proc	response to sulfur dioxide			4.03E-04	1	6	1	14889
		Bio. proc	chordate embryonic development			6.38E-04	3	6	485	14889
		Bio. proc	response to ionizing radiation			6.45E-04	2	6	99	14889
		Bio. proc	embryo development ending in birth or egg hatching			6.70E-04	3	6	493	14889
		Bio. proc	negative regulation of embryonic development			7.39E-04	1	11	1	14889
		Bio. proc	placenta development			7.96E-04	2	6	110	14889
		Bio. proc	T cell activation via T cell receptor contact with antigen bound to MHC molecule on antigen presenting cell			8.06E-04	1	6	2	14889
		Bio. proc</nobr>	virion attachment. binding of host cell surface receptor</nobr>			8.06E-04	1	6	2	14889
80	23	Cell. comp	nucleus	90	73	3.59E-13	46	67	4262	16314			Eif5, Bccip, Lgtn, Sfrs1, Cdc20, Rad21, Vapa, Gga2, ENSMUSP00000022245, Mcm4, Mcm7, Pold1, Cct4, Ccnb2, Rnps1, ENSMUSP00000031621, ENSMUSP00000023694, Reps1, Thoc1, ENSMUSP00000072197, Eif2s3x, Ywhag, ENSMUSP00000077578, Ube2d2, Caprin1, March7, Zcwpw1, Cox5a, Scye1, 4930584B20Rik, Qars, BC042720, Eif3s4, Rab3gap2, Zfp445, Psma2, ENSMUSP00000081322, Ppp2r5c, Yme1l1, Orc4l, EG668359, Cdc2l1, Ankrd…
		Cell. comp	nuclear part			7.49E-11	27	67	1644	16314
		Cell. comp	macromolecular complex			3.31E-10	35	67	2977	16314
		Mol. func	RNA binding			7.01E-10	17	67	638	15985
		Mol. func	nucleic acid binding			1.75E-08	30	67	2520	15985
		Cell. comp	intracellular membrane-bounded organelle			2.37E-08	52	67	7208	16314
		Cell. comp	membrane-bounded organelle			2.56E-08	52	67	7222	16314
		Cell. comp	nuclear lumen			3.48E-08	21	67	1320	16314
		Cell. comp	nucleoplasm			5.04E-08	17	67	867	16314
		Bio. proc	DNA-dependent DNA replication			8.11E-08	5	34	49	14889
		Cell. comp	intracellular part			1.49E-07	58	67	9265	16314
		Cell. comp	protein complex			2.11E-07	28	67	2526	16314
		Bio. proc	cellular macromolecule metabolic process			3.38E-07	40	66	4518	14889
		Cell. comp	intracellular organelle			4.32E-07	53	67	8021	16314
		Cell. comp	organelle			4.70E-07	53	67	8038	16314
		Cell. comp	intracellular organelle lumen			7.45E-07	21	67	1582	16314
		Cell. comp	organelle lumen			7.93E-07	21	67	1588	16314
		Cell. comp	intracellular			9.49E-07	58	67	9643	16314
		Cell. comp	membrane-enclosed lumen			1.16E-06	21	67	1625	16314
		Bio. proc	DNA unwinding involved in replication			1.29E-06	3	34	10	14889
12	24	Mol. func</nobr>	betaine-aldehyde dehydrogenase activity</nobr>	13	7	6.26E-04	1	10	1	15985	ENSMUSP00000025271		Mcl1, AW549877, Psg29, ENSMUSP00000044282, Epc2, Atpaf1, BC055915, Cttnbp2nl, Syf2, Aldh7a1, Cops6, Nr5a1, Sf1
35	25	Bio. proc	generation of neurons	93	41	3.48E-08	16	60	763	14889	ENSMUSP00000025271		Ppp1r14a, Chgb, Gimap6, Rlbp1l1, Scotin, Camk2n1, Mapre3, Hes6, Dll3, Emid2, Mmd2, Sct, Gnptg, Map1b, 4933413A10Rik, Bhlhb5, ENSMUSP00000035520, Kif5c, Tagln3, Tubb3, Mfap4, A330041D05Rik, Neurog3, C530030A11Rik, Nhlh2, ENSMUSP00000036974, Rgs4, Rtn1, BC005764, Galn, Ebf2, Phf21b, Rassf4, Scg3, Zfhx2, Elavl4, Prmt8, Olfr713, Pnck, ENSMUSP00000094000, B230114P17Rik, Klhl29, Tie1, Zfp811, Hey1, Shd…
		Bio. proc	neuron differentiation			6.03E-08	15	60	687	14889
		Bio. proc	neurogenesis			9.60E-08	16	60	821	14889
		Bio. proc	nervous system development			2.20E-07	19	60	1247	14889
		Bio. proc	axonogenesis			3.93E-06	4	7	277	14889
		Bio. proc	cell <FONT style="BACKGROUND-COLOR: yellow">morpho</FONT>genesis involved in neuron differentiation			7.05E-06	4	7	321	14889
		Bio. proc	neuron projection <FONT style="BACKGROUND-COLOR: yellow">morpho</FONT>genesis			7.59E-06	4	7	327	14889
		Bio. proc	cell projection <FONT style="BACKGROUND-COLOR: yellow">morpho</FONT>genesis			1.39E-05	4	7	381	14889
		Bio. proc	cell part <FONT style="BACKGROUND-COLOR: yellow">morpho</FONT>genesis			1.60E-05	4	7	395	14889
		Mol. func	cytoskeletal regulatory protein binding			1.68E-05	2	66	2	15985
		Bio. proc	cell <FONT style="BACKGROUND-COLOR: yellow">morpho</FONT>genesis involved in differentiation			1.84E-05	4	7	409	14889
		Bio. proc	neuron projection development			2.30E-05	4	7	433	14889
		Bio. proc	negative regulation of microtubule depolymerization			4.06E-05	3	60	17	14889
		Bio. proc	neuron development			4.70E-05	4	7	519	14889
		Bio. proc	regulation of microtubule depolymerization			4.86E-05	3	60	18	14889
		Bio. proc	microtubule bundle formation			5.76E-05	3	60	19	14889
		Bio. proc	cell <FONT style="BACKGROUND-COLOR: yellow">morpho</FONT>genesis			7.61E-05	4	7	587	14889
		Bio. proc	cell development			7.66E-05	14	60	1081	14889
		Bio. proc	microtubule depolymerization			7.86E-05	3	60	21	14889
		Bio. proc	cell projection organization			8.24E-05	4	7	599	14889
63	26	Bio. proc	nucleobase-containing compound metabolic process	66	42	1.31E-05	14	20	3487	14889	ENSMUSP00000025271		Cgn, Setx, Hook1, Tcfl5, Zfp462, ENSMUSP00000096314, D7Ertd715e, Phlda2, Morc3, Ccdc14, Sh3bgrl2, Calca, Ccdc18, Six6os1, ENSMUSP00000029906, Zfp217, Dock11, 1700041M19Rik, Rfwd2, Gse1, LOC380994, ENSMUSP00000052508, ENSMUSP00000006669, Olfr837, Smarca1, Gprasp2, Zfp105, Snca, Cthrc1, SCIP, C77370, Tmem125, Marveld2, Perp, mKIAA1383, Ss18l1, Kctd12b, BC003267, BC062127, Ube2cbp, ENSMUSP0000003474…
		Bio. proc	nucleic acid metabolic process			1.36E-05	13	20	2954	14889
		Cell. comp	nuclear part			2.39E-05	7	11	1644	16314
		Bio. proc	cellular nitrogen compound metabolic process			3.55E-05	14	20	3783	14889
		Bio. proc	nitrogen compound metabolic process			4.71E-05	14	20	3872	14889
		Bio. proc	tRNA processing			6.18E-05	3	18	65	14889
		Bio. proc	gene expression			7.28E-05	8	10	2954	14889
		Bio. proc	RNA metabolic process			8.48E-05	18	42	2557	14889
		Bio. proc	RNA processing			1.03E-04	5	18	414	14889
		Bio. proc	cellular macromolecule metabolic process			1.58E-04	9	10	4518	14889
		Bio. proc	tRNA metabolic process			2.58E-04	3	18	105	14889
		Mol. func	zinc ion binding			3.34E-04	8	21	1465	15985
		Mol. func	phosphoribosylformylglycinamidine synthase activity			3.75E-04	1	6	1	15985
		Bio. proc	negative regulation of histone H3-K36 methylation			4.70E-04	1	7	1	14889
		Bio. proc	vasodilation of artery involved in baroreceptor response to increased systemic arterial blood pressure			4.70E-04	1	7	1	14889
		Bio. proc	macromolecule metabolic process			4.93E-04	9	10	5158	14889
		Mol. func	calcitonin receptor binding			5.63E-04	1	9	1	15985
		Mol. func	nucleic acid binding			6.13E-04	10	21	2520	15985
		Mol. func	uracil DNA N-glycosylase activity			7.51E-04	1	6	2	15985
		Bio. proc	negative regulation of histone modification			7.97E-04	2	42	15	14889
52	27	Bio. proc	multicellular organismal development	78	83	1.29E-08	34	64	3111	14889	ENSMUSP00000025271		Ctsj, Fabp5, Pcdh18, Slit2, Ptn, Cdh11, Ift172, Acy3, Sh3bp1, ENSMUSP00000062303, Ca13, Mylk, Usp25, Rnd3, Pea15, Mab21l2, Fbxw4, Rapgefl1, Hspa4l, Gli3, Lyzs, Bin1, Farp1, Naglu, Meis2, Rassf2, Epha7, 5730564C23Rik, Peg12, Frzb, Crabp2, Scube1, Prl6a1, Cldn11, Capza3, Mixl1, Evx1, Ear7, Dkk1, Msx2, Olfr935, Fndc4, Cdh2, Plekho1, Greb1, Plagl1, Nog, Lix1, Ankrd5, Olfr487, ENSMUSP00000071508, Clec…
		Bio. proc	embryo development			3.93E-08	17	64	819	14889
		Bio. proc	developmental process			4.81E-08	35	64	3450	14889
		Bio. proc	anatomical structure development			6.83E-08	32	64	2965	14889
		Bio. proc	embryonic <FONT style="BACKGROUND-COLOR: yellow">morpho</FONT>genesis			1.17E-07	10	38	446	14889
		Bio. proc	regionalization			3.11E-07	10	64	282	14889
		Bio. proc	system development			3.14E-07	29	64	2644	14889
		Bio. proc	pattern specification process			6.35E-07	11	64	384	14889
		Bio. proc	dorsal/ventral pattern formation			1.35E-06	6	64	82	14889
		Bio. proc	brain development			2.86E-06	11	64	448	14889
		Bio. proc	central nervous system development			5.41E-06	12	64	578	14889
		Bio. proc	organ development			5.78E-06	23	64	2030	14889
		Bio. proc	negative regulation of cell differentiation			8.52E-06	9	64	320	14889
		Bio. proc	cell <FONT style="BACKGROUND-COLOR: yellow">morpho</FONT>genesis involved in differentiation			8.83E-06	10	64	409	14889
		Bio. proc	mammary gland <FONT style="BACKGROUND-COLOR: yellow">morpho</FONT>genesis			8.94E-06	4	38	52	14889
		Bio. proc	anatomical structure <FONT style="BACKGROUND-COLOR: yellow">morpho</FONT>genesis			1.60E-05	14	38	1565	14889
		Bio. proc	axon guidance			1.79E-05	6	64	128	14889
		Bio. proc	embryonic digit <FONT style="BACKGROUND-COLOR: yellow">morpho</FONT>genesis			2.28E-05	4	64	39	14889
		Bio. proc	tissue development			2.64E-05	15	64	1042	14889
		Bio. proc	cartilage development			2.74E-05	6	64	138	14889
2	28	Cell. comp	membrane part	97	58	2.47E-07	28	36	5776	16314	ENSMUSP00000025271		Utf1, ENSMUSP00000032141, Pecam1, Hmgb2l1, Bid, Pou2af1, Ppargc1b, Duoxa1, Ptpn23, Hic2, Dhx38, Soat2, Ddc, Kiss1r, Clcn2, Dgke, Zbtb32, Blnk, Fam86a, Zmiz1, Usp26, Klra19, Ms4a6d, Gm98, Chga, Ccr3, Gpr137b, Cldn4, Kiaa0143, Rasip1, Tmem79, BC049702, Olfr78, ENSMUSP00000060776, ENSMUSP00000074190, Ina, ENSMUSP00000097990, Fntb, Atg2a, Wap, Chrd, ENSMUSP00000056172, Bspry, Cpsf4l, Rasgrp2, ENSMUSP…
		Cell. comp	membrane			6.41E-07	30	36	6967	16314
		Mol. func	receptor activity			7.67E-06	7	8	2252	15985
		Cell. comp	intrinsic to membrane			1.22E-05	24	36	5080	16314
		Cell. comp	cell periphery			2.00E-05	18	36	3039	16314
		Mol. func	G-protein coupled chemoattractant receptor activity			5.04E-05	2	8	22	15985
		Mol. func	chemokine receptor activity			5.04E-05	2	8	22	15985
		Cell. comp	plasma membrane			5.97E-05	17	36	2956	16314
		Mol. func	chemokine binding			6.02E-05	2	8	24	15985
		Cell. comp	plasma membrane part			8.72E-05	11	36	1325	16314
		Bio. proc	skin development			1.05E-04	2	5	49	14889
		Cell. comp	integral to membrane			1.30E-04	22	36	4956	16314
		Mol. func	peptide binding			2.51E-04	6	72	196	15985
		Mol. func	acetylglucosaminyltransferase activity			3.18E-04	2	13	33	15985
		Bio. proc	desmosome assembly			3.36E-04	1	5	1	14889
		Mol. func	cytokine binding			3.41E-04	3	23	96	15985
		Mol. func	cytokine receptor activity			4.49E-04	2	8	65	15985
		Mol. func	cytokine-mediated signaling pathway			4.49E-04	2	8	65	15985
		Bio. proc	BMP signaling pathway involved in spinal cord dorsal/ventral patterning			5.37E-04	1	8	1	14889
		Mol. func	N-acetyllactosaminide beta-1.3-N-acetylglucosaminyltransferase activity			8.13E-04	1	13	1	15985
40	29	Bio. proc	negative regulation of mast cell cytokine production	101	69	9.47E-07	2	15	2	14889	ENSMUSP00000025271		THRA, TR-alpha-1, Thra, Gstp1, Glrx, 2900093K20Rik, Gldn, 4930404H11Rik, Glp2r, Arrdc2, 1700057H21Rik, Map3k10, Mt1, Tdrd6, Mthfs, Cpeb1, Lrp1, Agtpbp1, Nqo2, Ergic1, Slc10a3, G6pdx, Tiparp, Clip4, Cda, Lrba, C1qdc2, ENSMUSP00000040605, Slk, Dok1, Rras, Obfc1, Hcfc1r1, Stx4, Fah, Col4a5, Ulk2, Spred1, Nnt, Gas2, ENSMUSP00000021171, St6gal1, Spata6, Tk2, Smpd1, Crem, Gpm6b, Igf1r, Zswim6, Dos, Fbx…
		Bio. proc	mast cell cytokine production			2.84E-06	2	15	3	14889
		Bio. proc	regulation of mast cell cytokine production			2.84E-06	2	15	3	14889
		Mol. func	phospholipase D activity			3.28E-06	2	8	6	15985
		Bio. proc	negative regulation of cytokine production involved in immune response			1.98E-05	2	15	7	14889
		Bio. proc	negative regulation of production of molecular mediator of immune response			2.64E-05	2	15	8	14889
		Cell. comp	endoplasmic reticulum			2.77E-05	5	8	922	16314
		Bio. proc	erythrocyte homeostasis			5.42E-05	5	77	79	14889
		Bio. proc	cell activation involved in immune response			6.44E-05	4	32	102	14889
		Bio. proc	leukocyte activation involved in immune response			6.44E-05	4	32	102	14889
		Mol. func	glucose-6-phosphate dehydrogenase activity			6.67E-05	2	76	3	15985
		Cell. comp	endoplasmic reticulum membrane			6.95E-05	4	8	530	16314
		Bio. proc	cellular response to stimulus			7.29E-05	36	86	3421	14889
		Bio. proc	myeloid leukocyte cytokine production			7.34E-05	2	15	13	14889
		Cell. comp	nuclear outer membrane-endoplasmic reticulum membrane network			7.58E-05	4	8	542	16314
		Bio. proc	cell communication			8.63E-05	34	86	3164	14889
		Bio. proc	signaling			1.07E-04	33	86	3057	14889
		Bio. proc	regulation of T-helper cell differentiation			1.13E-04	2	15	16	14889
		Cell. comp	endoplasmic reticulum part			1.19E-04	4	8	608	16314
		Bio. proc	signal transduction			2.02E-04	30	86	2739	14889
83	30	Bio. proc	regulation of DNA metabolic process	72	37	4.72E-05	4	23	133	14889			Sirt1, EG623523, Nmt2, ENSMUSP00000069230, AI847670, Actr6, Zfp667, ENSMUSP00000030313, Zfp383, AI480624, Zfp1, Rbbp5, ENSMUSP00000053543, Parp16, Wipf2, Wdr92, ENSMUSP00000068663, Mrip, Ssfa2, Abl2, Olfr177, Nfrkb, Olfr1412, ENSMUSP00000088098, Trim67, C430019N01Rik, Jmjd4, Trmt6, Tsr1, ENSMUSP00000068111, Rrp15, Alg-4, Mcm8, Fastkd2, Whsc2, Peo1, Zfp654, Ect2, Atad5, A530028O18, ENSMUSP00000036…
		Bio. proc	DNA replication			5.68E-05	5	34	184	14889
		Bio. proc	DNA metabolic process			6.14E-05	8	34	622	14889
		Bio. proc	cellular response to radiation			6.39E-05	3	26	45	14889
		Bio. proc	DNA biosynthetic process			6.61E-05	5	34	190	14889
		Cell. comp	chromosomal part			6.98E-05	4	10	405	16314
		Bio. proc	ribosome biogenesis			1.14E-04	4	34	111	14889
		Cell. comp	chromosome			1.32E-04	4	10	477	16314
		Bio. proc	regulation of DNA repair			1.40E-04	2	9	30	14889
		Cell. comp	chromatin			1.79E-04	3	9	215	16314
		Bio. proc	rRNA processing			2.19E-04	3	23	77	14889
		Bio. proc	cellular response to stress			2.27E-04	7	26	750	14889
		Bio. proc	rRNA metabolic process			2.36E-04	3	23	79	14889
		Cell. comp	intracellular organelle lumen			2.40E-04	11	34	1582	16314
		Cell. comp	organelle lumen			2.48E-04	11	34	1588	16314
		Cell. comp	nuclear lumen			2.51E-04	10	34	1320	16314
		Cell. comp	nucleolus			2.54E-04	6	34	437	16314
		Cell. comp	membrane-enclosed lumen			3.03E-04	11	34	1625	16314
		Bio. proc	ribonucleoprotein complex biogenesis			3.19E-04	4	34	145	14889
		Bio. proc	chromatin remodeling			3.46E-04	2	9	47	14889
50	31	Mol. func	protein heterodimerization activity	48	27	1.17E-05	6	34	246	15985	ENSMUSP00000025271		Bcl11a, G0s2, Asb5, ENSMUSP00000085910, Mdn1, Pdlim3, Eraf, Mcpt1, Es1, Gabrr1, ENSMUSP00000099893, Ctss, Acvr2b, Gnaz, ENSMUSP00000092737, ENSMUSP00000005053, Mycl1, ENSMUSP00000093789, Olfr457, Gpr98, Slc26a8, Cybb, LOC100042659, Auts2, Cd3g, D830016O14Rik, Itgal, Mmp10, ENSMUSP00000078740, Prss17, Cyp2d9, Cst9, Olfr1293, Muc6, Sts, ENSMUSP00000027943, ENSMUSP00000074126, Serpinb9e, Pdzx, Uts2r…
		Mol. func	urotensin II receptor activity			3.75E-04	1	6	1	15985
		Bio. proc	cellular response to triacyl bacterial lipopeptide			5.37E-04	1	8	1	14889
		Bio. proc	circadian sleep/wake cycle. wakefulness			5.37E-04	1	4	2	14889
		Bio. proc	detection of triacyl bacterial lipopeptide			5.37E-04	1	8	1	14889
		Bio. proc	positive regulation of circadian sleep/wake cycle. wakefulness			5.37E-04	1	4	2	14889
		Bio. proc	regulation of circadian sleep/wake cycle. wakefulness			5.37E-04	1	4	2	14889
		Bio. proc	response to triacyl bacterial lipopeptide			5.37E-04	1	8	1	14889
		Cell. comp	Toll-like receptor 1-Toll-like receptor 2 protein complex			6.74E-04	1	11	1	16314
		Cell. comp	plasma membrane			7.05E-04	6	8	2956	16314
		Bio. proc	negative regulation of glomerular filtration			8.06E-04	1	4	3	14889
		Bio. proc	positive regulation of circadian sleep/wake cycle. REM sleep			8.06E-04	1	4	3	14889
		Cell. comp</nobr>	cell periphery</nobr>			8.24E-04	6	8	3039	16314
110	32	Mol. func	succinate-CoA ligase (GDP-forming) activity	93	64	3.52E-07	2	10	2	15985			Rai14, ENSMUSP00000040802, ENSMUSP00000071772, Rdh10, ENSMUSP00000067421, Tbcel, ENSMUSP00000059744, Olfr135, Exoc8, Mfn1, Rabep1, Osgepl1, Chmp7, Preb, Olfr1145, Ppp6c, Mier3, Prkab2, ENSMUSP00000049284, Cnot6, Dnajb1, Gcsh, Suclg1, Pols, Suclg2, Znf706, Kcmf1, Strap, Nipsnap3a, Olfr598, Orc6l, Olfr1313, Tmepai, Ehd4, Smcr8, Spbc25, Flcn, Gas2l3, 7530428D23Rik, Ei24, Prkaca, ENSMUSP00000076660, …
		Mol. func	succinate-CoA ligase activity			2.11E-06	2	10	4	15985
		Mol. func	CoA-ligase activity			7.39E-06	2	10	7	15985
		Mol. func	acid-thiol ligase activity			2.32E-05	2	10	12	15985
		Bio. proc	tricarboxylic acid cycle			4.77E-05	2	7	23	14889
		Bio. proc	acetyl-CoA catabolic process			5.20E-05	2	7	24	14889
		Bio. proc	coenzyme catabolic process			6.61E-05	2	7	27	14889
		Bio. proc	cofactor catabolic process			8.75E-05	2	7	31	14889
		Mol. func	ligase activity. forming carbon-sulfur bonds			9.65E-05	2	10	24	15985
		Bio. proc	DNA catabolic process			9.67E-05	2	9	25	14889
		Bio. proc	aerobic respiration			9.94E-05	2	7	33	14889
		Bio. proc	acetyl-CoA metabolic process			1.47E-04	2	7	40	14889
		Bio. proc	nucleic acid phosphodiester bond hydrolysis			1.80E-04	2	9	34	14889
		Mol. func	nucleic acid binding			1.85E-04	7	10	2520	15985
		Bio. proc	vesicle-mediated transport			2.07E-04	4	8	641	14889
		Bio. proc	endosome transport			2.18E-04	4	69	64	14889
		Bio. proc	endocytic recycling			2.58E-04	2	46	8	14889
		Cell. comp	mitochondrion			2.96E-04	16	75	1330	16314
		Cell. comp	intracellular organelle			3.13E-04	52	75	8021	16314
		Cell. comp	organelle			3.35E-04	52	75	8038	16314
70	33	Bio. proc	positive regulation of acute inflammatory response	98	9	3.19E-04	2	19	21	14889	ENSMUSP00000025271		Dmrt1, Pmaip1, Dleu7, Slitrk5, Vwc2, 4932412D23Rik, ENSMUSP00000050465, Igsf21, Asxl3, Olig2, Ktelc1, Rnf122, Accn2, ENSMUSP00000035129, ENSMUSP00000060509, Dnai1, ENSMUSP00000088723, ENSMUSP00000088324, ENSMUSP00000043857, Vwa2, AI504432, Rgs9bp, ENSMUSP00000049430, ENSMUSP00000065555, Etv4, Ccno, Olig1, Spna1, Znf750, Tf, Mep1b, Btla, ENSMUSP00000000412, Apoa2, ENSMUSP00000092286, Dmc1, Slc5a4b…
		Bio. proc	leptotene			3.36E-04	1	5	1	14889
		Bio. proc	calcium ion transmembrane transport			3.66E-04	3	58	36	14889
		Bio. proc	axonemal dynein complex assembly			4.03E-04	1	3	2	14889
		Bio. proc	flagellar cell motility			4.03E-04	1	3	2	14889
		Bio. proc	male meiosis I			4.12E-04	2	38	12	14889
		Bio. proc	negative regulation of mitochondrial membrane potential			6.05E-04	1	9	1	14889
		Bio. proc	positive regulation of bone remodeling			6.31E-04	2	47	12	14889
		Bio. proc	positive regulation of bone resorption			6.31E-04	2	47	12	14889
		Bio. proc	epithelial cilium movement			8.06E-04	1	3	4	14889
		Bio. proc	epithelial cilium movement involved in determination of left/right asymmetry			8.06E-04	1	3	4	14889
		Bio. proc	meiotic prophase I			8.42E-04	2	38	17	14889
		Bio. proc</nobr>	prophase</nobr>			8.42E-04	2	38	17	14889
101	34	Bio. proc	endoderm formation	37	43	3.63E-08	4	25	21	14889			Lhx1, Tmem163, Rtkn, Lrrc49, Hlcs, Gsc, Eomes, Cerl, Pcsk4, Il1a, ENSMUSP00000035234, Vgll1, Olfr211, ENSMUSP00000043402, Cyp3a44, Geminin, Olfr402, Sall3, C130079B09Rik, Flywch2, Cacna1g, Sema3f, Olfr239, Fam131b, Dusp6, Zmat5, Als2cr8, Nmnat1, Zfp423, Cerk, Lrig1, Zfp36l1, Fst, Hmga2, 5930438M14, Cxx1c, Olfr1093
		Bio. proc	endodermal cell differentiation			6.84E-07	3	25	11	14889
		Bio. proc	gastrulation			1.08E-06	5	25	113	14889
		Bio. proc	endoderm development			1.85E-06	4	25	54	14889
		Bio. proc	formation of primary germ layer			5.57E-06	4	25	71	14889
		Bio. proc	negative regulation of response to stimulus			1.18E-05	7	25	492	14889
		Bio. proc	anatomical structure <FONT style="BACKGROUND-COLOR: yellow">morpho</FONT>genesis			1.84E-05	11	25	1565	14889
		Bio. proc	forebrain development			5.16E-05	4	13	253	14889
		Bio. proc	endodermal cell fate specification			5.66E-05	2	25	7	14889
		Bio. proc	embryonic <FONT style="BACKGROUND-COLOR: yellow">morpho</FONT>genesis			7.62E-05	6	25	446	14889
		Bio. proc	signal transduction involved in regulation of gene expression			9.50E-05	2	13	17	14889
		Bio. proc	endodermal cell fate commitment			1.21E-04	2	25	10	14889
		Bio. proc	regulation of macromolecule metabolic process			2.97E-04	13	25	2920	14889
		Bio. proc	response to nickel ion			3.36E-04	1	5	1	14889
		Bio. proc	dorsal/ventral pattern formation			3.39E-04	3	25	82	14889
		Mol. func	low voltage-gated calcium channel activity			3.75E-04	1	6	1	15985
		Bio. proc	pattern specification process			3.86E-04	5	25	384	14889
		Bio. proc	negative regulation of signal transduction			4.09E-04	5	25	389	14889
		Bio. proc	anterior/posterior axis specification			4.12E-04	2	13	35	14889
		Bio. proc	regulation of gastrulation			4.55E-04	2	25	19	14889
14	35	Bio. proc	ER-nucleus signaling pathway	34	35	3.53E-05	3	26	37	14889	ENSMUSP00000025271		Psph, Klf5, Ifi30, Slc35a3, Xbp1, Slc30a5, Gins2, Afg3l1, BC055107, Ube2q2, 1700084M14Rik, Zdhhc6, D130020G16Rik, ENSMUSP00000074729, Pdlim1, Ppp1r15b, Gcs1, Sec61a1, St5, Cdc42ep1, Sparc, Surf4, Slc39a7, Derl1, Ext1, Gdap2, Mosc2, ENSMUSP00000061610, Gmds, Tagln2, D17Wsu104e, Tmem32, 6720470G18Rik, Plekhf1
		Bio. proc	response to endoplasmic reticulum stress			3.83E-05	3	26	38	14889
		Bio. proc	response to chemical stimulus			1.66E-04	11	26	1890	14889
		Mol. func	GDP-mannose 4.6-dehydratase activity			6.88E-04	1	11	1	15985
		Mol. func	NADP+ binding			6.88E-04	1	11	1	15985
		Bio. proc	cellular response to unfolded protein			7.25E-04	2	26	23	14889
		Bio. proc	endoplasmic reticulum unfolded protein response			7.25E-04	2	26	23	14889
		Bio. proc	'de novo' GDP-L-fucose biosynthetic process			8.06E-04	1	12	1	14889
		Bio. proc	GDP-L-fucose biosynthetic process			8.06E-04	1	12	1	14889
		Bio. proc	GDP-L-fucose metabolic process			8.06E-04	1	12	1	14889
		Bio. proc	L-fucose biosynthetic process			8.06E-04	1	12	1	14889
		Bio. proc	L-fucose metabolic process			8.06E-04	1	12	1	14889
		Bio. proc	epithelial cell maturation involved in salivary gland development			8.06E-04	1	12	1	14889
		Bio. proc	fucose biosynthetic process			8.06E-04	1	12	1	14889
		Bio. proc	nucleotide-sugar biosynthetic process			8.06E-04	1	12	1	14889
		Bio. proc	serotonin secretion. neurotransmission			8.06E-04	1	12	1	14889
		Cell. comp	integral to endoplasmic reticulum membrane			8.51E-04	2	14	51	16314
		Bio. proc</nobr>	cellular response to topologically incorrect protein</nobr>			9.29E-04	2	26	26	14889
96	36	Bio. proc	cardiovascular system development	74	56	2.79E-08	11	31	630	14889			Dusp9, Akr1c13, Clu, Glipr1, Vnn1, Dram, Atf3, Fut8, Mtmr10, Slco6b1, Srp54b, EG665756, Creb3l2, Dab2, Olfr33, 2310015A10Rik, ENSMUSP00000058032, Lgmn, Fam134b, Slc13a5, Col27a1, Xlr4e, Klb, Fbxo2, ENSMUSP00000034413, Hdc, LOC666749, Tcfec, Cubn, Tfpi, ENSMUSP00000063025, Pthr, Cf-3, Enpep, Lrrc38, Pdzd3, Dkkl1, Col4a1, Col4a2, Ugt2b34, Olfr1426, Lama4, 1700003G18Rik, Olfr920, Bmp2, P4ha2, Msl31,…
		Bio. proc	circulatory system development			2.79E-08	11	31	630	14889
		Bio. proc	anatomical structure formation involved in <FONT style="BACKGROUND-COLOR: yellow">morpho</FONT>genesis			4.29E-08	11	31	657	14889
		Bio. proc	blood vessel development			8.66E-08	9	31	404	14889
		Bio. proc	vasculature development			1.26E-07	9	31	422	14889
		Cell. comp	extracellular region part			3.87E-07	15	57	919	16314
		Bio. proc	blood vessel <FONT style="BACKGROUND-COLOR: yellow">morpho</FONT>genesis			4.23E-07	8	31	350	14889
		Cell. comp	extracellular matrix			5.88E-07	10	57	374	16314
		Cell. comp	extracellular matrix part			5.90E-07	4	8	159	16314
		Cell. comp	extracellular region			1.21E-06	19	57	1617	16314
		Bio. proc	angiogenesis			1.22E-06	7	31	275	14889
		Bio. proc	endodermal cell fate determination			1.23E-06	2	17	2	14889
		Bio. proc	endoderm formation			1.62E-06	3	17	21	14889
		Mol. func	extracellular matrix structural constituent			1.77E-06	4	55	26	15985
		Cell. comp	collagen type IV			2.10E-06	2	8	5	16314
		Cell. comp	sheet-forming collagen			2.10E-06	2	8	5	16314
		Cell. comp	basement membrane			5.79E-06	3	8	78	16314
		Bio. proc	developmental process			6.07E-06	19	31	3450	14889
		Bio. proc	anatomical structure <FONT style="BACKGROUND-COLOR: yellow">morpho</FONT>genesis			6.08E-06	13	31	1565	14889
		Cell. comp	collagen			6.25E-06	3	8	80	16314
58	37	Cell. comp	integral to membrane	95	57	9.12E-06	36	63	4956	16314	ENSMUSP00000025271		Gnrhr, Usp18, Itgb4, Lgals4, Slc7a11, ENSMUSP00000081054, Olfr67, Cartpt, Slc22a13, Kcna3, Sncaip, Tmem27, Eln, Ccr1l1, Npy1r, Olfr466, Olfr15, Olfr1504, Adam2, Cabp5, Lhx3, Pnoc, Olfr98, Olfr1449, Naip2, Gpr143, Olfr1274, Pabpc2, ENSMUSP00000065687, Meox1, Gcap8, V1rd7, GlyT2, LOC100040792, Prss18, St8sia5, Grin2a, EG385328, Klra8, ENSMUSP00000068216, Ifna11, Kynu, Olfr998, EG665798, Csnd, ENSMU…
		Cell. comp	membrane part			1.60E-05	39	63	5776	16314
		Bio. proc	indolalkylamine metabolic process			1.62E-05	2	6	16	14889
		Bio. proc	indole-containing compound metabolic process			1.62E-05	2	6	16	14889
		Cell. comp	intrinsic to membrane			1.68E-05	36	63	5080	16314
		Mol. func	G-protein coupled receptor activity			1.91E-05	9	21	1309	15985
		Mol. func	G-protein coupled receptor signaling pathway			1.91E-05	9	21	1309	15985
		Mol. func	G-protein coupled peptide receptor activity			6.00E-05	5	66	101	15985
		Mol. func	peptide receptor activity			6.90E-05	5	66	104	15985
		Mol. func	peptide binding			1.11E-04	4	21	196	15985
		Mol. func	neurotransmitter binding			1.37E-04	4	60	70	15985
		Mol. func	transmembrane signaling receptor activity			1.51E-04	9	21	1699	15985
		Mol. func	receptor activity			1.84E-04	21	66	2252	15985
		Mol. func	signaling receptor activity			2.17E-04	9	21	1780	15985
		Bio. proc	cellular biogenic amine metabolic process			2.73E-04	4	51	92	14889
		Bio. proc	circadian regulation of gene expression			2.78E-04	2	55	7	14889
		Bio. proc	benzene-containing compound metabolic process			2.78E-04	2	6	65	14889
		Cell. comp	multivesicular body			3.13E-04	2	18	24	16314
		Mol. func	kynureninase activity			3.75E-04	1	6	1	15985
		Mol. func	neuropeptide receptor activity			3.86E-04	3	60	38	15985
87	38	Bio. proc	SMAD protein signal transduction	58	63	9.46E-06	2	5	15	14889			Pard6b, Robo1, Fgf3, Lyn, Foxa2, Cyp26a1, Rhpn2, Podxl, Gyltl1b, Slc39a8, Igsf3, Cdc6, Zfp280b, B3bp, Cdc14a, ENSMUSP00000050128, Rffl, Pik3cb, ENSMUSP00000043410, Lrrc1, ENSMUSP00000042412, A630077J23Rik, Map3k5, Dgkk, Slc44a3, Asb17, ENSMUSP00000056260, Timd2, Cndp1, Adora1, Kit, Clic3, Olfr1451, Kcnk7, Spns2, ENSMUSP00000096135, Bmp6, ENSMUSP00000030274, Gata4, Fxyd3, Serpinb10, Olfr561, Prkaa…
		Bio. proc	cellular response to nutrient			3.45E-05	3	20	48	14889
		Mol. func	chloride channel activity			5.76E-05	3	21	58	15985
		Mol. func	anion channel activity			8.48E-05	3	21	66	15985
		Bio. proc	cell division			9.73E-05	5	20	364	14889
		Mol. func	chloride transport			1.06E-04	3	21	71	15985
		Bio. proc	regulation of lipid metabolic process			1.12E-04	3	10	149	14889
		Bio. proc	positive regulation of transmembrane receptor protein serine/threonine kinase signaling pathway			1.33E-04	2	5	55	14889
		Mol. func	voltage-gated chloride channel activity			1.48E-04	2	21	14	15985
		Bio. proc	enzyme linked receptor protein signaling pathway			1.74E-04	4	10	468	14889
		Bio. proc	phosphate-containing compound metabolic process			1.83E-04	10	39	996	14889
		Bio. proc	phosphorus metabolic process			1.83E-04	10	39	996	14889
		Bio. proc	regulation of circadian rhythm			1.99E-04	2	10	32	14889
		Bio. proc	cellular response to nutrient levels			2.26E-04	4	39	115	14889
		Cell. comp	integral to membrane			2.63E-04	16	24	4956	16314
		Bio. proc	diaphragm <FONT style="BACKGROUND-COLOR: yellow">morpho</FONT>genesis			2.69E-04	1	4	1	14889
		Bio. proc	lung lobe formation			2.69E-04	1	4	1	14889
		Mol. func	regulation of anion transport			3.40E-04	2	21	21	15985
		Mol. func	voltage-gated anion channel activity			3.40E-04	2	21	21	15985
		Bio. proc	BMP signaling pathway			3.41E-04	2	5	88	14889
93	39	Cell. comp	nucleus	25	72	7.73E-07	17	22	4262	16314			Cul4b, Sall4, Mtp18, Abce1, Dffa, Aurka, G3bp, Poln, Abt1, Grwd1, Setd4, Olfr20, Ccdc117, Nup62, Chd1l, Zfp82, Eme1, Nup43, Cdc73, mKIAA1574, Ing1, Sgol1, Ddx21, mKIAA0539, Olfr1362
		Cell. comp	spindle pole			1.15E-04	3	22	71	16314
		Bio. proc	nucleic acid metabolic process			1.46E-04	11	18	2954	14889
		Cell. comp	nuclear part			1.54E-04	9	22	1644	16314
		Bio. proc	DNA repair			3.25E-04	4	18	285	14889
		Cell. comp	intracellular membrane-bounded organelle			3.45E-04	18	22	7208	16314
		Cell. comp	membrane-bounded organelle			3.55E-04	18	22	7222	16314
		Mol. func	DNA binding			5.58E-04	7	16	1627	15985
		Bio. proc	cell cycle			5.86E-04	6	18	936	14889
		Bio. proc	DNA metabolic process			6.82E-04	5	18	622	14889
		Bio. proc	nucleobase-containing compound metabolic process			6.84E-04	11	18	3487	14889
		Cell. comp	nuclear pore			6.97E-04	2	15	43	16314
		Mol. func</nobr>	helicase activity</nobr>			7.01E-04	3	21	135	15985
30	40	Cell. comp	membrane-enclosed lumen	91	64	9.19E-08	25	79	1625	16314	ENSMUSP00000025271		Gart, Ankrd54, Rrp1b, Nol11, ENSMUSP00000087880, ENSMUSP00000026681, Znf598, Pknox1, Aytl2, Cpox, Prrc1, 4930458B22Rik, Chd4, Aars, Slc22a20, Ighmbp2, Dag1, Nudt8, Tmem37, Spg7, Snx11, Dedd2, Arhgap9, Taf5l, Kifc2, Echdc2, Edrf1, Tbx3, Rnf19b, Mbtps1, Solh, Klhdc3, Olfr109, Cd2ap, Ldlrap1, E130108L08Rik, Slc35c1, Fam105b, Kiaa0831, ENSMUSP00000059620, Mrpl4, Ipo4, Olfr123, V1rh9, Pnkp, ENSMUSP000…
		Cell. comp	nuclear lumen			1.75E-07	22	79	1320	16314
		Cell. comp	intracellular organelle lumen			2.37E-07	24	79	1582	16314
		Cell. comp	organelle lumen			2.54E-07	24	79	1588	16314
		Bio. proc	cell cycle			1.54E-06	15	57	936	14889
		Cell. comp	nuclear part			1.89E-06	23	79	1644	16314
		Cell. comp	Set1C/COMPASS complex			1.22E-05	2	10	9	16314
		Bio. proc	M phase			1.22E-05	9	57	378	14889
		Cell. comp	chromatin remodeling complex			1.34E-05	4	28	86	16314
		Bio. proc	cell cycle phase			1.41E-05	10	57	488	14889
		Cell. comp	Ada2/Gcn5/Ada3 transcription activator complex			1.86E-05	2	10	11	16314
		Cell. comp	nucleoplasm			3.01E-05	9	32	867	16314
		Cell. comp	nucleoplasm part			3.94E-05	8	32	684	16314
		Mol. func	tRNA binding			7.09E-05	2	9	23	15985
		Mol. func	ATP-dependent helicase activity			9.40E-05	5	77	95	15985
		Mol. func	purine NTP-dependent helicase activity			9.40E-05	5	77	95	15985
		Bio. proc	cell cycle process			9.94E-05	7	27	630	14889
		Cell. comp	MLL1 complex			1.01E-04	2	10	25	16314
		Cell. comp	nucleus			1.03E-04	31	64	4262	16314
		Cell. comp	intracellular organelle part			1.15E-04	37	79	4392	16314
44	41	Cell. comp	nuclear lumen	42	59	8.68E-07	11	24	1320	16314	ENSMUSP00000025271		Apc, Fbxo22, Csda, Usp9x, Ubxd2, Dnm1l, Ddx2b, Csma, Pole, Uchl5, Zfp280c, Kiaa0731, Hdac1, Mina, Brca1, Seh1l, Elys, Abcb7, Gpr156, Nampt, Krr1, Actl6a, Gpr157, Gdpd4, Ddx56, Trmt5, ENSMUSP00000098988, Mettl2, ENSMUSP00000033411, Tfdp1, ENSMUSP00000067472, Ints4, ENSMUSP00000053775, Xpo1, Dimt1, Olfr655, ENSMUSP00000091742, Fastkd5, Gspt1, Cul2, ENSMUSP00000034738, Olfr891
		Cell. comp	nuclear part			8.97E-07	12	24	1644	16314
		Bio. proc	ncRNA processing			2.44E-06	4	10	158	14889
		Mol. func	RNA binding			2.99E-06	9	32	638	15985
		Cell. comp	intracellular organelle lumen			5.21E-06	11	24	1582	16314
		Cell. comp	organelle lumen			5.41E-06	11	24	1588	16314
		Cell. comp	membrane-enclosed lumen			6.77E-06	11	24	1625	16314
		Bio. proc	ncRNA metabolic process			7.56E-06	4	10	210	14889
		Cell. comp	chromosome			1.21E-05	7	28	477	16314
		Cell. comp	chromosomal part			5.35E-05	6	28	405	16314
		Cell. comp	DNA helicase complex			5.78E-05	2	24	8	16314
		Cell. comp	Ino80 complex			5.78E-05	2	24	8	16314
		Bio. proc	macromolecule catabolic process			6.94E-05	7	32	494	14889
		Bio. proc	chromosome segregation			7.40E-05	4	30	113	14889
		Cell. comp	nucleus			9.22E-05	18	30	4262	16314
		Bio. proc	regulation of protein catabolic process			9.27E-05	4	32	112	14889
		Bio. proc	protein catabolic process			1.01E-04	6	32	359	14889
		Bio. proc	RNA processing			1.08E-04	4	10	414	14889
		Cell. comp	nucleolus			1.92E-04	5	21	437	16314
		Bio. proc	ribonucleoprotein complex biogenesis			1.94E-04	4	30	145	14889
43	42	Mol. func	RNA binding	70	48	1.89E-07	8	18	638	15985	ENSMUSP00000025271		4930422N03Rik, Ints6, Mfap3l, Pphln1, Pten, Zdhhc21, ENSMUSP00000055512, Vav2, Luc7l2, Fbxo11, Casc4, ENSMUSP00000024846, Tor1a, Gas2l1, ENSMUSP00000025488, Zfp275, Samd8, Abpe, Rnf216, ENSMUSP00000063450, ENSMUSP00000049734, B230213L16Rik, Nhlrc2, Gm312, Ankrd28, Prkaa1, ENSMUSP00000089775, Ttc14, Ap4e1, Exoc6b, Smap1l, mKIAA1991, R3hdm2, Kiaa0515, Rnf139, 5530401J07Rik, Usp42, Crls1, Agpat2, Hy…
		Bio. proc	alternative nuclear mRNA splicing. via spliceosome			6.69E-07	3	15	18	14889
		Bio. proc	RNA processing			1.80E-06	6	15	414	14889
		Bio. proc	mRNA processing			2.69E-06	5	15	239	14889
		Cell. comp	chaperonin-containing T-complex			3.31E-06	2	7	7	16314
		Bio. proc	mRNA metabolic process			7.78E-06	5	15	297	14889
		Bio. proc	RNA splicing. via transesterification reactions with bulged adenosine as nucleophile			1.39E-05	3	15	48	14889
		Bio. proc	nuclear mRNA splicing. via spliceosome			1.39E-05	3	15	48	14889
		Bio. proc	RNA splicing. via transesterification reactions			1.48E-05	3	15	49	14889
		Bio. proc	RNA splicing			2.77E-05	4	15	184	14889
		Bio. proc	regulation of alternative nuclear mRNA splicing. via spliceosome			5.39E-05	2	12	14	14889
		Bio. proc	regulation of nuclear mRNA splicing. via spliceosome			9.05E-05	2	12	18	14889
		Cell. comp	nuclear lumen			9.36E-05	8	20	1320	16314
		Mol. func	regulation of translation			1.15E-04	2	13	20	15985
		Mol. func	translation regulator activity			1.15E-04	2	13	20	15985
		Bio. proc	cellular metabolic process			1.52E-04	20	26	5979	14889
		Bio. proc	regulation of mRNA processing			1.77E-04	2	12	25	14889
		Bio. proc	regulation of RNA splicing			2.56E-04	2	12	30	14889
		Bio. proc	cellular macromolecule metabolic process			3.03E-04	13	18	4518	14889
		Bio. proc	primary metabolic process			3.11E-04	20	26	6248	14889
19	43	Bio. proc	entrainment of circadian clock by photoperiod	68	41	1.15E-05	2	51	2	14889	ENSMUSP00000025271		ENSMUSP00000004143, Traf2, Slc37a2, Dusp22, Tef, 4930529F24Rik, Arhgef7, H2afy2, Hs1bp3, Ttc24, Rbm4b, Hmg20a, Trim32, Nfatc4, Fbf1, Ophn1, Ube3b, Tjap1, Frap1, Herc2, ENSMUSP00000029158, Macrod2, Eef1a2, Tinf2, ENSMUSP00000055271, A330093E20Rik, Mark1, Lzts2, Myst3, Prkcd, Foxk2, Dom3z, E130202H07Rik, ENSMUSP00000036924, Ap2a2, Prkacb, Olfr1036, Ddx50, Mapk3, ENSMUSP00000087858, Tsc1, Olfr798, E…
		Bio. proc	negative regulation of cell size			3.41E-05	2	23	6	14889
		Bio. proc	photoperiodism			3.44E-05	2	51	3	14889
		Bio. proc	stress-activated protein kinase signaling cascade			6.03E-05	3	10	121	14889
		Bio. proc	regulation of Rho GTPase activity			8.02E-05	3	23	55	14889
		Bio. proc	entrainment of circadian clock			1.14E-04	2	51	5	14889
		Bio. proc	negative regulation of protein modification process			1.19E-04	4	40	95	14889
		Bio. proc	protein modification process			1.95E-04	15	51	1592	14889
		Bio. proc	negative regulation of cellular protein metabolic process			2.25E-04	5	51	162	14889
		Mol. func	protein serine/threonine kinase activity			2.46E-04	5	22	429	15985
		Mol. func	magnesium ion binding			2.84E-04	3	14	152	15985
		Bio. proc	macromolecule modification			3.00E-04	15	51	1655	14889
		Bio. proc	regulation of Ras GTPase activity			3.24E-04	3	23	88	14889
		Bio. proc	protein ubiquitination involved in ubiquitin-dependent protein catabolic process			3.68E-04	3	41	51	14889
		Bio. proc	protein phosphorylation			4.03E-04	5	13	803	14889
		Bio. proc	T cell differentiation in thymus			4.26E-04	2	8	59	14889
		Bio. proc	regulation of stress fiber assembly			4.26E-04	2	23	20	14889
		Bio. proc	regulation of dephosphorylation			4.86E-04	2	13	38	14889
		Bio. proc	negative regulation of protein metabolic process			4.92E-04	5	51	192	14889
		Mol. func	RNA polymerase II basal transcription factor binding			5.01E-04	1	8	1	15985
32	44	Cell. comp	U5 snRNP	74	63	2.01E-08	6	53	54	16314	ENSMUSP00000025271		Ddx41, Nmd3, Srpk1, Med7, ENSMUSP00000003123, Rbm14, Arl6, Ctps, Nudt1, Usp10, Akap8, Gtf2h2, Dhx30, Pno1, Prpf31, Parl, Coq7, ENSMUSP00000051968, ENSMUSP00000032397, Rbm12, F830004M19Rik, Papolg, Jub, Dgat2l6, Zfp71-rs1, Olfr212, Olfr491, Olfr174, ENSMUSP00000077102, Skiv2l2, Pwp1, Hrb, Metap1, Kpnb1, Amd-2, Ints5, Syncrip, Narg1, Tcerg1, Importin-alpha-2, Psma5, Txnrd1, ENSMUSP00000028668, Mrpl…
		Cell. comp	small nuclear ribonucleoprotein complex			4.25E-08	6	53	61	16314
		Bio. proc	mRNA processing			8.60E-08	9	50	239	14889
		Bio. proc	RNA processing			9.47E-08	11	50	414	14889
		Bio. proc	mRNA metabolic process			5.42E-07	9	50	297	14889
		Cell. comp	nucleus			6.29E-07	31	53	4262	16314
		Cell. comp	ribonucleoprotein complex			1.82E-06	10	53	458	16314
		Cell. comp	nuclear part			2.15E-06	18	53	1644	16314
		Bio. proc	RNA splicing			2.50E-06	7	50	184	14889
		Mol. func	RNA binding			3.39E-06	11	50	638	15985
		Cell. comp	Prp19 complex			8.02E-06	4	42	50	16314
		Cell. comp	catalytic step 2 spliceosome			8.02E-06	4	42	50	16314
		Cell. comp	intracellular membrane-bounded organelle			1.33E-05	39	53	7208	16314
		Cell. comp	membrane-bounded organelle			1.40E-05	39	53	7222	16314
		Cell. comp	intracellular organelle lumen			2.60E-05	16	53	1582	16314
		Cell. comp	organelle lumen			2.72E-05	16	53	1588	16314
		Cell. comp	spliceosomal complex			3.35E-05	5	53	114	16314
		Cell. comp	membrane-enclosed lumen			3.62E-05	16	53	1625	16314
		Bio. proc	nucleobase-containing compound metabolic process			3.77E-05	25	50	3487	14889
		Bio. proc	cellular nitrogen compound metabolic process			4.97E-05	26	50	3783	14889
64	45	Cell. comp	extracellular region	93	55	9.07E-08	15	32	1617	16314	ENSMUSP00000025271		Nefl, Tagln, Tfap2c, ENSMUSP00000000312, Tacstd1, Jhdm2c, Aldh3b1, Il3ra, Trib3, Rdh11, Gadd45b, Chac1, Pck2, Itgb2, Krt13, Olfr426, Nkx2-4, Ctsw, Lrrtm2, Ltb, Gdf10, ENSMUSP00000071762, Tnc, Ifi202a, BC062185, Cypt7, Gm1549, Naip1, F7, Hal, ENSMUSP00000080255, Enpp2, Ugt8, Ascl2, A730063M14Rik, Cdcp1, Cldn7, Kcnk1, Lbr, ENSMUSP00000042572, Rbm35a, Cth, Ihpk3, Olfr1377, Hoxd13, Galnt3, EG621304, …
		Cell. comp	extracellular region part			7.38E-07	11	32	919	16314
		Bio. proc	peripheral nervous system axon regeneration			2.04E-05	2	28	4	14889
		Mol. func	identical protein binding			2.96E-05	5	10	683	15985
		Cell. comp	cell periphery			4.16E-05	6	6	3039	16314
		Cell. comp	extracellular space			4.24E-05	12	74	667	16314
		Bio. proc	response to chemical stimulus			5.12E-05	21	67	1890	14889
		Bio. proc	branch elongation of an epithelium			5.18E-05	2	11	15	14889
		Bio. proc	axis elongation			1.03E-04	2	11	21	14889
		Bio. proc	response to bacterium			1.45E-04	5	26	298	14889
		Mol. func	protein self-association			1.52E-04	2	10	30	15985
		Bio. proc	regulation of renal sodium excretion			2.63E-04	2	26	14	14889
		Bio. proc	renal sodium excretion			2.63E-04	2	26	14	14889
		Bio. proc	response to organic substance			2.79E-04	15	67	1222	14889
		Mol. func	Wnt receptor signaling pathway			3.13E-04	1	5	1	15985
		Mol. func	coreceptor activity involved in Wnt receptor signaling pathway			3.13E-04	1	5	1	15985
		Bio. proc	response to steroid hormone stimulus			3.30E-04	7	67	292	14889
		Bio. proc	canonical Wnt receptor signaling pathway involved in cardiac neural crest cell differentiation involved in heart development			3.36E-04	1	5	1	14889
		Bio. proc	canonical Wnt receptor signaling pathway involved in neural crest cell differentiation			3.36E-04	1	5	1	14889
		Bio. proc	negative regulation of non-canonical Wnt receptor signaling pathway			3.36E-04	1	5	1	14889
13	46	Bio. proc	heart growth	78	46	5.79E-06	3	15	36	14889	ENSMUSP00000025271		Pou2f1, ENSMUSP00000055941, Sdccag3, Pdgfb, Pkdrej, Slco1b2, Olfr70, ENSMUSP00000034846, Olfr16, Htr1a, Dub1, Olfr1337, Sh3gl2, Tmem191c, Abca15, Dnd1, Camkv, Pla2g12a, Dhcr7, A930019D19Rik, Cend1, Olfr855, Irf7, Svs5, ENSMUSP00000090567, Rell2, Plcb3, Kiaa0821, EG328314, Igsf8, Pnmt, Fbxo36, Cpxm2, Rac2, Fgf9, Gabrp, Prox1, Fgf1, Galr3, Ptpru, Fgfr4, Dzip1l, ENSMUSP00000054822, Lyl1, Hsd17b13, H…
		Bio. proc	positive regulation of macromolecule biosynthetic process			6.96E-06	12	44	891	14889
		Bio. proc	positive regulation of cellular biosynthetic process			1.32E-05	12	44	949	14889
		Bio. proc	positive regulation of biosynthetic process			1.48E-05	12	44	960	14889
		Bio. proc	regulation of lipid biosynthetic process			1.75E-05	5	61	79	14889
		Bio. proc	cell fate commitment			1.77E-05	6	44	188	14889
		Bio. proc	regulation of steroid biosynthetic process			2.54E-05	4	61	42	14889
		Bio. proc	positive regulation of epithelial cell proliferation			2.64E-05	5	61	86	14889
		Bio. proc	regulation of lipid metabolic process			3.20E-05	6	61	149	14889
		Bio. proc	regulation of epithelial cell proliferation			3.33E-05	6	61	150	14889
		Bio. proc	positive regulation of nucleobase-containing compound metabolic process			3.43E-05	11	44	874	14889
		Bio. proc	positive regulation of nitrogen compound metabolic process			4.18E-05	11	44	893	14889
		Bio. proc	fibroblast growth factor receptor signaling pathway			4.34E-05	4	61	48	14889
		Bio. proc	organ growth			4.93E-05	3	15	73	14889
		Bio. proc	regulation of bile acid biosynthetic process			5.10E-05	2	44	4	14889
		Bio. proc	regulation of steroid metabolic process			6.43E-05	4	61	53	14889
		Bio. proc	positive regulation of transcription. DNA-dependent			7.34E-05	10	44	782	14889
		Bio. proc	vasculogenesis involved in coronary vascular <FONT style="BACKGROUND-COLOR: yellow">morpho</FONT>genesis			7.34E-05	2	15	13	14889
		Bio. proc	cellular response to fibroblast growth factor stimulus			7.44E-05	4	61	55	14889
		Bio. proc	response to fibroblast growth factor stimulus			7.44E-05	4	61	55	14889
86	47	Bio. proc	maintenance of DNA methylation	32	37	3.57E-06	2	12	4	14889			Rhebl1, Zmym1, Etaa1, Rims2, Bicd1, Dnmt3a, Dmd, ENSMUSP00000034465, Hells, Pcgf6, Tle4, Ctnnal1, ENSMUSP00000059304, Mmachc, Psmc3ip, Olfr1454, Otud6b, Taf1a, ENSMUSP00000043926, Ttc33, Sap30bp, ENSMUSP00000062410, 6330549H03Rik, Olfr1352, Gm501, ENSMUSP00000040578, AI841971, Hiatl1, Nap1l2, ENSMUSP00000068772, Pick1, Rian
		Bio. proc	methylation-dependent chromatin silencing			1.66E-05	2	12	8	14889
		Bio. proc	macromolecule methylation			4.08E-05	3	12	87	14889
		Bio. proc	methylation			4.22E-05	3	12	88	14889
		Bio. proc	regulation of transcription. DNA-dependent			1.12E-04	10	20	2037	14889
		Bio. proc	regulation of RNA biosynthetic process			1.13E-04	10	20	2039	14889
		Bio. proc	regulation of RNA metabolic process			1.36E-04	10	20	2083	14889
		Bio. proc	chromatin silencing			1.36E-04	2	12	22	14889
		Bio. proc	transcription. DNA-dependent			1.40E-04	10	20	2090	14889
		Bio. proc	RNA biosynthetic process			1.46E-04	10	20	2101	14889
		Bio. proc	one-carbon metabolic process			1.48E-04	3	12	134	14889
		Bio. proc	negative regulation of gene expression. epigenetic			1.77E-04	2	12	25	14889
		Bio. proc	regulation of cellular macromolecule biosynthetic process			2.30E-04	10	20	2216	14889
		Bio. proc	DNA alkylation			2.39E-04	2	12	29	14889
		Bio. proc	DNA methylation			2.39E-04	2	12	29	14889
		Mol. func	Rab GTPase binding			2.69E-04	2	12	33	15985
		Bio. proc	regulation of macromolecule biosynthetic process			2.83E-04	10	20	2271	14889
		Bio. proc	regulation of gene expression			3.74E-04	10	20	2348	14889
		Bio. proc	regulation of nucleobase-containing compound metabolic process			4.15E-04	10	20	2377	14889
		Bio. proc	regulation of cellular biosynthetic process			4.25E-04	10	20	2384	14889
8	48	Bio. proc	positive regulation of blood vessel endothelial cell migration	67	71	8.52E-08	3	9	16	14889	ENSMUSP00000025271		Fn1, Csf1, Calml4, Trim47, Ptgs2, Thbs1, LOC544818, Prss23, 5430414B19Rik, 9230104K21Rik, A830009L08Rik, Plf2, Il15, Ddc8, ENSMUSP00000099887, Inhba, Serpine1, Mgmt, Evc2, Otud1, Bmcc1, Tapbpl, BC038156, Adc, Nhlrc1, Nmnat2, Pcolce2, Lonrf3, Lrrk2, Fam112a, Pdp1, 1600017P15Rik, ENSMUSP00000085869, Stx11, ENSMUSP00000067783, Raet1e, BC051227, Chst12, Cmtm4, Zdhhc24, Axl, Fxyd5, Ccnd1, Tspan17, Fre…
		Bio. proc	positive regulation of developmental process			1.32E-07	6	9	518	14889
		Mol. func	protein binding			1.79E-07	33	49	4960	15985
		Bio. proc	sprouting angiogenesis			2.69E-07	3	9	23	14889
		Bio. proc	regulation of blood vessel endothelial cell migration			3.07E-07	3	9	24	14889
		Bio. proc	positive regulation of endothelial cell migration			4.44E-07	3	9	27	14889
		Bio. proc	phagocytosis			7.36E-07	4	15	74	14889
		Bio. proc	positive regulation of angiogenesis			9.59E-07	4	20	58	14889
		Bio. proc	positive regulation of cell differentiation			1.16E-06	5	9	376	14889
		Bio. proc	blood vessel endothelial cell migration			1.18E-06	3	9	37	14889
		Bio. proc	positive regulation of multicellular organismal process			1.22E-06	5	9	380	14889
		Bio. proc	regulation of endothelial cell migration			1.86E-06	3	9	43	14889
		Bio. proc	positive regulation of cell migration			2.07E-06	4	9	172	14889
		Bio. proc	positive regulation of cell motility			2.27E-06	4	9	176	14889
		Bio. proc	regulation of cell proliferation			2.28E-06	6	9	839	14889
		Bio. proc	positive regulation of cellular component movement			2.65E-06	4	9	183	14889
		Bio. proc	positive regulation of locomotion			2.65E-06	4	9	183	14889
		Bio. proc	regulation of multicellular organismal development			2.71E-06	6	9	864	14889
		Bio. proc	regulation of multicellular organismal process			3.36E-06	16	48	1376	14889
		Bio. proc	plasminogen activation			3.71E-06	3	48	10	14889
109	49	Cell. comp	chromosome. centromeric region	95	55	7.01E-09	6	20	127	16314			Farsb, Kntc1, Zwilch, Ncapd3, Srbd1, Olfr295, Tsfm, Tas2r107, Mars, Cenpl, Exosc8, Prim1, Spc24, Mad2l1, Skp2, Tube1, Lsm6, Rbm10, Polr2c, Gtf2e2, A130022F02Rik, Rpp40, Alkbh7, Znf143, Rfc1, ENSMUSP00000070550, Wdr82, ENSMUSP00000089230, ENSMUSP00000027517, Cct7, Sympk, LOC100041659, Kctd13, Olfr474, Wtip, ENSMUSP00000046514, Gmnn, V1rg9, Dot1, LOC100040557, ENSMUSP00000068238, Mllt4, Amigo3, Tbr…
		Cell. comp	chromosomal part			3.24E-07	7	20	405	16314
		Cell. comp	macromolecular complex			3.71E-07	10	11	2977	16314
		Cell. comp	condensed chromosome			5.24E-07	5	20	136	16314
		Cell. comp	chromosome			9.74E-07	7	20	477	16314
		Cell. comp	condensed chromosome kinetochore			1.06E-06	4	20	65	16314
		Mol. func	nucleic acid binding			1.19E-06	27	67	2520	15985
		Cell. comp	condensed chromosome. centromeric region			1.43E-06	4	20	70	16314
		Cell. comp	protein complex			2.06E-06	9	11	2526	16314
		Cell. comp	kinetochore			2.70E-06	4	20	82	16314
		Cell. comp	nucleus			4.52E-06	35	67	4262	16314
		Cell. comp	nuclear part			5.75E-06	20	67	1644	16314
		Mol. func	RNA binding			7.68E-06	7	20	638	15985
		Bio. proc	mitotic cell cycle			1.38E-05	6	20	422	14889
		Mol. func	histone lysine methylation			1.44E-05	3	22	35	15985
		Mol. func	histone-lysine N-methyltransferase activity			1.44E-05	3	22	35	15985
		Mol. func	lysine N-methyltransferase activity			1.57E-05	3	22	36	15985
		Mol. func	peptidyl-lysine methylation			1.57E-05	3	22	36	15985
		Mol. func	protein-lysine N-methyltransferase activity			1.57E-05	3	22	36	15985
		Bio. proc	mitosis			1.78E-05	5	20	255	14889
67	50	Mol. func	nucleic acid binding	60	26	1.03E-04	8	12	2520	15985	ENSMUSP00000025271		Nr0b1, ENSMUSP00000099112, Dppa2, Arhgap30, Gbx2, ECAT1, Gm1967, Kiaa0240, Cdyl2, ENSMUSP00000095399, ENSMUSP00000033503, Fut9, Iqcg, AU018091, C920021L13Rik, Plekhg1, ENSMUSP00000096271, Fam19a4, Stk31, Morc1, ENSMUSP00000071900, Urah, Cpne9, ENSMUSP00000061341, Cmya3, EG627821, ENSMUSP00000090839, Myh3, Hsd17b14, Mylpf, ENSMUSP00000083155, Chrna9, Nefh, ENSMUSP00000021423, ENSMUSP00000057336, 3…
		Mol. func	acetylcholine-activated cation-selective channel activity			4.02E-04	2	30	16	15985
		Bio. proc	amniotic stem cell differentiation			4.03E-04	1	6	1	14889
		Bio. proc	negative regulation of amniotic stem cell differentiation			4.03E-04	1	6	1	14889
		Bio. proc	negative regulation of dense core granule biogenesis			4.03E-04	1	6	1	14889
		Bio. proc	negative regulation of mesenchymal stem cell differentiation			4.03E-04	1	6	1	14889
		Bio. proc	regulation of amniotic stem cell differentiation			4.03E-04	1	6	1	14889
		Bio. proc	regulation of dense core granule biogenesis			4.03E-04	1	6	1	14889
		Cell. comp	myosin complex			5.30E-04	2	10	57	16314
		Mol. func	DNA hairpin binding			7.51E-04	1	12	1	15985
		Mol. func	hydroxyisourate hydrolase activity			7.51E-04	1	12	1	15985
		Bio. proc	dense core granule biogenesis			8.06E-04	1	6	2	14889
		Bio. proc	negative regulation of aldosterone biosynthetic process			8.06E-04	1	6	2	14889
		Bio. proc	negative regulation of aldosterone metabolic process			8.06E-04	1	6	2	14889
		Bio. proc	negative regulation of cortisol biosynthetic process			8.06E-04	1	6	2	14889
		Bio. proc</nobr>	negative regulation of stem cell differentiation</nobr>			8.06E-04	1	6	2	14889
72	51	Cell. comp	intracellular membrane-bounded organelle	53	67	5.63E-06	33	42	7208	16314	ENSMUSP00000025271		Papola, AI449175, Ing2, Cdc7, ENSMUSP00000054638, Fasn, ENSMUSP00000055622, Spats2, Clpx, Iws1, 4921529L05Rik, Ppil5, ENSMUSP00000018984, Lin7c, Plk4, 1700030G06Rik, Cse1l, Adamts14, Ythdf1, Ints3, ENSMUSP00000063921, Parg, Olfr1305, Snx10, Nupl1, Fam122b, Snx17, Rab6, Gld2, Ifrg15, Rbap46, Yy1, Dhx15, Nucks1, LOC620079, Ttrap, ENSMUSP00000027940, Smc5, Adk, Dlat, Eif1ay, Vps4b, Rdx, ENSMUSP00000…
		Cell. comp	membrane-bounded organelle			5.93E-06	33	42	7222	16314
		Mol. func	S-acetyltransferase activity			6.11E-06	2	40	2	15985
		Cell. comp	nucleus			2.01E-05	24	42	4262	16314
		Cell. comp	intracellular organelle			2.15E-05	34	42	8021	16314
		Cell. comp	organelle			2.28E-05	34	42	8038	16314
		Mol. func	polynucleotide adenylyltransferase activity			3.65E-05	2	40	4	15985
		Cell. comp	intracellular part			6.00E-05	36	42	9265	16314
		Mol. func	S-acyltransferase activity			9.10E-05	2	40	6	15985
		Cell. comp	PcG protein complex			1.17E-04	2	8	34	16314
		Cell. comp	intracellular organelle part			1.23E-04	23	42	4392	16314
		Cell. comp	organelle part			1.61E-04	23	42	4465	16314
		Cell. comp	intracellular			1.87E-04	36	42	9643	16314
		Bio. proc	protein transport			2.01E-04	5	11	844	14889
		Bio. proc	establishment of protein localization			2.31E-04	5	11	870	14889
		Mol. func	phosphatidylinositol binding			3.85E-04	3	21	110	15985
		Bio. proc	positive regulation of centriole replication			4.70E-04	1	7	1	14889
		Bio. proc	cellular heat acclimation			5.37E-04	1	8	1	14889
		Bio. proc	heat acclimation			5.37E-04	1	8	1	14889
		Bio. proc	protein localization			6.32E-04	5	11	1079	14889
26	52	Bio. proc	T cell activation	14	35	3.60E-04	3	9	249	14889	ENSMUSP00000025271		Inosl, Kcnk3, Hs6st3, Rhoh, Cpa1, Nmu, Epb42, BC030183, C130057N11Rik, Cd4, C530030K21Rik, Hils1, ENSMUSP00000061377, Tnfsf14
		Mol. func	neuromedin U receptor binding			3.75E-04	1	6	1	15985
		Bio. proc	induction by virus of host cell-cell fusion			4.03E-04	1	6	1	14889
		Bio. proc	protein palmitoleylation			4.03E-04	1	6	1	14889
		Mol. func	open rectifier potassium channel activity			6.26E-04	1	10	1	15985
		Bio. proc	positive regulation of T cell activation			6.98E-04	2	6	103	14889
		Bio. proc</nobr>	release of cytoplasmic sequestered NF-kappaB</nobr>			8.06E-04	1	6	2	14889
76	53	Cell. comp	intracellular non-membrane-bounded organelle	77	75	4.28E-08	27	63	2356	16314			Zfp7, Hirip3, Atic, Utp14a, ENSMUSP00000091026, Cbx1, Syce2, Rnf138, Skil, Dkc1, Mphosph8, Zfp820, Depdc5, Prrg4, 9430013L17Rik, Rbm3, ENSMUSP00000033749, Dido1, Pao, Pop4, Pdhx, Bcdin3d, Dmxl2, Ivns1abp, Acsl3, Cp110, Glmn, ENSMUSP00000084936, Asnsd1, Cep57, Tfdp2, Cep78, Apex1, Myst1, Arl15, Cep72, Ankrd37, Aars2, 2610002D18Rik, ENSMUSP00000055293, Rnaseh2a, Ppil1, Mrpl18, Apitd1, Nup85, Tomm70…
		Cell. comp	non-membrane-bounded organelle			4.28E-08	27	63	2356	16314
		Cell. comp	chromosome			1.23E-07	10	39	477	16314
		Cell. comp	intracellular organelle			1.82E-07	51	63	8021	16314
		Cell. comp	organelle			1.98E-07	51	63	8038	16314
		Cell. comp	intracellular			1.99E-07	56	63	9643	16314
		Bio. proc	ribosome biogenesis			2.62E-07	7	59	111	14889
		Cell. comp	intracellular organelle part			4.02E-07	36	63	4392	16314
		Bio. proc	M phase			4.10E-07	10	50	378	14889
		Cell. comp	organelle part			6.23E-07	36	63	4465	16314
		Cell. comp	nucleus			6.71E-07	35	63	4262	16314
		Bio. proc	ribonucleoprotein complex biogenesis			1.61E-06	7	59	145	14889
		Cell. comp	nuclear part			1.99E-06	20	63	1644	16314
		Bio. proc	cellular component biogenesis at cellular level			2.62E-06	7	59	156	14889
		Cell. comp	intracellular membrane-bounded organelle			3.21E-06	46	63	7208	16314
		Cell. comp	membrane-bounded organelle			3.42E-06	46	63	7222	16314
		Bio. proc	cell cycle phase			4.13E-06	10	50	488	14889
		Cell. comp	chromosomal part			4.22E-06	8	39	405	16314
		Bio. proc	cell cycle process			5.91E-06	11	50	630	14889
		Cell. comp	microtubule organizing center			6.36E-06	5	14	338	16314
111	54	Cell. comp	endomembrane system	52	55	1.43E-07	15	40	1276	16314			Ncoa3, Slc27a3, Bsdc1, Sec23ip, Dcun1d3, 9530028L01Rik, Arntl, Tmem135, Mafk, Eps8l2, Spsb1, ENSMUSP00000072585, C1galt1, Tnfrsf21, Srprb, Arhgap1, Tspan9, Vangl1, Slc35e1, Ptdss1, Lypla3, Plod3, Il23r, Mboat5, D230015P20Rik, Edem2, Cln8, Man1a2, ENSMUSP00000038387, Gcc1, Ggcx, Amotl2, Snip1, BC046331, Ptpn21, Lman2, Erlin2, ENSMUSP00000047063, Tmem185b, Dad1, Surf2, Hdlbp, ENSMUSP00000033875, EN…
		Cell. comp	endoplasmic reticulum membrane			4.19E-06	9	40	530	16314
		Cell. comp	nuclear outer membrane-endoplasmic reticulum membrane network			5.03E-06	9	40	542	16314
		Mol. func	mannosyl-oligosaccharide 1.2-alpha-mannosidase activity			9.84E-06	2	10	8	15985
		Cell. comp	endoplasmic reticulum part			1.27E-05	9	40	608	16314
		Mol. func	mannosyl-oligosaccharide mannosidase activity			1.58E-05	2	10	10	15985
		Cell. comp	membrane			3.66E-05	12	12	6967	16314
		Mol. func	mannosidase activity			3.68E-05	2	10	15	15985
		Cell. comp	organelle membrane			4.58E-05	14	40	1773	16314
		Cell. comp	endoplasmic reticulum			5.68E-05	10	40	922	16314
		Cell. comp	endoplasmic reticulum-Golgi intermediate compartment			1.69E-04	3	40	44	16314
		Mol. func	transferase activity. transferring hexosyl groups			3.39E-04	4	36	149	15985
		Mol. func	procollagen glucosyltransferase activity			5.01E-04	1	8	1	15985
		Bio. proc	basement membrane assembly			5.37E-04	1	8	1	14889
		Mol. func	glycoprotein-N-acetylgalactosamine 3-beta-galactosyltransferase activity			8.13E-04	1	13	1	15985
		Cell. comp	Golgi membrane			8.59E-04	4	19	381	16314
		Cell. comp</nobr>	membrane part</nobr>			9.37E-04	10	12	5776	16314
81	55	Cell. comp	nucleolus	62	82	1.14E-09	12	44	437	16314			C1qbp, Gsta4, Bxdc2, Dbf4, Ebna1bp2, Rpo1-1, Dtymk, ENSMUSP00000034543, Dnajc7, Mrpl22, Ddx27, ENSMUSP00000022990, Adsl, Gfer, Tubb2c, Slc25a5, ENSMUSP00000083083, ENSMUSP00000032994, Arl6ip6, Emg1, Qtrt1, Jmjd6, Thyn1, Polr2f, Fam114a2, Hdgfrp2, Hax1, Lias, ENSMUSP00000025851, Actr2, Atp5a1, ENSMUSP00000033577, ENSMUSP00000095839, Phb2, Rrp12, ENSMUSP00000057714, Crlf3, Suz12, Dis3, Ddx18, Zfp25…
		Cell. comp	membrane-enclosed lumen			4.06E-09	22	55	1625	16314
		Cell. comp	intracellular organelle lumen			1.52E-08	21	55	1582	16314
		Cell. comp	organelle lumen			1.62E-08	21	55	1588	16314
		Cell. comp	nuclear lumen			1.57E-07	18	55	1320	16314
		Cell. comp	intracellular non-membrane-bounded organelle			1.59E-07	24	55	2356	16314
		Cell. comp	non-membrane-bounded organelle			1.59E-07	24	55	2356	16314
		Cell. comp	nuclear part			1.64E-07	20	55	1644	16314
		Cell. comp	intracellular			1.70E-07	50	55	9643	16314
		Cell. comp	intracellular part			1.95E-07	49	55	9265	16314
		Bio. proc	rRNA processing			2.35E-07	6	51	77	14889
		Cell. comp	intracellular organelle			2.65E-07	38	44	8021	16314
		Bio. proc	rRNA metabolic process			2.74E-07	6	51	79	14889
		Cell. comp	organelle			2.84E-07	38	44	8038	16314
		Cell. comp	mitochondrion			9.36E-07	11	24	1330	16314
		Bio. proc	ncRNA processing			1.04E-06	7	51	158	14889
		Cell. comp	intracellular membrane-bounded organelle			1.17E-06	42	55	7208	16314
		Cell. comp	membrane-bounded organelle			1.25E-06	42	55	7222	16314
		Cell. comp	nucleus			1.91E-06	31	55	4262	16314
		Bio. proc	ribosome biogenesis			2.05E-06	6	51	111	14889
37	56	Cell. comp	mitochondrial part	37	54	6.51E-06	8	30	573	16314	ENSMUSP00000025271		Mrps32, Ikbkap, Cct8, Psmc5, Med17, ENSMUSP00000099237, ENSMUSP00000043329, Orc5l, Mrpl12, ENSMUSP00000004614, Mtif2, Skp1a, Ga17, Mrpl13, Olfr1344, Tfb1m, Olfr1277, Ssbp1, Ndufc2, Morf4l2, Csde1, Olfr860, Defb19, Pkp2, ENSMUSP00000066732, Rev1, St13, Olfr572, ENSMUSP00000096954, ENSMUSP00000076041, Cln6, Adh5, Sumo3, ENSMUSP00000053781, Dnajc19, Olfr571, Olfr826
		Cell. comp	mitochondrial ribosome			1.42E-05	3	30	26	16314
		Cell. comp	organellar ribosome			1.42E-05	3	30	26	16314
		Cell. comp	mitochondrial matrix			1.46E-05	5	30	173	16314
		Cell. comp	mitochondrion			8.27E-05	10	30	1330	16314
		Cell. comp	mitochondrial nucleoid			1.55E-04	2	11	28	16314
		Cell. comp	nucleoid			1.66E-04	2	11	29	16314
		Bio. proc	formaldehyde catabolic process			5.37E-04	1	8	1	14889
		Bio. proc	formaldehyde metabolic process			5.37E-04	1	8	1	14889
		Mol. func	S-(hydroxymethyl)glutathione dehydrogenase activity			5.63E-04	1	9	1	15985
		Mol. func	formaldehyde dehydrogenase activity			5.63E-04	1	9	1	15985
		Mol. func	heat shock protein binding			7.66E-04	2	9	75	15985
		Bio. proc	error-prone translesion synthesis			8.06E-04	1	12	1	14889
		Mol. func	deoxycytidyl transferase activity			8.13E-04	1	13	1	15985
		Bio. proc</nobr>	cellular macromolecule metabolic process</nobr>			8.37E-04	17	28	4518	14889
51	57	Cell. comp	external side of plasma membrane	55	40	1.24E-05	6	43	198	16314	ENSMUSP00000025271		Tshb, Dleu2, Teck, Gpr155, AW742864, Parva, Daglb, Trim3, Acad10, ENSMUSP00000025064, H28, Art2b, Rora, Tnf, Pcdhb5c, Pde3a, Cabc1, Astn1, Tas2r105, Ptprc, ENSMUSP00000054142, Abcc6, Atp6v1c2, Il31ra, S100a3, Il12rb2, Prss7, Kmo, Hoxb8, Krt84, Anxa9, EG667335, Adamdec1, Igk-V38, Tlr8, Cd72, mKIAA1371, Neurod4, Nebl, Angpt1, Trpm8, ENSMUSP00000058256, Pla2g4f, Otor, Adcyap1, gp25L, Gzmb, Hoxc13, C…
		Bio. proc	heterotypic cell-cell adhesion			2.04E-05	2	28	4	14889
		Bio. proc	arachidonic acid secretion			4.24E-05	2	10	15	14889
		Bio. proc	positive regulation of humoral immune response mediated by circulating immunoglobulin			5.09E-05	2	28	6	14889
		Bio. proc	cell-cell adhesion			8.01E-05	6	41	265	14889
		Bio. proc	icosanoid secretion			8.47E-05	2	10	21	14889
		Bio. proc	regulation of immunoglobulin production			9.09E-05	3	41	32	14889
		Bio. proc	icosanoid transport			9.31E-05	2	10	22	14889
		Bio. proc	acid secretion			1.11E-04	2	10	24	14889
		Bio. proc	peptidyl-amino acid modification			1.16E-04	6	31	381	14889
		Bio. proc	regulation of interferon-gamma production			1.17E-04	3	28	51	14889
		Cell. comp	cell surface			1.21E-04	7	43	431	16314
		Bio. proc	regulation of humoral immune response mediated by circulating immunoglobulin			1.22E-04	2	28	9	14889
		Bio. proc	long-chain fatty acid transport			1.31E-04	2	10	26	14889
		Bio. proc	positive regulation of humoral immune response			1.52E-04	2	28	10	14889
		Bio. proc	interferon-gamma production			1.55E-04	3	28	56	14889
		Bio. proc	peptidyl-tyrosine modification			1.72E-04	3	12	141	14889
		Bio. proc	peptidyl-tyrosine phosphorylation			1.72E-04	3	12	141	14889
		Bio. proc	positive regulation of B cell mediated immunity			2.63E-04	2	28	13	14889
		Bio. proc	positive regulation of immunoglobulin mediated immune response			2.63E-04	2	28	13	14889
10	58	Mol. func	zinc ion binding	87	65	1.12E-05	18	64	1465	15985	ENSMUSP00000025271		Pim2, Elp2, Epb41, Hivep1, Zfp119, Rprm, Lrrn1, Sall2, mKIAA1086, mKIAA1011, Zfp30, ENSMUSP00000022262, Sfrp1, Hspb3, Frat1, Lhx2, Cntnap5b, Rag2, Upk3a, Tm4sf20, Zfp112, Acyp1, Gstz1, D930017F01, Pomt1, Zfp160, ENSMUSP00000040377, Slc12a6, Pcgf1, Ca4, A030005K14Rik, Ca14, Prom1, Zcchc3, Fgf13, Zdhhc2, Kif21a, Tmem47, Lgi1, gats, Prickle1, Rem2, ENSMUSP00000030257, Paf, E2f5, ENSMUSP00000093993, …
		Mol. func	nucleic acid binding			1.97E-05	24	64	2520	15985
		Bio. proc	cellular macromolecule biosynthetic process			2.26E-05	25	60	2731	14889
		Mol. func	carbonate dehydratase activity			2.29E-05	2	8	15	15985
		Bio. proc	transcription elongation from RNA polymerase II promoter			2.64E-05	2	8	15	14889
		Bio. proc	macromolecule biosynthetic process			3.51E-05	25	60	2800	14889
		Bio. proc	forebrain regionalization			4.95E-05	2	9	18	14889
		Bio. proc	transcription elongation. DNA-dependent			5.80E-05	2	8	22	14889
		Bio. proc	neural tube development			7.84E-05	3	11	119	14889
		Bio. proc	regulation of transcription. DNA-dependent			8.39E-05	20	60	2037	14889
		Bio. proc	regulation of RNA biosynthetic process			8.51E-05	20	60	2039	14889
		Bio. proc	regulation of cellular macromolecule biosynthetic process			8.69E-05	21	60	2216	14889
		Bio. proc	negative regulation of B cell differentiation			9.53E-05	2	60	4	14889
		Mol. func	binding			1.05E-04	53	64	9678	15985
		Mol. func	transition metal ion binding			1.12E-04	18	64	1740	15985
		Bio. proc	regulation of RNA metabolic process			1.15E-04	20	60	2083	14889
		Bio. proc	transcription. DNA-dependent			1.21E-04	20	60	2090	14889
		Bio. proc	regulation of macromolecule biosynthetic process			1.25E-04	21	60	2271	14889
		Bio. proc	RNA biosynthetic process			1.30E-04	20	60	2101	14889
		Bio. proc	synaptic vesicle endocytosis			1.46E-04	2	17	16	14889
9	59	Cell. comp	nucleus	78	75	1.96E-10	41	64	4262	16314	ENSMUSP00000025271		Mtbp, Tbp, Parp1, Isg20l1, Ormdl2, ENSMUSP00000028477, Kif2a, Mpv17, Thap11, Mlf2, Mrps23, ENSMUSP00000080480, Vdac2, Racgap1, Atp5g3, Xrn2, Cdc2, Ptcd2, Rnf126, Tprkb, Msh3, Phf20, Thoc6, Cpsf3l, Tyms, Ddt, ENSMUSP00000020365, Ciapin1, Cpsf4, Cnot2, Dpf2, Dyrk1c, Klk15, Klhl2, Qrich1, Psmd11, Cand1, Gdap5, Mapk14, Smc2, Pcdhga1, Spred2, Mtf1, Nme7, Znf740, Suds3, Hexim1, Acin1, Rangap1, ENSMUSP0…
		Cell. comp	nuclear part			2.54E-08	23	64	1644	16314
		Cell. comp	intracellular part			1.09E-07	56	64	9265	16314
		Cell. comp	intracellular organelle			1.09E-07	52	64	8021	16314
		Cell. comp	organelle			1.19E-07	52	64	8038	16314
		Bio. proc	nucleobase-containing compound metabolic process			1.52E-07	34	63	3487	14889
		Cell. comp	intracellular membrane-bounded organelle			5.18E-07	48	64	7208	16314
		Cell. comp	membrane-bounded organelle			5.56E-07	48	64	7222	16314
		Bio. proc	nucleic acid metabolic process			6.22E-07	30	63	2954	14889
		Cell. comp	intracellular			6.74E-07	56	64	9643	16314
		Cell. comp	protein complex			1.10E-06	26	64	2526	16314
		Bio. proc	cellular nitrogen compound metabolic process			1.18E-06	34	63	3783	14889
		Bio. proc	nitrogen compound metabolic process			2.10E-06	34	63	3872	14889
		Cell. comp	intracellular organelle part			2.36E-06	35	64	4392	16314
		Cell. comp	organelle part			3.56E-06	35	64	4465	16314
		Cell. comp	intracellular organelle lumen			5.31E-06	10	20	1582	16314
		Cell. comp	organelle lumen			5.49E-06	10	20	1588	16314
		Bio. proc	cellular metabolic process			5.83E-06	43	63	5979	14889
		Cell. comp	membrane-enclosed lumen			6.77E-06	10	20	1625	16314
		Cell. comp	macromolecular complex			7.42E-06	27	64	2977	16314
95	60	Cell. comp	nucleus	89	64	4.95E-06	25	42	4262	16314			Axud1, ENSMUSP00000054134, Gramd1b, Tmem41a, ENSMUSP00000032458, Sfrs8, Trpc1, L3mbtl3, ENSMUSP00000096085, Sirt6, Spin2, Olfr1023, Kin, Rnf152, ENSMUSP00000061229, AU019823, Tbc1d16, 9530013L04Rik, ENSMUSP00000055806, Cggbp1, Ibtk, Nek2, Gstcd, Slc6a15, Fignl1, Dut, Piga, BC038822, E030003N13Rik, Nup107, ENSMUSP00000021356, Olfr153, Rad51ap1, Smcr7l, Whip, Fancb, Nob1, Nup35, Fen1, Phf5a, Trip13…
		Cell. comp	intracellular membrane-bounded organelle			1.21E-05	42	58	7208	16314
		Cell. comp	membrane-bounded organelle			1.28E-05	42	58	7222	16314
		Bio. proc	nucleobase-containing compound metabolic process			1.81E-05	20	35	3487	14889
		Bio. proc	nitrogen compound metabolic process			2.22E-05	21	35	3872	14889
		Bio. proc	DNA repair			3.20E-05	8	65	285	14889
		Bio. proc	pyrimidine nucleoside monophosphate biosynthetic process			4.74E-05	2	33	5	14889
		Bio. proc	DNA metabolic process			4.87E-05	8	33	622	14889
		Bio. proc	cellular nitrogen compound metabolic process			6.44E-05	20	35	3783	14889
		Bio. proc	pyrimidine nucleoside monophosphate metabolic process			7.11E-05	2	33	6	14889
		Cell. comp	condensed chromosome kinetochore			8.28E-05	4	58	65	16314
		Cell. comp	condensed chromosome. centromeric region			1.11E-04	4	58	70	16314
		Cell. comp	nucleolus			1.12E-04	9	71	437	16314
		Cell. comp	condensed chromosome			1.20E-04	5	58	136	16314
		Cell. comp	nuclear part			1.38E-04	16	58	1644	16314
		Cell. comp	nuclear lumen			1.39E-04	16	71	1320	16314
		Cell. comp	kinetochore			2.05E-04	4	58	82	16314
		Bio. proc	response to DNA damage stimulus			2.11E-04	6	33	398	14889
		Cell. comp	intracellular organelle			2.58E-04	29	37	8021	16314
		Cell. comp	organelle			2.70E-04	29	37	8038	16314
117	61	Mol. func</nobr>	sphingomyelin phosphodiesterase D activity</nobr>	16	6	5.63E-04	1	9	1	15985			Tardbp, Pold2, Smc3, ENSMUSP00000093581, Kiaa1737, Ppp2r3c, Aqr, Nvl, Ccnt2, Sr140, 1700121L16Rik, Smpd4, Nup133, Dnajc8, Ndufs6, BC002059
34	62	Bio. proc	regulation of multicellular organismal process	79	62	3.05E-06	17	53	1376	14889	ENSMUSP00000025271		ENSMUSP00000100270, Lck, Parvg, Homer2, Lama3, ENSMUSP00000069770, ENSMUSP00000061221, Csrp1, Creb3l4, Tyw1, Gdf9, Jph2, Lcn13, Cpne6, Dnase1l2, Olfr1164, Rab5c, Asb11, Isl2, Edn2, Slc6a3, Hpgd, Acvr1c, Btg4, 2510010E17Rik, ENSMUSP00000084392, ENSMUSP00000092419, mKIAA0828, Ovol2, Ly6i, ENSMUSP00000036140, Slc46a1, Aldh1a3, Slc5a6, PKC-gamma, Ep1, Nmur2, Trim46, Zfp109, Pde7b, Nptx1, Hlf, ENSMUSP…
		Bio. proc	negative regulation of biological process			3.85E-05	7	9	2174	14889
		Bio. proc	regulation of cell activation			4.43E-05	6	38	258	14889
		Bio. proc	prostaglandin metabolic process			6.14E-05	2	9	20	14889
		Bio. proc	prostanoid metabolic process			6.14E-05	2	9	20	14889
		Bio. proc	elevation of cytosolic calcium ion concentration			6.86E-05	5	53	121	14889
		Bio. proc	cofactor transport			7.10E-05	2	16	12	14889
		Bio. proc	cell-substrate junction assembly			7.65E-05	2	7	29	14889
		Bio. proc	regulation of T cell activation			8.05E-05	3	9	150	14889
		Bio. proc	ovulation			8.16E-05	2	9	23	14889
		Mol. func	vitamin transport			9.79E-05	2	16	15	15985
		Mol. func	vitamin transporter activity			9.79E-05	2	16	15	15985
		Bio. proc	cytosol			1.04E-04	5	53	132	14889
		Bio. proc	cytosolic calcium ion homeostasis			1.04E-04	5	53	132	14889
		Bio. proc	regulation of biological process			1.05E-04	38	59	5909	14889
		Bio. proc	regulation of cellular process			1.26E-04	31	48	5583	14889
		Bio. proc	vitamin transport			1.29E-04	2	16	16	14889
		Cell. comp	ruffle membrane			1.32E-04	2	8	36	16314
		Bio. proc	biological regulation			1.49E-04	39	59	6241	14889
		Bio. proc	female gamete generation			1.52E-04	4	53	76	14889
91	63	Mol. func	glycerate kinase activity	20	20	5.63E-04	1	9	1	15985			Grhl1, Calcb, Pla2g2c, Cd96, Olfr183, Defcr3, Glyctk, Myo7b, Cxcl2, Iqgap3, ENSMUSP00000044861, B930041F14Rik, Gdf11, Cyp7b1, Nle1, ENSMUSP00000055874, D9Ertd280e, Fndc1, C030032O16Rik, Olfr1354
		Mol. func	25-hydroxycholesterol 7alpha-hydroxylase activity			8.76E-04	1	14	1	15985
		Bio. proc	positive regulation of cardiac muscle cell apoptosis			9.40E-04	1	14	1	14889
		Bio. proc	positive regulation of striated muscle cell apoptosis			9.40E-04	1	14	1	14889
		Cell. comp	integral to nuclear outer membrane			9.81E-04	1	16	1	16314
		Cell. comp</nobr>	intrinsic to nuclear outer membrane</nobr>			9.81E-04	1	16	1	16314
82	64	Bio. proc	DNA modification	42	30	1.27E-04	2	6	44	14889			ENSMUSP00000022522, Ndg2, Hspb1, Muc1, Dock6, Prg3, ENSMUSP00000073605, Hpca, Aif1, Ncf4, Klf12, Mcpt4, Olfr1314, Pkhd1l1, Olfr1212, Apobec1, Sp100, Zfp57, Gpa33, AU044919, Has3, Kcne4, Calb2, Olfr299, Ncf2, Zfp296, Tcea3, Ubl4, Dusp15, ENSMUSP00000027476, ENSMUSP00000033050, Lima1, Ryr3, Gli1, Hck, ENSMUSP00000056158, Nos1, 1700020G17Rik, Olfr512, Akp2, Tcl1, Mybl2
		Cell. comp	sarcoplasmic reticulum			1.79E-04	2	8	42	16314
		Cell. comp	sarcoplasm			2.15E-04	2	8	46	16314
		Bio. proc	striated muscle contraction			2.58E-04	2	7	53	14889
		Bio. proc	response to other organism			3.02E-04	5	22	418	14889
		Bio. proc	cytidine to uridine editing			4.03E-04	1	6	1	14889
		Bio. proc	response to biotic stimulus			4.29E-04	5	22	451	14889
		Bio. proc	cementum mineralization			4.70E-04	1	7	1	14889
		Bio. proc	histamine biosynthetic process			4.70E-04	1	7	1	14889
		Bio. proc	positive regulation of muscle adaptation			4.70E-04	1	7	1	14889
		Bio. proc	positive regulation of muscle hyperplasia			4.70E-04	1	7	1	14889
		Bio. proc	regulation of gene expression. epigenetic			5.10E-04	2	6	88	14889
		Bio. proc	superoxide anion generation			5.89E-04	2	30	18	14889
		Bio. proc	base conversion or substitution editing			8.06E-04	1	6	2	14889
		Bio. proc	hyaluronan biosynthetic process			8.06E-04	1	6	2	14889
		Mol. func	L-threonine 3-dehydrogenase activity			9.38E-04	1	15	1	15985
		Mol. func	protein kinase C inhibitor activity			9.38E-04	1	15	1	15985
		Bio. proc	basophil activation			9.40E-04	1	7	2	14889
		Bio. proc	histamine metabolic process			9.40E-04	1	7	2	14889
		Bio. proc</nobr>	notochord regression</nobr>			9.40E-04	1	7	2	14889
106	65	Bio. proc</nobr>	regulation of actin cytoskeleton organization by cell-cell adhesion</nobr>	20	5	8.73E-04	1	13	1	14889			Gstk1, Tcfcp2, ENSMUSP00000063771, Phospho2, Jam3, Arl4c, Gphn, 6720406K03, Chchd7, Shprh, Gpr125, ENSMUSP00000040885, A330035P11Rik, ENSMUSP00000023059, Slc4a7, Olfr22-ps1, mKIAA1125, ENSMUSP00000061878, Tm6sf1, Plekha5
88	66	Mol. func	aminocarboxymuconate-semialdehyde decarboxylase activity	15	13	6.26E-04	1	10	1	15985			ENSMUSP00000048099, Zcd2, Rnf7, ENSMUSP00000067512, Ate1, Phactr4, ENSMUSP00000037758, Srp54a, Klhl28, ENSMUSP00000025569, Acmsd, AK129128, ENSMUSP00000002280, Ipo13, Rslcan23
		Mol. func	arginyltransferase activity			6.26E-04	1	10	1	15985
		Bio. proc</nobr>	protein arginylation</nobr>			6.72E-04	1	10	1	14889
71	67	Cell. comp	high-density lipoprotein particle	83	60	1.23E-06	4	64	21	16314	ENSMUSP00000025271		ENSMUSP00000074236, Nap1l5, Abcd2, Mycbp, ENSMUSP00000094449, Espn, ENSMUSP00000020161, Tnp1, ENSMUSP00000070780, Pon1, Alox15, V1rd9, Aox3, Rph3a, Klrc1, ENSMUSP00000034086, Uts2, Fgf12, Wnt8b, Hsd3b6, ENSMUSP00000070637, Fmo3, Cd28, Fam105a, Kcne1l, Cdrt4, Neil2, Tfap2b, Cdh20, Ccl12, Fshb, Musk, Defcr-rs2, Ahsg, Tmod2, Tpbg, Apcs, ENSMUSP00000038152, Igfl, Fhl5, Olfr815, Apoa5, ENSMUSP00000053…
		Mol. func	molecular transducer activity			4.15E-06	10	16	2031	15985
		Mol. func	signal transducer activity			4.15E-06	10	16	2031	15985
		Mol. func	signal transduction			4.22E-06	10	16	2035	15985
		Cell. comp	plasma lipoprotein particle			6.26E-06	4	64	31	16314
		Cell. comp	protein-lipid complex			6.26E-06	4	64	31	16314
		Cell. comp	extracellular space			1.28E-05	12	66	667	16314
		Cell. comp	extracellular region			1.38E-05	19	66	1617	16314
		Cell. comp	extracellular region part			6.67E-05	13	66	919	16314
		Mol. func	lipoprotein lipase activator activity			9.13E-05	2	63	4	15985
		Mol. func	transmembrane signaling receptor activity			9.41E-05	8	16	1699	15985
		Mol. func	signaling receptor activity			1.31E-04	8	16	1780	15985
		Bio. proc	regulation of urine volume			1.49E-04	2	23	12	14889
		Bio. proc	positive regulation of triglyceride catabolic process			1.85E-04	2	53	6	14889
		Bio. proc	organ regeneration			1.92E-04	2	6	54	14889
		Mol. func	lipase activator activity			2.27E-04	2	63	6	15985
		Mol. func	lipoprotein lipase activity			2.27E-04	2	63	6	15985
		Bio. proc	regulation of triglyceride catabolic process			2.58E-04	2	53	7	14889
		Bio. proc	positive regulation of cyclic-nucleotide phosphodiesterase activity			3.36E-04	1	5	1	14889
		Bio. proc	positive regulation of lipoprotein lipase activity			3.43E-04	2	53	8	14889
7	68	Bio. proc	B cell activation	85	27	4.11E-06	5	25	148	14889	ENSMUSP00000025271		Slc22a1, Plcg2, Mmp11, Foxn4, AL118333, Ctla4, Il6, Fhl4, Ifi44, Col9a1, Egfl7, Apobec2, ENSMUSP00000042844, Tmem16e, Samd10, Sh3gl3, Wwc1, Depdc7, Cbs, Il4, Fscn3, Krtcap3, Csrp3, AW536275, Ccbp2, Ecac2, Hcn2, Cr2, Olfr319, Krt6b, ENSMUSP00000069644, Zfp36l3, ENSMUSP00000042995, Meox2, Gast, ENSMUSP00000031195, Tnp2, ENSMUSP00000059038, Anxa13, Gzmd, Myom2, Aqp7, Nmbr, D4Ertd681e, ENSMUSP0000008…
		Bio. proc	organ or tissue specific immune response			4.04E-05	2	25	6	14889
		Bio. proc	regulation of immune response			8.86E-05	5	25	280	14889
		Bio. proc	chemokine biosynthetic process			1.21E-04	2	25	10	14889
		Bio. proc	regulation of chemokine biosynthetic process			1.21E-04	2	25	10	14889
		Mol. func	alcohol transmembrane transporter activity			1.37E-04	2	36	8	15985
		Mol. func	organic alcohol transport			1.37E-04	2	36	8	15985
		Bio. proc	chemokine metabolic process			1.48E-04	2	25	11	14889
		Bio. proc	lymphocyte activation involved in immune response			1.71E-04	3	25	65	14889
		Bio. proc	blood vessel remodeling			1.75E-04	2	10	30	14889
		Bio. proc	regulation of T cell differentiation			1.95E-04	3	25	68	14889
		Bio. proc	immune response-activating cell surface receptor signaling pathway			2.04E-04	3	25	69	14889
		Bio. proc	positive regulation of immune system process			2.14E-04	5	25	338	14889
		Bio. proc	immune response-regulating cell surface receptor signaling pathway			2.31E-04	3	25	72	14889
		Cell. comp	external side of plasma membrane			2.55E-04	4	26	198	16314
		Bio. proc	regulation of B cell activation			2.61E-04	3	25	75	14889
		Bio. proc	lymphocyte differentiation			2.64E-04	4	25	190	14889
		Bio. proc	lymphocyte activation			2.98E-04	5	25	363	14889
		Bio. proc	regulation of heart contraction			3.16E-04	3	25	80	14889
		Bio. proc	cellular response to insulin stimulus			3.18E-04	3	20	101	14889
59	69	Bio. proc</nobr>	phosphocreatine biosynthetic process</nobr>	31	3	9.40E-04	1	14	1	14889	ENSMUSP00000025271		ENSMUSP00000043987, Rprml, 9930024M15Rik, 4930432J09Rik, Gm97, ENSMUSP00000048665, Cpne7, Cst13, ENSMUSP00000063340, Abcc12, 4930412F09Rik, Clm3, Satb1, ENSMUSP00000063770, B430319H21Rik, Olfr448, ENSMUSP00000012186, LOC100038858, AU023762, ENSMUSP00000084362, ENSMUSP00000056370, 6720474J12Rik, Wibg, Olfr483, Olfr389, Capn11, BC052486, Hip1r, ENSMUSP00000077403, ENSMUSP00000031133, 4930598N05Rik
57	70	Bio. proc</nobr>	fructose transport</nobr>	14	7	4.03E-04	1	6	1	14889	ENSMUSP00000025271		Slc2a2, Afaf, Hoxd11, Kcna7, Olfm3, C78532, H2-M9, Dcpp1, Csmd1, V1rc23, Sprr2h, ENSMUSP00000022028, Olfr1208, ENSMUSP00000006660
90	71	Bio. proc	ornithine transport	13	15	3.36E-04	1	5	1	14889			Slc7a3, ENSMUSP00000006403, ENSMUSP00000005262, Zhx2, Egr2, Trim65, Btbd14a, ENSMUSP00000099515, LOC100043099, 2210008N01Rik, Cct6a, Rhbdl2, Olfr1087
		Bio. proc	rhombomere 3 formation			3.36E-04	1	5	1	14889
		Bio. proc	rhombomere 5 formation			3.36E-04	1	5	1	14889
		Bio. proc	rhombomere 5 <FONT style="BACKGROUND-COLOR: yellow">morpho</FONT>genesis			3.36E-04	1	5	1	14889
		Bio. proc	rhombomere formation			3.36E-04	1	5	1	14889
		Mol. func	high affinity arginine transmembrane transporter activity			4.38E-04	1	7	1	15985
		Mol. func	high affinity basic amino acid transmembrane transporter activity			4.38E-04	1	7	1	15985
		Bio. proc	lysine transport			6.72E-04	1	5	2	14889
		Bio. proc	nitric oxide production involved in inflammatory response			6.72E-04	1	5	2	14889
		Bio. proc	rhombomere 3 <FONT style="BACKGROUND-COLOR: yellow">morpho</FONT>genesis			6.72E-04	1	5	2	14889
		Bio. proc	rhombomere <FONT style="BACKGROUND-COLOR: yellow">morpho</FONT>genesis			6.72E-04	1	5	2	14889
		Mol. func	L-lysine transmembrane transporter activity			8.76E-04	1	7	2	15985
		Mol. func	L-ornithine transmembrane transporter activity			8.76E-04	1	7	2	15985
		Mol. func	lysine transport			8.76E-04	1	7	2	15985
		Mol. func</nobr>	ornithine transport</nobr>			8.76E-04	1	7	2	15985
73	72	Bio. proc	positive regulation of CREB transcription factor activity	74	14	1.16E-04	2	42	6	14889	ENSMUSP00000025271		Cdkn2b, Asahl, Rab20, Zxda, 2310042D19Rik, ENSMUSP00000007735, ENSMUSP00000065556, A730011C13Rik, Spata9, Tmem182, Zfyve28, Fbxo44, March10, 4930431P19Rik, C130081A10Rik, Il33, Trpm6, Mitf, H2rsp, Baiap2l1, 9330111N05Rik, Gm166, Nudt17, Cdkn2a, Cml1, Ccdc130, ENSMUSP00000055454, Phldb2, ENSMUSP00000093811, St3gal1, Mxra7, AA986860, Traf3ip2, Hist2h4a, Myo1c, Fam129b, Rps6ka4, 4633401B06Rik, Hbegf…
		Bio. proc	immunoglobulin secretion			1.28E-04	2	15	17	14889
		Mol. func	cyclin-dependent protein kinase inhibitor activity			1.66E-04	2	35	9	15985
		Bio. proc	leukocyte apoptosis			2.36E-04	2	8	44	14889
		Mol. func	negative regulation of protein serine/threonine kinase activity			4.17E-04	2	35	14	15985
		Mol. func	protein serine/threonine kinase inhibitor activity			4.17E-04	2	35	14	15985
		Mol. func	ligase inhibitor activity			4.38E-04	1	7	1	15985
		Mol. func	negative regulation of protein ubiquitination			4.38E-04	1	7	1	15985
		Mol. func	ubiquitin-protein ligase inhibitor activity			4.38E-04	1	7	1	15985
		Mol. func	cyclin-dependent protein kinase regulator activity			6.21E-04	2	35	17	15985
		Bio. proc	regulation of DNA damage response. signal transduction by p53 class mediator			7.56E-04	2	36	17	14889
		Mol. func	microtubule minus-end binding			8.13E-04	1	13	1	15985
		Cell. comp	integral to Golgi membrane			8.29E-04	2	20	35	16314
		Cell. comp	intrinsic to Golgi membrane			8.29E-04	2	20	35	16314
		Cell. comp	glutamate-cysteine ligase complex			8.58E-04	1	7	2	16314
		Mol. func	glutamate-cysteine ligase activity			8.76E-04	1	7	2	15985
		Bio. proc</nobr>	megakaryocyte differentiation</nobr>			9.47E-04	2	36	19	14889
4	73	Bio. proc	cell-substrate junction assembly	92	14	1.02E-04	2	8	29	14889	ENSMUSP00000025271		Dennd2c, Fabp3, Eva1, Id4, Krt8, Slco2b1, Stra6, Myo5b, ENSMUSP00000083465, Ehhadh, Cdc42se2, Gnai1, Gls2, Scube2, A230107O07Rik, ENSMUSP00000047232, Sox7, ENSMUSP00000095584, Lamc1, Gm967, Tead4, Olfr353, Parvb, C230086J09Rik, Lepre1, Arhgap6, Sema4c, Vmn2r89, ENSMUSP00000053349, Olfr1284, Ca8, Ppfibp2, Tmem51, LOC630474, Atp1b1, Rbm20, Sfmbt2, Olfr520, LOC544905, Akr1c12, Sh3tc1, Stard8, Pga5, …
		Bio. proc	cell junction assembly			3.31E-04	2	8	52	14889
		Mol. func	intramolecular oxidoreductase activity			3.80E-04	3	71	32	15985
		Cell. comp	endoplasmic reticulum lumen			4.53E-04	4	74	79	16314
		Mol. func	U-plasminogen activator receptor activity			5.01E-04	1	8	1	15985
		Mol. func	integrase activity			5.01E-04	1	8	1	15985
		Bio. proc	metanephric glomerular basement membrane development			5.37E-04	1	8	1	14889
		Bio. proc	trophectodermal cell fate commitment			5.37E-04	1	8	1	14889
		Bio. proc	cell junction organization			5.82E-04	2	8	69	14889
		Cell. comp	laminin-3 complex			6.13E-04	1	10	1	16314
		Mol. func	ribose-5-phosphate isomerase activity			9.38E-04	1	15	1	15985
		Mol. func	oxidoreductase activity. acting on a sulfur group of donors			9.76E-04	3	71	44	15985
		Bio. proc</nobr>	digestive tract <FONT style="BACKGROUND-COLOR: yellow">morpho</FONT>genesis</nobr>			9.89E-04	3	65	45	14889
61	74	Bio. proc	leukocyte degranulation	48	56	3.89E-05	3	32	31	14889	ENSMUSP00000025271		Ccr2, Fgf22, ENSMUSP00000022508, Olfr705, Has1, ENSMUSP00000053312, Gng13, Olfr968, Nrg4, Olfr568, Gulo, Olfr830, Cyp24a1, Mycbpap, Olfr821, ENSMUSP00000025411, Clec4b1, 4931440J10Rik, Frs3, Tcra, Cst12, Muc3, Ambn, ENSMUSP00000092060, Igfbp6, Kcnh1, Cant1, Nrip3, Camk4, Lrriq2, Dsc2, Gm587, Olfr1348, Sox15, Olfr867, Tspan1, OTTMUSG00000019600, Fam83a, Hrh1, Itgax, Ins2, ENSMUSP00000061476, lipe,…
		Bio. proc	regulated secretory pathway			5.16E-05	3	32	34	14889
		Bio. proc	vitamin metabolic process			3.09E-04	2	7	58	14889
		Mol. func	molecular transducer activity			3.37E-04	14	41	2031	15985
		Mol. func	signal transducer activity			3.37E-04	14	41	2031	15985
		Mol. func	signal transduction			3.44E-04	14	41	2035	15985
		Bio. proc	sensory perception			3.73E-04	3	7	336	14889
		Bio. proc	activation of JUN kinase activity			4.26E-04	2	20	23	14889
		Bio. proc	T-helper 17 cell chemotaxis			4.70E-04	1	7	1	14889
		Bio. proc	helper T cell chemotaxis			4.70E-04	1	7	1	14889
		Bio. proc	negative regulation of eosinophil degranulation			4.70E-04	1	7	1	14889
		Bio. proc	positive regulation of T cell extravasation			4.70E-04	1	7	1	14889
		Bio. proc	regulation of T cell extravasation			4.70E-04	1	7	1	14889
		Bio. proc	hyaluronan biosynthetic process			5.37E-04	1	4	2	14889
		Mol. func	D-arabinono-1.4-lactone oxidase activity			6.26E-04	1	10	1	15985
		Mol. func	L-gulonolactone oxidase activity			6.26E-04	1	10	1	15985
		Mol. func	growth factor activity			6.31E-04	3	20	137	15985
		Mol. func	1-alpha.25-dihydroxyvitamin D3 24-hydroxylase activity			8.13E-04	1	13	1	15985
		Mol. func	25-hydroxycholecalciferol-24-hydroxylase activity			8.13E-04	1	13	1	15985
		Mol. func	chemokine (C-C motif) ligand 12 binding			8.13E-04	1	13	1	15985
18	75	Bio. proc	organ development	84	36	1.32E-05	8	11	2030	14889	ENSMUSP00000025271		p-IFN-gamma, Ifng, Aadat, Ube2l6, Gc, Piwil1, Defcr6, Gla, E030026E10Rik, Ifitm6, Prss8, Olfr384, Ppef2, Dmrt2, Ccl5, Chrne, Cidea, Zfp92, V1rf5, Oas1e, Tas1r2, ENSMUSP00000026540, Olfr1507, Scel, Pr2, Dao, Ifna2, Klra13, Crybb2, LOC638038, Rasd2, Sprr2j, Prss3, Ceacam3, V1rb5, Crisp2, 1700048B10Rik, EG329070, Zrsr2, Klrd1, Svs1, Bnc1, ENSMUSP00000020087, Isoc2a, 3110023J12Rik, Synpr, ENSMUSP0000…
		Bio. proc	prostate gland growth			3.85E-05	2	11	13	14889
		Mol. func	oxidoreductase activity. acting on the CH-NH2 group of donors. oxygen as acceptor			5.40E-05	2	12	15	15985
		Mol. func	oxidoreductase activity. acting on the CH-NH2 group of donors			6.98E-05	2	12	17	15985
		Bio. proc	system development			9.69E-05	8	11	2644	14889
		Bio. proc	temperature homeostasis			1.32E-04	2	8	33	14889
		Mol. func	sugar binding			1.51E-04	3	9	199	15985
		Bio. proc	urogenital system development			1.90E-04	4	20	221	14889
		Cell. comp	external side of plasma membrane			1.98E-04	3	10	198	16314
		Mol. func	carbohydrate binding			2.09E-04	5	25	361	15985
		Bio. proc	anatomical structure development			2.27E-04	8	11	2965	14889
		Bio. proc	secretion by cell			3.06E-04	5	20	465	14889
		Bio. proc	multicellular organismal development			3.22E-04	8	11	3111	14889
		Bio. proc	reproductive structure development			4.75E-04	3	11	219	14889
		Bio. proc	vitamin D metabolic process			4.92E-04	2	56	9	14889
		Bio. proc	cellular response to alkyl hydroperoxide			5.37E-04	1	8	1	14889
		Bio. proc	cellular response to high density lipoprotein particle stimulus			5.37E-04	1	8	1	14889
		Bio. proc	cellular response to isoquinoline alkaloid			5.37E-04	1	8	1	14889
		Bio. proc	cellular response to morphine			5.37E-04	1	8	1	14889
		Bio. proc	cellular response to vitamin K			5.37E-04	1	8	1	14889
79	76	Bio. proc	ribonucleoprotein complex biogenesis	99	73	3.60E-12	12	71	145	14889			EG434179, Cox6a1, Mt2, Nola3, Mrpl15, Eif2s2, Srfbp1, ENSMUSP00000041247, Zmynd19, Banf1, Got1, Acy1, Nol5, Lsg1, Orc2l, Trim28, ENSMUSP00000054262, Fnbp4, Nufip1, Rfc5, Impdh, Znf638, B4galt6, 4930461L14Rik, Rnf12, Prickle4, Polr2e, Nup88, Slc25a39, ENSMUSP00000027839, Noc2l, Tnpo3, Fam100b, Olfr1323, Immt, Atp5b, ENSMUSP00000054611, Smg5, Psmd1, Tbl3, ENSMUSP00000017922, Exosc4, Rabif, Mrpl36, …
		Bio. proc	cellular component biogenesis at cellular level			8.59E-12	12	71	156	14889
		Cell. comp	membrane-enclosed lumen			3.08E-10	28	76	1625	16314
		Bio. proc	ribosome biogenesis			3.42E-10	9	57	111	14889
		Cell. comp	intracellular organelle lumen			9.02E-10	27	76	1582	16314
		Cell. comp	organelle lumen			9.81E-10	27	76	1588	16314
		Cell. comp	nuclear part			2.11E-09	27	76	1644	16314
		Cell. comp	nuclear lumen			3.12E-09	24	76	1320	16314
		Cell. comp	nucleolus			2.88E-08	9	28	437	16314
		Cell. comp	intracellular membrane-bounded organelle			2.06E-07	57	78	7208	16314
		Cell. comp	membrane-bounded organelle			2.24E-07	57	78	7222	16314
		Bio. proc	rRNA processing			2.40E-07	5	27	77	14889
		Bio. proc	rRNA metabolic process			2.73E-07	5	27	79	14889
		Cell. comp	intracellular part			5.46E-07	65	78	9265	16314
		Cell. comp	intracellular organelle			1.52E-06	59	78	8021	16314
		Bio. proc	cellular metabolic process			1.64E-06	50	74	5979	14889
		Cell. comp	organelle			1.67E-06	59	78	8038	16314
		Cell. comp	nucleus			1.78E-06	40	78	4262	16314
		Mol. func	RNA binding			1.85E-06	14	77	638	15985
		Cell. comp	chromosome			1.93E-06	12	76	477	16314
38	77	Bio. proc	response to mycotoxin	68	60	2.46E-06	2	14	3	14889	ENSMUSP00000025271		Trh, ENSMUSP00000051211, Slfn3, Ass1, St8sia1, Hoxb2, Bak1, ENSMUSP00000076120, Tnfrsf14, Agtrap, Kcnab1, D230034L24Rik, Mrc1, Cyp2d34, Nod2, ENSMUSP00000073885, ENSMUSP00000023400, EG628368, Epha5, ENSMUSP00000043239, Rhag, Ppp1r1b, Mc2r, Kcnj8, Ceacam1, Ngfr, D16Bwg1543e, Was, 4930428G15Rik, ENSMUSP00000079198, Laptm5, EG668470, Adrb3, Sept1, Gykl1, Kcnj9, Cd207, EG547091, Rtp2, 9130430E04, Bmp…
		Cell. comp	cell periphery			1.46E-05	22	48	3039	16314
		Cell. comp	plasma membrane			3.51E-05	21	48	2956	16314
		Mol. func	inward rectifier potassium channel activity			7.28E-05	2	13	16	15985
		Mol. func	2'-5'-oligoadenylate synthetase activity			9.71E-05	2	35	7	15985
		Bio. proc	cellular chemical homeostasis			1.54E-04	4	10	453	14889
		Bio. proc	vasodilation			1.85E-04	2	8	39	14889
		Cell. comp	membrane			2.36E-04	33	48	6967	16314
		Cell. comp	cell surface			2.47E-04	7	48	431	16314
		Cell. comp	intrinsic to membrane			2.68E-04	27	48	5080	16314
		Bio. proc	cellular homeostasis			2.71E-04	4	10	525	14889
		Bio. proc	response to temperature stimulus			2.87E-04	4	49	97	14889
		Cell. comp	membrane part			3.52E-04	29	48	5776	16314
		Bio. proc	leukocyte apoptosis			3.78E-04	2	10	44	14889
		Bio. proc	cation transport			4.07E-04	4	10	584	14889
		Bio. proc	transport			4.23E-04	7	10	2666	14889
		Mol. func	beta-3 adrenergic receptor binding			4.38E-04	1	7	1	15985
		Mol. func	beta3-adrenergic receptor activity			4.38E-04	1	7	1	15985
		Mol. func	muramyl dipeptide binding			4.38E-04	1	7	1	15985
		Bio. proc	ammonium transmembrane transport			4.70E-04	1	7	1	14889
45	78	Mol. func	glycine N-choloyltransferase activity	14	14	7.51E-04	1	12	1	15985	ENSMUSP00000025271		Baat, Cdx1, Krtap6-3, Dspp, Hemt1, Hspa12b, ENSMUSP00000067712, ENSMUSP00000019171, Klf13, BC018242, Speer3, Bdkrb2, Rapsn, Akr1c6
		Bio. proc</nobr>	maintenance of blood-brain barrier</nobr>			8.06E-04	1	12	1	14889
17	79	Bio. proc	response to ozone	65	36	5.35E-05	2	35	5	14889	ENSMUSP00000025271		Pou2f2, Reg1, Gtpbp6, ENSMUSP00000066803, Syngr3, Afm, Trim10, BC024997, Pcdh20, Itpk1, Mark4, Il1b, Ms4a3, Kcnq2, Atp1a3, Gerp, Cox8a, Ncor2, Folr2, Ocel1, Bcas3, Rasgrp1, Hoxb4, Gfap, Il17a, Cd209g, Cited4, Slc11a1, Cyp2e1, Irf4, Scn4a, Rab5B, Fcamr, Mtapt, Cmah, A430027C01Rik, Tecta, Krt83, Gcm2, EG625424, 9430062P05Rik, Olfr2, C730045O03Rik, Myoz3, ENSMUSP00000007601, Tmub1, Ogfod2, Armc7, Dn…
		Bio. proc	vitamin transport			8.39E-05	2	13	16	14889
		Bio. proc	interleukin-2 production			8.75E-05	3	35	37	14889
		Bio. proc	Schwann cell proliferation			2.21E-04	2	49	7	14889
		Bio. proc	immune system process			2.40E-04	7	19	1080	14889
		Bio. proc	positive regulation of interleukin-2 biosynthetic process			2.91E-04	2	35	11	14889
		Bio. proc	immunoglobulin secretion involved in immune response			3.36E-04	1	5	1	14889
		Bio. proc	CMP-N-acetylneuraminate metabolic process			4.03E-04	1	6	1	14889
		Mol. func	CMP-N-acetylneuraminate monooxygenase activity			5.01E-04	1	8	1	15985
		Bio. proc	adiponectin secretion			6.72E-04	1	10	1	14889
		Bio. proc	myosin light chain kinase activity			6.72E-04	1	10	1	14889
		Bio. proc	negative regulation of adiponectin secretion			6.72E-04	1	10	1	14889
		Bio. proc	positive regulation of myosin light chain kinase activity			6.72E-04	1	10	1	14889
		Bio. proc	regulation of adiponectin secretion			6.72E-04	1	10	1	14889
		Bio. proc	regulation of myosin light chain kinase activity			6.72E-04	1	10	1	14889
		Bio. proc	memory			6.81E-04	2	10	59	14889
		Mol. func	inositol tetrakisphosphate 1-kinase activity			6.88E-04	1	11	1	15985
		Mol. func	inositol-1.3.4-trisphosphate 5-kinase activity			6.88E-04	1	11	1	15985
		Mol. func	inositol-1.3.4-trisphosphate 6-kinase activity			6.88E-04	1	11	1	15985
		Mol. func	methionine-R-sulfoxide reductase activity			6.88E-04	1	11	1	15985
105	80	Bio. proc	copulation	53	50	3.96E-07	3	11	21	14889			Gng3, Adamtsl5, Col12a1, Dok2, Zdhhc12, ENSMUSP00000045384, Pip, Cldn6, Ecel1, Psg23, Smyd1, Adpgk, Slc16a3, Kcnab3, Anxa11, Nodal, Atcay, ENSMUSP00000054715, Pygm, C1qtnf4, ENSMUSP00000076955, Mettl7a, Cacng6, 1700080F18Rik, Bcl2l10, Olfr1330, Dppa3, A430106A03Rik, ENSMUSP00000099203, Gja8, Slc44a2, V1rh10, Csdc2, Olfr881, Plekhf2, Serpini1, Ttpa, Enpp3, 4732457N14, Tsx, Grp, P2ry1, Slc4a10, Kia…
		Bio. proc	mating			1.94E-06	3	11	35	14889
		Bio. proc	G-protein coupled receptor signaling pathway			1.02E-05	9	41	526	14889
		Bio. proc	insemination			1.66E-05	2	8	12	14889
		Bio. proc	cell surface receptor linked signaling pathway			2.38E-05	7	11	1500	14889
		Bio. proc	neuropeptide signaling pathway			2.67E-05	3	11	83	14889
		Bio. proc	organic substance transport			1.05E-04	4	11	367	14889
		Mol. func	nucleotide receptor activity			1.05E-04	2	10	25	15985
		Mol. func	purinergic nucleotide receptor activity			1.05E-04	2	10	25	15985
		Mol. func	purinergic nucleotide receptor signaling pathway			1.05E-04	2	10	25	15985
		Bio. proc	amine transport			1.35E-04	3	11	143	14889
		Cell. comp	extracellular region			1.38E-04	13	42	1617	16314
		Mol. func	purinergic receptor activity			1.42E-04	2	10	29	15985
		Mol. func	purinergic receptor signaling pathway			1.42E-04	2	10	29	15985
		Bio. proc	regulation of smooth muscle contraction			1.67E-04	2	8	37	14889
		Bio. proc	nitrogen compound transport			1.92E-04	3	11	161	14889
		Bio. proc	multicellular organism reproduction			4.14E-04	4	11	525	14889
		Bio. proc	multicellular organismal reproductive process			4.14E-04	4	11	525	14889
		Bio. proc	smooth muscle contraction			4.40E-04	2	8	60	14889
		Mol. func	G-protein coupled receptor binding			4.81E-04	3	15	169	15985
74	81	Mol. func	fructose-bisphosphate aldolase activity	87	67	6.50E-05	2	75	3	15985	ENSMUSP00000025271		Stmn1, Slc2a1, Aldoc, Ppp1r1a, ENSMUSP00000032429, Frg1, Aldo1, Gpi, Pgk1, Cdc42ep4, Phip, Spg21, Ank3, Klhl24, Sirt3, Ube4b, Senp6, Grlf1, Slc34a1, Copg2, Hist3h2ba, Sepw1, Bckdha, Prr14, Cox7a1, Tmeff2, ENSMUSP00000028106, Sh3bp4, Dbndd2, Trim11, Exoc1, Atp5s, Dlg5, Mmp28, Dlec1, Il17ra, Sema7a, ENSMUSP00000049457, Vpreb2, Gabrb1, Sfrp5, Sftpd, Gbp9, Mid1ip1, Scrib, Abcc9, ENSMUSP00000058934, Z…
		Bio. proc	glycolysis			1.09E-04	4	74	50	14889
		Bio. proc	glucose catabolic process			2.08E-04	4	74	59	14889
		Bio. proc	regulation of cellular component organization			2.10E-04	5	11	852	14889
		Mol. func	molecular transducer activity			2.49E-04	6	9	2031	15985
		Mol. func	signal transducer activity			2.49E-04	6	9	2031	15985
		Mol. func	signal transduction			2.52E-04	6	9	2035	15985
		Bio. proc	hexose catabolic process			2.68E-04	4	74	63	14889
		Bio. proc	monosaccharide catabolic process			3.03E-04	4	74	65	14889
		Bio. proc	regulation of microtubule-based process			3.74E-04	4	66	77	14889
		Cell. comp	Golgi-associated vesicle			4.21E-04	2	11	46	16314
		Mol. func	aldehyde-lyase activity			4.49E-04	2	75	7	15985
		Bio. proc	regulation of cell <FONT style="BACKGROUND-COLOR: yellow">morpho</FONT>genesis			4.62E-04	3	11	217	14889
		Bio. proc	estrus			4.70E-04	1	7	1	14889
		Cell. comp	membrane			4.71E-04	9	9	6967	16314
		Cell. comp	nuclear body			4.84E-04	4	29	209	16314
		Bio. proc	regulation of cellular component biogenesis			5.07E-04	3	11	224	14889
		Mol. func	RNA polymerase I core binding			5.63E-04	1	9	1	15985
		Mol. func	nuclear export signal receptor activity			6.26E-04	1	10	1	15985
		Mol. func	protein export from nucleus			6.26E-04	1	10	1	15985
53	82	Bio. proc	purine base metabolic process	31	19	1.72E-05	2	7	14	14889	ENSMUSP00000025271		Xdh, Tnfrsf11b, Mfrn, Prkgr2, Sqrdl, 1190001L17Rik, Osbpl3, Rab32, Olfr1497, 5430416B10Rik, D930033H10Rik, Ampd3, Cd300lb, A630031M04Rik, ENSMUSP00000033479, Nbl1, Ndrg1, Trib2, Tdrd7, Galnt4, Hoxa10, Ttc30b, Ccnd2, OSCP1, Mxd4, Slco3a1, Kitlg, Tnfaip8, Hmgn3, Tas2r130, Pfn2
		Bio. proc	nucleobase metabolic process			5.20E-05	2	7	24	14889
		Bio. proc	ovarian follicle development			4.08E-04	2	9	51	14889
		Bio. proc	xanthine catabolic process			4.70E-04	1	7	1	14889
		Mol. func	oxidoreductase activity. acting on CH or CH2 groups. NAD or NADP as acceptor			5.01E-04	1	8	1	15985
		Mol. func	oxidoreductase activity. acting on CH or CH2 groups. oxygen as acceptor			5.01E-04	1	8	1	15985
		Mol. func	xanthine dehydrogenase activity			5.01E-04	1	8	1	15985
		Mol. func	xanthine oxidase activity			5.01E-04	1	8	1	15985
		Bio. proc	negative regulation of odontogenesis of dentine-containing tooth			5.37E-04	1	8	1	14889
		Bio. proc	negative regulation of interleukin-10 biosynthetic process			8.06E-04	1	12	1	14889
		Bio. proc	ovum-producing ovary development			8.12E-04	2	9	72	14889
		Bio. proc	purine base catabolic process			9.40E-04	1	7	2	14889
		Bio. proc</nobr>	xanthine metabolic process</nobr>			9.40E-04	1	7	2	14889
46	83	Bio. proc	positive regulation of rubidium ion transmembrane transporter activity	74	8	3.36E-04	1	5	1	14889	ENSMUSP00000025271		Bcl11b, Elfn2, 4933435E02Rik, Nlrp9c, Krt26, ENSMUSP00000094154, 2810011L19Rik, Stk32a, Pmp2, ENSMUSP00000062657, 4930511A02Rik, Nell1, 2700008E08Rik, Cd200r3, Samd7, Apol7c, ENSMUSP00000097845, Kcnc2, Tbx22, ENSMUSP00000073789, Txndc2, Slc25a41, ENSMUSP00000041919, 4930509J09Rik, Bai3, Cypt9, Olfr498, Vil1, ENSMUSP00000055963, 1700054H16Rik, Krt28, Tmtc1, Timd4, ENSMUSP00000091781, ENSMUSP000000…
		Bio. proc	positive regulation of rubidium ion transport			3.36E-04	1	5	1	14889
		Bio. proc	regulation of rubidium ion transmembrane transporter activity			3.36E-04	1	5	1	14889
		Bio. proc	regulation of rubidium ion transport			3.36E-04	1	5	1	14889
		Bio. proc	rubidium ion transmembrane transporter activity			3.36E-04	1	5	1	14889
		Bio. proc	rubidium ion transport			3.36E-04	1	5	1	14889
		Mol. func	rubidium ion transmembrane transporter activity			4.38E-04	1	7	1	15985
		Mol. func	rubidium ion transport			4.38E-04	1	7	1	15985
		Mol. func	lysophosphatidic acid binding			5.63E-04	1	9	1	15985
		Bio. proc	cytoplasmic actin-based contraction involved in cell motility			6.05E-04	1	9	1	14889
		Bio. proc	lamellipodium <FONT style="BACKGROUND-COLOR: yellow">morpho</FONT>genesis			6.05E-04	1	9	1	14889
		Bio. proc	regulation of lamellipodium <FONT style="BACKGROUND-COLOR: yellow">morpho</FONT>genesis			6.05E-04	1	9	1	14889
		Bio. proc	sodium ion export			6.72E-04	1	5	2	14889
		Mol. func	cholesterol binding			7.95E-04	2	45	15	15985
		Bio. proc	negative regulation of synapse maturation			9.40E-04	1	7	2	14889
		Bio. proc	striatal medium spiny neuron differentiation			9.40E-04	1	7	2	14889
		Mol. func</nobr>	fatty acid binding</nobr>			9.48E-04	2	16	46	15985
66	84	Cell. comp	extracellular region	79	68	1.59E-05	18	61	1617	16314	ENSMUSP00000025271		Gdf3, Plac8, Lamc2, Dbc1, Rtp3, Crisp3, ENSMUSP00000091220, Prkn, Bmp10, Aump, Tnfrsf13b, Slc29a3, Fcgr3, Eps8l1, EG238395, Cxcl15, Cd209e, Olfr1509, Pnliprp1, Gabrg1, Tacstd2, ENSMUSP00000060926, Psors1c2, Cd209d, Epha2, Slc20a1, Astn2, Best2, Kcnj15, Retnlg, Mmp3, ENSMUSP00000048764, Erbb3, ENSMUSP00000031495, Gjb3, Ifitm3, ENSMUSP00000030261, Tmem54, Slc27a2, Olfr584, Lass1, Rhox9, Slc47a1, 17…
		Bio. proc	inorganic anion transport			2.31E-05	3	13	66	14889
		Cell. comp	intrinsic to membrane			4.95E-05	35	63	5080	16314
		Bio. proc	establishment of localization			6.61E-05	22	53	2711	14889
		Cell. comp	plasma membrane			8.11E-05	24	61	2956	16314
		Bio. proc	anion transport			1.01E-04	3	13	108	14889
		Mol. func	anion transmembrane transporter activity			1.15E-04	3	13	121	15985
		Mol. func	anion transport			1.15E-04	3	13	121	15985
		Mol. func	transmembrane transport			1.15E-04	11	56	826	15985
		Mol. func	transmembrane transporter activity			1.17E-04	11	56	827	15985
		Cell. comp	cell periphery			1.27E-04	24	61	3039	16314
		Bio. proc	carboxylic acid transport			1.28E-04	4	30	130	14889
		Cell. comp	extracellular region part			1.28E-04	12	61	919	16314
		Bio. proc	organic acid transport			1.35E-04	4	30	132	14889
		Bio. proc	localization			1.43E-04	24	53	3286	14889
		Bio. proc	cell chemotaxis			1.50E-04	3	16	99	14889
		Bio. proc	amine transport			1.51E-04	5	53	143	14889
		Mol. func	substrate-specific transporter activity			1.53E-04	11	56	853	15985
		Mol. func	mannose binding			1.61E-04	2	17	18	15985
		Bio. proc	transport			1.66E-04	21	53	2666	14889
31	85	Bio. proc	ovulation cycle process	95	29	1.14E-05	4	25	85	14889	ENSMUSP00000025271		Tomm40l, Gp70, HOXB1, Defcr-rs7, Ccdc107, Zfpl1, Tmem38a, Vapb, Ccnl1, Midn, Trpt1, Olfr242, Rgs5, Cpxm1, Timm50, BC057552, 9330159H11Rik, Mknk2, Ngfrap1, Metrn, Bzrap1, Morc4, ENSMUSP00000073689, Centd3, Igfbp2, 4930470G03Rik, Cxxc5, Olfr1183, Lcp1, Ncoa2, Sc4mol, Mlf1, Tmem106c, Ttc7b, C1ql3, Cd99, ENSMUSP00000060283, Ctsg, ENSMUSP00000029907, BC027344, Ppp2r3a, Slitrk1, Olfr73, Umod, Olfr1046,…
		Bio. proc	ovulation cycle			1.63E-05	4	25	93	14889
		Bio. proc	ovarian follicle development			8.26E-05	3	25	51	14889
		Bio. proc	auditory receptor cell differentiation			1.60E-04	2	11	26	14889
		Bio. proc	lung development			1.72E-04	3	11	155	14889
		Bio. proc	respiratory tube development			1.78E-04	3	11	157	14889
		Bio. proc	developmental maturation			1.88E-04	4	25	174	14889
		Bio. proc	ovum-producing ovary development			2.31E-04	3	25	72	14889
		Bio. proc	rhythmic process			2.48E-04	4	25	187	14889
		Bio. proc	respiratory system development			2.63E-04	3	11	179	14889
		Bio. proc	regulation of sensory perception			3.63E-04	2	25	17	14889
		Bio. proc	regulation of sensory perception of pain			3.63E-04	2	25	17	14889
		Bio. proc	inner ear receptor cell differentiation			4.01E-04	2	11	41	14889
		Bio. proc	female gonad development			4.32E-04	3	25	89	14889
		Bio. proc	mechanoreceptor differentiation			4.62E-04	2	11	44	14889
		Mol. func	benzodiazepine receptor binding			5.01E-04	1	8	1	15985
		Bio. proc	MAP kinase activity			5.61E-04	3	16	155	14889
		Bio. proc	regulation of MAP kinase activity			5.61E-04	3	16	155	14889
		Bio. proc	development of primary female sexual characteristics			6.43E-04	3	25	102	14889
		Bio. proc	cerebral cortex tangential migration using cell-cell interactions			7.39E-04	1	11	1	14889
49	86	Cell. comp	transport vesicle membrane	73	63	3.70E-06	3	15	34	16314	ENSMUSP00000025271		Pdgfra, Nwd1, ENSMUSP00000049613, BB283564, Oit3, Gmip, EG620382, Bmpr2, Mrpl47, March3, Ammecr1, Tex264, Ctdspl, ENSMUSP00000075083, ENSMUSP00000047410, P4ha1, Mrs2l, ENSMUSP00000092235, Bag5, Stx7, Arfgap1, Vps8, Ica1, Olfr711, Abhd5, Rcn1, Cpeb4, Sec23a, BC049807, Golt1b, Sec13, EG229862, ENSMUSP00000079974, Gcnt1, ENSMUSP00000065027, ENSMUSP00000090617, Rgag4, Camk2a, Zfp697, Abcd3, Efhd2, Tr…
		Bio. proc	positive regulation of osteoblast proliferation			5.30E-06	2	7	8	14889
		Bio. proc	negative regulation of coagulation			1.03E-05	3	28	23	14889
		Bio. proc	regulation of osteoblast proliferation			1.25E-05	2	7	12	14889
		Cell. comp	ER to Golgi transport vesicle membrane			1.39E-05	3	61	13	16314
		Cell. comp	ER to Golgi transport vesicle			2.19E-05	3	61	15	16314
		Bio. proc	osteoblast proliferation			2.57E-05	2	7	17	14889
		Mol. func	extracellular matrix binding			3.43E-05	3	30	34	15985
		Bio. proc	wound healing			4.11E-05	5	28	211	14889
		Bio. proc	response to organic substance			4.75E-05	6	10	1222	14889
		Cell. comp	transport vesicle			5.14E-05	3	15	81	16314
		Bio. proc	regulation of coagulation			5.20E-05	3	28	39	14889
		Bio. proc	macromolecule localization			5.97E-05	7	14	1254	14889
		Mol. func	laminin binding			5.99E-05	2	10	19	15985
		Bio. proc	anatomical structure <FONT style="BACKGROUND-COLOR: yellow">morpho</FONT>genesis			6.58E-05	11	28	1565	14889
		Bio. proc	embryonic digestive tract <FONT style="BACKGROUND-COLOR: yellow">morpho</FONT>genesis			6.90E-05	2	10	19	14889
		Bio. proc	response to chemical stimulus			7.20E-05	12	28	1890	14889
		Bio. proc	nephron development			1.03E-04	3	20	69	14889
		Cell. comp	coated vesicle membrane			1.05E-04	3	15	103	16314
		Bio. proc	platelet-derived growth factor receptor signaling pathway			1.41E-04	2	10	27	14889
107	87	Cell. comp	prefoldin complex	68	54	4.68E-07	3	30	9	16314			Asf1a, Fastk, Akt1s1, Tmem55b, ENSMUSP00000081438, Znf687, Setd5, Atxn2l, Deb1, ENSMUSP00000030730, 1500026H17Rik, Dph4, Taf11, Zfp96, ENSMUSP00000098797, ENSMUSP00000097600, Vac14, Cog7, Gm71, 2310051F07Rik, Nol12, ENSMUSP00000033178, Tmem39b, ENSMUSP00000059330, Dmwd, Pnn, P2pr, ENSMUSP00000062493, LOC768253, Ube2a, Gpx1, Cyb5d1, Fcf1, Pfdn4, ENSMUSP00000051593, Sf3b1, Setd2, Eif5b, Eif2b3, Ana…
		Cell. comp	nuclear part			5.69E-07	18	49	1644	16314
		Cell. comp	nucleus			4.14E-06	28	49	4262	16314
		Cell. comp	nuclear lumen			4.36E-06	15	49	1320	16314
		Cell. comp	membrane-enclosed lumen			1.20E-05	16	49	1625	16314
		Cell. comp	intracellular organelle lumen			3.85E-05	15	49	1582	16314
		Cell. comp	organelle lumen			4.02E-05	15	49	1588	16314
		Bio. proc	cellular protein metabolic process			5.21E-05	8	12	2142	14889
		Bio. proc	protein folding			1.02E-04	4	27	137	14889
		Bio. proc	protein K11-linked ubiquitination			1.63E-04	2	12	24	14889
		Bio. proc	cellular macromolecule metabolic process			1.97E-04	26	46	4518	14889
		Cell. comp	cytosolic part			2.03E-04	4	49	97	16314
		Cell. comp	nucleolus			3.06E-04	7	49	437	16314
		Bio. proc	protein metabolic process			3.10E-04	8	12	2731	14889
		Cell. comp	intracellular membrane-bounded organelle			3.16E-04	34	49	7208	16314
		Cell. comp	membrane-bounded organelle			3.31E-04	34	49	7222	16314
		Mol. func	unfolded protein binding			4.17E-04	3	29	81	15985
		Mol. func	translation initiation factor activity			5.96E-04	2	12	49	15985
		Bio. proc	translational initiation			6.04E-04	2	12	46	14889
		Mol. func	translational initiation			6.20E-04	2	12	50	15985
3	88	Cell. comp	ribosome	78	42	3.48E-05	6	55	184	16314	ENSMUSP00000025271		Supt4h2, Serpina3m, Atrx, Rnf111, Ppa1, ENSMUSP00000049749, Tarbp2, Idh3a, Ccna2, D230015J17Rik, Mrps7, ENSMUSP00000052866, Ctdp1, Mrpl44, Mrpl19, 2210415I11Rik, Polr2d, Nfyc, Olfr1015, LOC632900, ENSMUSP00000018716, AU018823, ENSMUSP00000002291, Lsm4, Cfdp1, Cdt1, Pold3, 0610042G04Rik, ENSMUSP00000032763, ENSMUSP00000063416, ENSMUSP00000093582, Hk2, Olfr127, Arhgap11a, Wdr51a, Olfr444, ENSMUSP00…
		Bio. proc	nucleobase-containing compound metabolic process			1.09E-04	22	44	3487	14889
		Bio. proc	cellular nitrogen compound metabolic process			1.21E-04	23	44	3783	14889
		Cell. comp	ribonucleoprotein complex			1.39E-04	8	55	458	16314
		Bio. proc	cellular metabolic process			1.52E-04	20	26	5979	14889
		Bio. proc	nitrogen compound metabolic process			1.77E-04	23	44	3872	14889
		Bio. proc	cellular biosynthetic process			2.79E-04	21	44	3430	14889
		Bio. proc	metabolic process			2.88E-04	21	26	6829	14889
		Bio. proc	primary metabolic process			3.11E-04	20	26	6248	14889
		Bio. proc	NADH metabolic process			3.78E-04	2	44	10	14889
		Bio. proc	biosynthetic process			4.37E-04	21	44	3537	14889
		Bio. proc	diet induced thermogenesis			6.72E-04	1	5	2	14889
		Bio. proc	DNA-dependent DNA replication			6.86E-04	2	12	49	14889
		Bio. proc	'de novo' UMP biosynthetic process			7.39E-04	1	11	1	14889
		Bio. proc	NAD(P)H oxidase activity			7.39E-04	1	11	1	14889
		Bio. proc	negative regulation of NAD(P)H oxidase activity			7.39E-04	1	11	1	14889
		Bio. proc	regulation of NAD(P)H oxidase activity			7.39E-04	1	11	1	14889
		Bio. proc	2-oxoglutarate metabolic process			7.59E-04	2	44	14	14889
		Bio. proc	secretory columnal luminar epithelial cell differentiation involved in prostate glandular acinus development			8.06E-04	1	3	4	14889
		Mol. func	S-succinyltransferase activity			8.13E-04	1	13	1	15985
114	89	Bio. proc	cellular calcium ion homeostasis	86	41	6.06E-06	5	22	184	14889			Sigirr, Tha1, Chrnb4, Myo1g, Mid2, Tnfrsf9, Mpv17l, Tcea2, Zfp352, ENSMUSP00000047178, Cf2, Slc25a22, ENSMUSP00000032967, Sdf2l1, Rslcan15, ENSMUSP00000062918, Krtap13, Bcl9l, Gup1, Pcdh10, Fshr, Txk, Ffar2, Cyp8b1, Olfr1453, Lrdd, Cdh23, Pax8, Cxcr4, Zbtb7b, Olfr609, 4933413L06Rik, Gna15, Galnact2, Stc1, Akr1c20, Hfh11, 4930533N22Rik, ENSMUSP00000100341, Plekhn1, V1re10, Zap70, Rnase1, Abcg4, AA…
		Bio. proc	calcium ion homeostasis			7.46E-06	5	22	192	14889
		Bio. proc	cellular divalent inorganic cation homeostasis			8.04E-06	5	22	195	14889
		Bio. proc	divalent inorganic cation homeostasis			9.78E-06	5	22	203	14889
		Bio. proc	cellular ion homeostasis			1.57E-05	7	30	420	14889
		Bio. proc	cellular metal ion homeostasis			1.61E-05	5	22	225	14889
		Bio. proc	chemical homeostasis			1.73E-05	11	57	613	14889
		Bio. proc	metal ion homeostasis			2.20E-05	5	22	240	14889
		Bio. proc	cellular chemical homeostasis			2.56E-05	7	30	453	14889
		Bio. proc	cellular cation homeostasis			2.89E-05	5	22	254	14889
		Bio. proc	ion homeostasis			3.34E-05	4	7	476	14889
		Bio. proc	alpha-beta T cell differentiation			3.67E-05	3	17	58	14889
		Bio. proc	second-messenger-mediated signaling			3.98E-05	4	17	176	14889
		Bio. proc	cellular homeostasis			4.92E-05	4	7	525	14889
		Bio. proc	cation homeostasis			7.23E-05	5	22	308	14889
		Bio. proc	G-protein signaling. coupled to cAMP nucleotide second messenger			8.58E-05	3	17	77	14889
		Bio. proc	alpha-beta T cell activation			8.58E-05	3	17	77	14889
		Bio. proc	G-protein signaling. coupled to cyclic nucleotide second messenger			1.11E-04	3	17	84	14889
		Bio. proc	T cell activation			1.53E-04	4	17	249	14889
		Bio. proc	cAMP-mediated signaling			1.65E-04	3	17	96	14889
68	90	Bio. proc	neuron differentiation	100	25	2.98E-05	13	74	687	14889	ENSMUSP00000025271		Dnmt3b, Otx2, Arhgap18, Smpdl3a, Vstm2a, Agr2, Dlx2, Gfi1, Hsf2, ENSMUSP00000068770, Slc13a2, Olfr156, Smpx, ENSMUSP00000030452, Wnt3, Klf15, Ndrg2, ENSMUSP00000051611, Ankar, Fbxl19, ENSMUSP00000055935, ENSMUSP00000097898, Olfr695, Ddit4, Serpina1d, H2-M10.5, ENSMUSP00000029608, Csn1s1, Kera, Ear1, Mog, Fgf20, Foxd4, Cd48, Stk24, Gabra1, Fhl3, ENSMUSP00000045950, Speer4f, ENSMUSP00000028156, Ccr…
		Bio. proc	neurogenesis			4.45E-05	14	74	821	14889
		Bio. proc	cell fate commitment			5.15E-05	4	17	188	14889
		Bio. proc	embryonic organ <FONT style="BACKGROUND-COLOR: yellow">morpho</FONT>genesis			7.36E-05	4	17	206	14889
		Mol. func	sequence-specific DNA binding			8.09E-05	13	76	790	15985
		Bio. proc	generation of neurons			8.74E-05	13	74	763	14889
		Bio. proc	positive regulation of neuron differentiation			9.53E-05	3	22	61	14889
		Bio. proc	nervous system development			1.02E-04	17	74	1247	14889
		Mol. func	transcription regulatory region sequence-specific DNA binding			1.45E-04	12	76	723	15985
		Bio. proc	inner ear <FONT style="BACKGROUND-COLOR: yellow">morpho</FONT>genesis			1.51E-04	3	17	93	14889
		Bio. proc	anterior/posterior axis specification			1.91E-04	2	9	35	14889
		Bio. proc	regulation of histone H3-K9 methylation			2.14E-04	2	57	6	14889
		Bio. proc	ear <FONT style="BACKGROUND-COLOR: yellow">morpho</FONT>genesis			2.47E-04	3	17	110	14889
		Mol. func	regulatory region DNA binding			3.03E-04	12	76	783	15985
		Mol. func	regulatory region nucleic acid binding			3.03E-04	12	76	783	15985
		Mol. func	transcription regulatory region DNA binding			3.03E-04	12	76	783	15985
		Bio. proc	embryonic organ development			3.45E-04	4	17	308	14889
		Bio. proc	embryonic pattern specification			3.61E-04	2	9	48	14889
		Mol. func	regulation of transcription. DNA-dependent			3.92E-04	11	76	689	15985
		Mol. func	sequence-specific DNA binding transcription factor activity			3.92E-04	11	76	689	15985
94	91	Bio. proc	cellular response to tumor cell	15	20	5.37E-04	1	8	1	14889			Enah, Med14, V1rh13, Rmnd5b, Gtse1, Tex9, Crk7, Tnrc6b, mKIAA1999, ENSMUSP00000048695, Prdm5, Ldhb, ENSMUSP00000074157, ENSMUSP00000034900, Txnip
		Bio. proc</nobr>	actin polymerization or depolymerization</nobr>			8.01E-04	2	8	81	14889
92	92	Mol. func	NAD+ binding	89	10	1.93E-05	2	10	11	15985			Ddx58, ENSMUSP00000065588, B930096M23Rik, ENSMUSP00000059212, ENSMUSP00000051987, ENSMUSP00000068738, Lrch2, Plcb4, EG384814, D030074K08Rik, Katnal2, Dtx4, Cdon, Olfr1491, ENSMUSP00000040591, Pank1, ENSMUSP00000080643, Ddx3y, BC065085, Enpp4, Slc6a7, ENSMUSP00000070906, Megf6, Olfr434, Piwil4, ENSMUSP00000078521, ENSMUSP00000098395, Phf6, Parp9, ENSMUSP00000031510, Phf15, 6720473M11Rik, Xkr5, Klh…
		Bio. proc	histone acetylation			2.96E-04	2	6	67	14889
		Bio. proc	internal peptidyl-lysine acetylation			3.14E-04	2	6	69	14889
		Bio. proc	peptidyl-lysine acetylation			3.32E-04	2	6	71	14889
		Bio. proc	internal protein amino acid acetylation			3.51E-04	2	6	73	14889
		Bio. proc	protein acetylation			3.91E-04	2	6	77	14889
		Bio. proc	histone H2A-S1 phosphorylation			4.03E-04	1	6	1	14889
		Mol. func	NAD binding			4.42E-04	2	10	51	15985
		Bio. proc	detection of external stimulus			4.64E-04	2	7	71	14889
		Bio. proc	peptidyl-lysine modification			5.22E-04	2	6	89	14889
		Bio. proc	protein acylation			5.58E-04	2	6	92	14889
		Mol. func	L-gulonate 3-dehydrogenase activity			6.26E-04	1	10	1	15985
		Mol. func	dCMP deaminase activity			6.26E-04	1	10	1	15985
		Bio. proc	detection of biotic stimulus			7.57E-04	2	34	18	14889
		Bio. proc	histone H3-S10 phosphorylation			8.06E-04	1	6	2	14889
		Bio. proc	histone H3-S28 phosphorylation			8.06E-04	1	6	2	14889
		Bio. proc	lymphocyte aggregation			9.40E-04	1	7	2	14889
		Bio. proc	detection of symbiont			9.40E-04	1	14	1	14889
		Bio. proc	detection of virus			9.40E-04	1	14	1	14889
		Bio. proc</nobr>	response to symbiont</nobr>			9.40E-04	1	14	1	14889
55	93	Bio. proc	complement activation. alternative pathway	80	52	2.53E-05	2	13	9	14889	ENSMUSP00000025271		Rarg, Cfd, Scnn1a, Kcns1, Ptprcap, Tscot, Cox8h, Cryba1, Guca1a, 1700026N04Rik, Xcl1, Rasgrf2, C8a, Mad1l1, 9630028I04Rik, Ccl1, Galr1, Olfr1225, Scn11a, Tsga14, ENSMUSP00000040060, Vpreb1, H2-M10.1, Slc22a6, Tcstv1, Brwd3, Gm1499, V1rb7, ENSMUSP00000034316, Elf5, A730008I21Rik, 1700108J01Rik, AI987662, Tll1, Scn1b, Il2, Slc15a1, ENSMUSP00000015234, Pcdh15, mKIAA1853, Clps, Lin7b, ENSMUSP00000068…
		Cell. comp	cell periphery			4.17E-05	25	61	3039	16314
		Mol. func	chemokine activity			1.15E-04	2	7	38	15985
		Mol. func	chemokine receptor binding			1.47E-04	2	7	43	15985
		Mol. func	sodium channel activity			1.98E-04	3	57	32	15985
		Mol. func	sodium ion transmembrane transport			1.98E-04	3	57	32	15985
		Mol. func	transport			2.04E-04	12	57	1018	15985
		Mol. func	transporter activity			2.04E-04	12	57	1018	15985
		Mol. func	lipid binding			2.35E-04	6	37	386	15985
		Cell. comp	plasma membrane			2.40E-04	23	61	2956	16314
		Bio. proc	inner ear receptor cell development			3.51E-04	2	22	19	14889
		Bio. proc	sodium-independent organic anion transport			4.03E-04	1	6	1	14889
		Cell. comp	pore complex			4.10E-04	2	9	56	16314
		Bio. proc	complement activation			4.61E-04	2	13	37	14889
		Bio. proc	chondrocyte development involved in endochondral bone <FONT style="BACKGROUND-COLOR: yellow">morpho</FONT>genesis			4.70E-04	1	7	1	14889
		Bio. proc	growth plate cartilage chondrocyte development			4.70E-04	1	7	1	14889
		Bio. proc	growth plate cartilage chondrocyte growth			4.70E-04	1	7	1	14889
		Mol. func	monocarboxylic acid binding			4.73E-04	3	37	66	15985
		Mol. func	minus-end-directed microtubule motor activity			5.01E-04	1	8	1	15985
		Bio. proc	protein activation cascade			5.12E-04	2	13	39	14889
104	94	Mol. func	glycine dehydrogenase (decarboxylating) activity	22	27	5.01E-04	1	8	1	15985			Slc38a4, Psmb10, Irf1, Six4, ENSMUSP00000072688, Rcc2, Nfatc2ip, Exosc5, Gldc, Coro1a, ENSMUSP00000039201, Iqgap2, Klri2, Pkib, Tjp3, Fgd1, Eif4ebp3, Tfrc, 4733401N17Rik, Grb7, Oprs1, Fam48a
		Mol. func	oxidoreductase activity. acting on the CH-NH2 group of donors. disulfide as acceptor			5.01E-04	1	8	1	15985
		Bio. proc	negative regulation of actin nucleation			5.37E-04	1	8	1	14889
		Bio. proc	negative regulation of cellular protein metabolic process			7.69E-04	3	17	162	14889
		Bio. proc	negative regulation of translation			7.97E-04	2	15	42	14889
		Mol. func	opioid receptor activity			8.76E-04	1	14	1	15985
		Mol. func</nobr>	opioid receptor signaling pathway</nobr>			8.76E-04	1	14	1	15985
22	95	Mol. func	Wnt-activated receptor activity	84	59	2.97E-05	3	58	17	15985	ENSMUSP00000025271		Rxra, Irx1, Scand1, Mapk11, Trio, Fzd8, Smoh, Fzd2, Gspt2, Sh3rf1, Rnpepl1, Traf4af1, Slc4a5, Hpcal1, 1700025K24Rik, A930038B10Rik, Ralb, Ift57, Tce5, BC049635, Ift80, Lsm14b, ENSMUSP00000084494, Mvk, Tmem16f, Pak1, Bphl, AA407659, Arrb1, Cpne3, Dusp7, Abl1, Pcca, Fbxo45, Bsg5, ENSMUSP00000030630, Polg2, Vmn2r57, Smarcal1, Olfr979, Nde1, ENSMUSP00000045805, Ankrd57, Mpp5, A030005L19Rik, Gabpb1, M…
		Mol. func	ligase activity			3.14E-05	8	51	393	15985
		Bio. proc	head <FONT style="BACKGROUND-COLOR: yellow">morpho</FONT>genesis			5.47E-05	2	6	29	14889
		Mol. func	Wnt-protein binding			7.63E-05	3	58	23	15985
		Bio. proc	body <FONT style="BACKGROUND-COLOR: yellow">morpho</FONT>genesis			8.96E-05	2	6	37	14889
		Mol. func	identical protein binding			1.00E-04	6	19	683	15985
		Bio. proc	head development			1.27E-04	2	6	44	14889
		Cell. comp	ruffle membrane			1.32E-04	2	8	36	16314
		Mol. func	PDZ domain binding			1.65E-04	4	58	76	15985
		Bio. proc	reproductive structure development			1.84E-04	6	57	219	14889
		Cell. comp	microtubule basal body			1.88E-04	2	8	43	16314
		Bio. proc	cellular component organization at cellular level			2.03E-04	19	57	2112	14889
		Bio. proc	protein catabolic process			2.83E-04	5	25	359	14889
		Bio. proc	microtubule nucleation			3.06E-04	2	50	8	14889
		Bio. proc	protein ubiquitination			3.39E-04	6	50	281	14889
		Bio. proc	cellular component organization or biogenesis at cellular level			3.54E-04	19	57	2203	14889
		Bio. proc	midbrain-hindbrain boundary initiation			4.03E-04	1	6	1	14889
		Bio. proc	prechordal plate formation			4.03E-04	1	6	1	14889
		Bio. proc	cellular macromolecule catabolic process			4.05E-04	5	25	388	14889
		Bio. proc	regulation of insulin secretion			4.18E-04	3	25	88	14889
39	96	Bio. proc	complement activation	84	19	6.30E-06	3	15	37	14889	ENSMUSP00000025271		Reg2, Psp, E030030F06Rik, Icam5, Le51, Gabrr2, Scg2, Serpina1e, Mrgprh, Alg12, Tpte, Lrrc24, Foxa3, Lcp2, Clnk, Epm2a, C230029D21Rik, Indol1, Pkd2l2, Epsti1, Mbl2, Adad1, 4932416H05Rik, Krtap16-8, Ctsq, Krt7, Ccdc85a, Neurog1, Nsg2, Krtap16-7, Muc15, Gpx6, Ca10, Tbxa2r, C8b, Zfp14, Gpr6, Atp6v1g1, ENSMUSP00000070322, Tctex1d1, 4930448D08Rik, ENSMUSP00000057445, Tas2r110, Msgn1, Magea4, AF067063, …
		Bio. proc	protein activation cascade			7.40E-06	3	15	39	14889
		Cell. comp	membrane attack complex			1.89E-05	2	16	7	16314
		Bio. proc	humoral immune response			3.48E-05	3	15	65	14889
		Cell. comp	presynaptic active zone			4.49E-05	2	14	12	16314
		Mol. func	monocarboxylic acid transmembrane transporter activity			1.08E-04	2	14	18	15985
		Mol. func	monocarboxylic acid transport			1.08E-04	2	14	18	15985
		Bio. proc	complement activation. classical pathway			1.13E-04	3	59	24	14889
		Mol. func	protein tyrosine/serine/threonine phosphatase activity			2.58E-04	2	10	39	15985
		Bio. proc	immunoglobulin mediated immune response			3.09E-04	4	59	82	14889
		Bio. proc	activation of immune response			3.13E-04	3	15	136	14889
		Bio. proc	B cell mediated immunity			3.39E-04	4	59	84	14889
		Mol. func	beta2-adrenergic receptor activity			3.75E-04	1	6	1	15985
		Bio. proc	humoral immune response mediated by circulating immunoglobulin			4.17E-04	3	59	37	14889
		Bio. proc	positive regulation of activation of membrane attack complex			4.70E-04	1	7	1	14889
		Bio. proc	positive regulation of complement activation			4.70E-04	1	7	1	14889
		Bio. proc	positive regulation of protein activation cascade			4.70E-04	1	7	1	14889
		Bio. proc	positive regulation of the force of heart contraction by epinephrine			4.70E-04	1	7	1	14889
		Bio. proc	G-protein signaling. coupled to cAMP nucleotide second messenger			5.45E-04	2	7	77	14889
		Bio. proc	G-protein signaling. coupled to cyclic nucleotide second messenger			6.49E-04	2	7	84	14889
36	97	Cell. comp	ribosome	98	72	1.93E-47	30	48	184	16314	ENSMUSP00000025271		Bat1a, Rps15, Pscd2, ENSMUSP00000066276, Psmb1, mszf55-1, Tfam, Stoml2, Hcc1, Taf10, Ndufa7, Tomm7, Polr2h, Mrpl1, Ppp1r8, A330043J11Rik, Rbpms, Mea1, Bat3, ENSMUSP00000033839, Cbr1, Clk2, Atxn2, Ktn1, Actg1, Nrd1, Smarca4, AI503316, Safb, Rpl6, ENSMUSP00000079074, Pkm2, Pum2, Mbip, Rplp1, Rpl8, Rpl4, ENSMUSP00000071856, Rps5, ENSMUSP00000009097, Eef1a1, Rps17, ENSMUSP00000086016, ENSMUSP00000071…
		Mol. func	structural constituent of ribosome			1.31E-46	28	47	142	15985
		Bio. proc	translation			6.87E-41	30	41	346	14889
		Cell. comp	ribonucleoprotein complex			9.00E-41	38	70	458	16314
		Mol. func	structural molecule activity			2.53E-34	29	47	426	15985
		Cell. comp	cytosolic ribosome			6.30E-29	14	48	30	16314
		Cell. comp	macromolecular complex			2.21E-27	55	71	2977	16314
		Bio. proc	cellular protein metabolic process			2.99E-27	37	41	2142	14889
		Cell. comp	small ribosomal subunit			1.07E-24	13	48	38	16314
		Bio. proc	protein metabolic process			1.00E-23	44	54	2731	14889
		Cell. comp	cytosolic small ribosomal subunit			2.86E-23	11	48	22	16314
		Cell. comp	cytosolic part			7.49E-21	15	61	97	16314
		Cell. comp	intracellular non-membrane-bounded organelle			1.71E-20	44	70	2356	16314
		Cell. comp	non-membrane-bounded organelle			1.71E-20	44	70	2356	16314
		Bio. proc	gene expression			3.72E-19	45	62	2954	14889
		Bio. proc	cellular macromolecule biosynthetic process			8.55E-18	33	41	2731	14889
		Bio. proc	cellular biosynthetic process			1.79E-17	46	62	3430	14889
		Bio. proc	macromolecule biosynthetic process			1.87E-17	33	41	2800	14889
		Bio. proc	biosynthetic process			6.43E-17	46	62	3537	14889
		Bio. proc	cellular macromolecule metabolic process			7.02E-17	38	41	4518	14889
27	98	Cell. comp	main axon	28	14	9.72E-05	2	8	31	16314	ENSMUSP00000025271		Vwf, Gk-rs2, Slco1c1, Tmprss5, Kcna1, Slc1a2, 1700020D05Rik, Npnt, ENSMUSP00000096247, Znf289, Rdh7, ENSMUSP00000028299, Olfr1254, V1rc13, Eif4e, Prr15, Cd177, Tinag, LOC624549, Cyp3a16, Cts8, Gpr37, Prl7a1, Olfr748, Olfr770, Fbxw14, Cryga, Klk1b16
		Mol. func</nobr>	cysteine-type endopeptidase activity</nobr>			7.96E-04	2	11	62	15985
48	99	Bio. proc	peptide transport	84	28	2.84E-04	4	33	145	14889	ENSMUSP00000025271		Hist1h2ba, Cyp2d12, Vav1, Abo, C77070, B3gnt4, Cd6, Hrh3, Cldn13, Insrr, Mcptl, ENSMUSP00000051851, Cort, Itih4, Cst8, Tmod4, Clec4f, Olfr1016, Ferd3l, Pdyn, Rab13, U2af2, C78859, Mettl7b, Slc24a1, Cpa2, Icam4, Prss21, Pcdhb5b, Drd4, Abcc4, Bcl2a1c, Rasgrp4, Vmn2r90, Ccr7, ENSMUSP00000031937, Plxnb2, Mybph, Olfr782, Tpbpa, Esx1, ENSMUSP00000096906, Mlxipl, Inpp5d, 9430028N04Rik, Ctse, LOC10003967…
		Bio. proc	intracellular signal transduction			3.00E-04	13	49	1345	14889
		Bio. proc	regulation of small GTPase mediated signal transduction			3.09E-04	5	40	223	14889
		Bio. proc	negative regulation of macromolecule biosynthetic process			3.20E-04	4	8	717	14889
		Bio. proc	positive regulation of hormone secretion			3.27E-04	3	33	61	14889
		Bio. proc	negative regulation of cellular biosynthetic process			3.55E-04	4	8	737	14889
		Bio. proc	small GTPase mediated signal transduction			3.62E-04	8	62	425	14889
		Bio. proc	negative regulation of biosynthetic process			3.80E-04	4	8	750	14889
		Bio. proc	negative regulation of macromolecule metabolic process			4.13E-04	5	12	887	14889
		Bio. proc	regulation of cholesterol transport			4.30E-04	2	21	22	14889
		Bio. proc	regulation of sterol transport			4.30E-04	2	21	22	14889
		Bio. proc	Ras protein signal transduction			4.50E-04	5	40	242	14889
		Bio. proc	positive regulation of Ras GTPase activity			4.75E-04	3	40	57	14889
		Mol. func	carbohydrate response element binding			5.01E-04	1	8	1	15985
		Mol. func	inositol-4.5-bisphosphate 5-phosphatase activity			5.01E-04	1	8	1	15985
		Bio. proc	regulation of cellular ketone metabolic process			5.12E-04	3	33	71	14889
		Bio. proc	carbohydrate mediated signaling			5.37E-04	1	8	1	14889
		Bio. proc	cellular response to L-ascorbic acid			5.37E-04	1	8	1	14889
		Bio. proc	cellular response to alkalinity			5.37E-04	1	8	1	14889
		Bio. proc	cellular response to pH			5.37E-04	1	8	1	14889
99	100	Cell. comp	intracellular part	90	77	8.42E-08	62	72	9265	16314			Etf1, Unc5c, Kcnh2, Rgs16, Dcakd, Ssu72, Dtx3, Fbln1, 4930528J18Rik, Doc4, Ubl7, Ascc1, Acly, Adnp2, Gnpat, Sae1, Sf3b2, Gcn5l2, Tpd52l2, Rnf14, Obfc2b, Atxn10, Numa1, Sfrs2, Psmb7, Cbx5, Smarcb1, ENSMUSP00000076801, Psmb2, Tubb5, Ppp2r1a, Centg3, Traf4, Arrb2, BC021381, ENSMUSP00000073289, ENSMUSP00000050937, Fbxw11, Unk, Vps72, Mapk6, Pctk1, Olfr659, Deaf1, Eef1g, Gnb2l1, Lmo4, ENSMUSP000000250…
		Cell. comp	intracellular			5.98E-07	62	72	9643	16314
		Bio. proc	regeneration			1.58E-05	3	7	116	14889
		Bio. proc	proteolysis involved in cellular protein catabolic process			2.54E-05	8	63	285	14889
		Cell. comp	nucleus			2.60E-05	23	40	4262	16314
		Bio. proc	cellular protein catabolic process			2.95E-05	8	63	291	14889
		Bio. proc	organelle organization			5.65E-05	6	9	1458	14889
		Bio. proc	regulation of cell projection organization			5.82E-05	4	17	194	14889
		Mol. func	threonine-type endopeptidase activity			5.99E-05	2	10	19	15985
		Mol. func	threonine-type peptidase activity			5.99E-05	2	10	19	15985
		Bio. proc	positive regulation of organelle organization			6.99E-05	3	9	143	14889
		Cell. comp	proteasome core complex			7.54E-05	2	12	18	16314
		Bio. proc	proteasomal ubiquitin-dependent protein catabolic process			9.07E-05	3	11	125	14889
		Cell. comp	cytoplasm			9.91E-05	47	72	6987	16314
		Bio. proc	proteasomal protein catabolic process			1.09E-04	3	11	133	14889
		Bio. proc	protein catabolic process			1.29E-04	8	63	359	14889
		Mol. func	GDP-dissociation inhibitor activity			1.82E-04	2	69	5	15985
		Bio. proc	cellular component organization at cellular level			1.89E-04	9	17	2112	14889
		Mol. func	lipid transport			2.05E-04	2	8	44	15985
		Mol. func	lipid transporter activity			2.05E-04	2	8	44	15985
47	101	Mol. func	glycerophosphoinositol inositolphosphodiesterase activity	63	6	3.13E-04	1	5	1	15985	ENSMUSP00000025271		Il3, Slitrk3, Spata16, EG622976, 2310047N11Rik, ENSMUSP00000010579, Ms4a4b, Gde3, ENSMUSP00000043461, Gm1008, 1700112J05Rik, Rbm11, ENSMUSP00000100411, ENSMUSP00000077828, Olfr521, ENSMUSP00000076053, Accn3, Adamts19, Lin7a, 4930402F06Rik, Gpr152, ENSMUSP00000066490, ENSMUSP00000073304, 4930471G03Rik, ENSMUSP00000096128, Iqcf1, D4Wsu114e, ENSMUSP00000068972, Olfr50, ENSMUSP00000022537, ENSMUSP000…
		Bio. proc	cytokinin biosynthetic process			3.36E-04	1	5	1	14889
		Bio. proc	cytokinin metabolic process			3.36E-04	1	5	1	14889
		Mol. func	interleukin-3 receptor binding			5.01E-04	1	8	1	15985
		Bio. proc	acylglycerol homeostasis			5.37E-04	1	4	2	14889
		Bio. proc	glycerol metabolic process			7.83E-04	2	27	23	14889
		Bio. proc	negative regulation of phospholipase activity			8.06E-04	1	4	3	14889
		Bio. proc</nobr>	alditol metabolic process</nobr>			9.26E-04	2	27	25	14889
24	102	Bio. proc	heart trabecula formation	48	41	1.78E-05	2	9	11	14889	ENSMUSP00000025271		Tlr4, Cav2, ENSMUSP00000059598, Tbx15, Pacsin3, Fdx1, Dusp1, ENSMUSP00000034522, Camk2n2, EG435616, Ech1, ENSMUSP00000093825, Rnase9, Ccdc37, Sertad1, Olfr54, Acbd4, Chst11, Shc4, Kcnk2, Rapgef3, Nox4, Dagla, Cpne8, LOC381484, Hoxc8, Ltbp1, OTTMUSG00000001284, Col16a1, 1110046J04Rik, 4833414E09Rik, Sgk269, ENSMUSP00000027168, Mgat5, Olfr62, Itgbl1, ENSMUSP00000023111, Fosl2, B4galnt1, Tenc1, Cdkn…
		Bio. proc	heart trabecular <FONT style="BACKGROUND-COLOR: yellow">morpho</FONT>genesis			3.40E-05	2	9	15	14889
		Bio. proc	trabecula formation			6.14E-05	2	9	20	14889
		Bio. proc	trabecula <FONT style="BACKGROUND-COLOR: yellow">morpho</FONT>genesis			8.90E-05	2	9	24	14889
		Bio. proc	signal transduction			2.63E-04	12	23	2739	14889
		Bio. proc	transforming growth factor beta receptor signaling pathway			4.45E-04	3	23	98	14889
		Mol. func	(N-acetylneuraminyl)-galactosylglucosylceramide N-acetylgalactosaminyltransferase activity			5.01E-04	1	8	1	15985
		Mol. func	transforming growth factor beta receptor activity. type III			5.01E-04	1	8	1	15985
		Bio. proc	cellular response to stimulus			5.21E-04	13	23	3421	14889
		Bio. proc	stabilization of membrane potential			5.37E-04	1	8	1	14889
		Bio. proc	response to luteinizing hormone stimulus			6.05E-04	1	9	1	14889
		Bio. proc	positive regulation of ERK1 and ERK2 cascade			6.70E-04	2	11	53	14889
		Mol. func	protein kinase regulator activity			7.04E-04	3	35	80	15985
		Bio. proc	negative regulation of interleukin-23 production			7.39E-04	1	11	1	14889
		Bio. proc	positive regulation of interleukin-1 biosynthetic process			7.39E-04	1	11	1	14889
		Bio. proc	positive regulation of nucleotide-binding oligomerization domain containing 1 signaling pathway			7.39E-04	1	11	1	14889
		Bio. proc	positive regulation of nucleotide-binding oligomerization domain containing 2 signaling pathway			7.39E-04	1	11	1	14889
		Bio. proc	positive regulation of nucleotide-binding oligomerization domain containing signaling pathway			7.39E-04	1	11	1	14889
		Bio. proc	regulation of interleukin-1 biosynthetic process			7.39E-04	1	11	1	14889
		Bio. proc	signaling			7.59E-04	12	23	3057	14889
113	103	Bio. proc	DNA strand elongation	65	29	1.02E-04	2	29	8	14889			Arhgap12, Ttc23, ENSMUSP00000020280, Khk, Upf1, Gpr33, Lrrc56, Sox13, Rap2ip, ENSMUSP00000026817, BC003266, Cables2, Dmkn, Ckap5, Sytl3, Gtf3c1, Recql5, Olfr92, ENSMUSP00000055527, ENSMUSP00000026583, Olfr347, Usf1, Gm1631, Dab1, ENSMUSP00000048319, Mdm4, Ncaph2, Oxa1l, Ira1, Gmcl1, ENSMUSP00000081611, Fbxo21, ENSMUSP00000066552, Ipo8, Sfrs14, Ccdc21, Itch, Setd3, R3hdm1, Cenpf, Olfr178, Rad52, 2…
		Bio. proc	cell cycle			2.10E-04	4	6	936	14889
		Mol. func	dioxygenase activity			2.78E-04	2	7	59	15985
		Mol. func	oxidoreductase activity. acting on single donors with incorporation of molecular oxygen. incorporation of two atoms of oxygen			2.78E-04	2	7	59	15985
		Mol. func	oxidoreductase activity. acting on single donors with incorporation of molecular oxygen			2.88E-04	2	7	60	15985
		Bio. proc	cell-cell adhesion involved in neuronal-glial interactions involved in cerebral cortex radial glia guided migration			4.03E-04	1	6	1	14889
		Bio. proc	late viral mRNA transcription			4.03E-04	1	6	1	14889
		Bio. proc	leading strand elongation			4.03E-04	1	6	1	14889
		Bio. proc	neuronal-glial interaction involved in cerebral cortex radial glia guided migration			4.03E-04	1	6	1	14889
		Cell. comp	Holliday junction resolvase complex			4.29E-04	1	7	1	16314
		Mol. func	crossover junction endodeoxyribonuclease activity			4.38E-04	1	7	1	15985
		Mol. func	hypocretin receptor binding			5.01E-04	1	8	1	15985
		Mol. func	telomeric template RNA reverse transcriptase activity			5.01E-04	1	8	1	15985
		Mol. func	thromboxane-A synthase activity			5.01E-04	1	8	1	15985
		Mol. func	type 1 hypocretin receptor binding			5.01E-04	1	8	1	15985
		Mol. func	type 2 hypocretin receptor binding			5.01E-04	1	8	1	15985
		Bio. proc	DNA repair			5.35E-04	3	9	285	14889
		Bio. proc	protein deubiquitination			6.04E-04	2	12	46	14889
		Bio. proc	DNA metabolic process			6.59E-04	8	47	622	14889
		Bio. proc	double-strand break repair			7.04E-04	2	9	67	14889
89	104	Mol. func	Rab GTPase binding	22	13	4.27E-04	2	15	33	15985			BC050210, ENSMUSP00000010280, Ggt6, Tmem146, Olfr94, Ly6k, EG625054, C630013B14Rik, ENSMUSP00000082948, Rims4, Gm9, Scn2b, Myrip, ENSMUSP00000078302, Ccdc112, ZBTB45, ENSMUSP00000001631, Zfp341, Whrn, Gtsf1, Smpdl3b, C730049O14Rik
		Cell. comp	nonmotile primary cilium			4.94E-04	2	10	55	16314
		Cell. comp</nobr>	primary cilium</nobr>			7.10E-04	2	10	66	16314
16	105	Mol. func	cytokine receptor activity	81	44	4.37E-07	4	16	65	15985	ENSMUSP00000025271		Tcfe2a, Ppp1r16b, ENSMUSP00000058140, Olfr661, Plac1, Hnrpm, Dlx3, Slc38a3, V1rc12, Vsnl1, Ccl28, Cplx1, Arpp21, mKIAA3015, ENSMUSP00000023385, Serpini2, Ptprt, Pik3cd, Chrm4, Cd7, Krt33a, 4930471D02Rik, Azgp1, D8Ertd158e, Kcnj6, Neurod2, Zfat1, Tac4, Ckt2, ENSMUSP00000045363, Gbp5, 8030488J09Rik, Btn1a1, Hapln2, 4930572P05Rik, Fxyd4, LOC434166, Tssc6, V1re9, Dscaml1, Mzf1, Psapl1, Cox8c, Cox4i2,…
		Mol. func	cytokine-mediated signaling pathway			4.37E-07	4	16	65	15985
		Mol. func	cytokine binding			2.10E-06	4	16	96	15985
		Bio. proc	regulation of multicellular organismal process			8.36E-05	11	32	1376	14889
		Bio. proc	lymphocyte apoptosis			8.47E-05	2	6	36	14889
		Mol. func	protein dimerization activity			9.54E-05	8	38	630	15985
		Bio. proc	response to electrical stimulus			9.67E-05	2	9	25	14889
		Bio. proc	lymphocyte homeostasis			1.21E-04	2	6	43	14889
		Bio. proc	leukocyte apoptosis			1.27E-04	2	6	44	14889
		Mol. func	signaling receptor activity			1.31E-04	8	16	1780	15985
		Bio. proc	leukocyte homeostasis			1.33E-04	2	6	45	14889
		Bio. proc	positive regulation of T cell differentiation			1.45E-04	2	6	47	14889
		Bio. proc	positive regulation of chemokine production			1.60E-04	2	11	26	14889
		Bio. proc	negative regulation of T cell activation			1.85E-04	2	6	53	14889
		Bio. proc	positive regulation of lymphocyte differentiation			1.85E-04	2	6	53	14889
		Mol. func	cytochrome-c oxidase activity			2.66E-04	2	14	28	15985
		Mol. func	heme-copper terminal oxidase activity			2.66E-04	2	14	28	15985
		Mol. func	oxidoreductase activity. acting on a heme group of donors. oxygen as acceptor			2.66E-04	2	14	28	15985
		Mol. func	oxidoreductase activity. acting on a heme group of donors			2.85E-04	2	14	29	15985
		Bio. proc	negative regulation of biological process			3.01E-04	13	32	2174	14889
115	106	Bio. proc	astrocyte development	95	45	1.39E-05	2	8	11	14889			Jarid1b, Gabrq, Adora2a, Abcg5, Prb1, Napsa, Olfr122, Ncald, ENSMUSP00000022051, Gp1bb, Olfr1045, Lamc3, Mageb1, Kiaa0460, 2310058D17Rik, Grm8, Prkcb, Capn5, Lhb, Dmbx1, ENSMUSP00000092421, Amelx, Rarres2, Gfra3, Hsd17b2, Scgn, ENSMUSP00000034862, Hmx1, Olfr1349, Bach2, Hist1h2bp, Steap3, Ndp, Aldh1l1, Tst, Nol3, Mknk1, Slc22a12, Olfr18, ENSMUSP00000050703, Pias4, Bcmo1, 4930432F04Rik, Cd200, Vpr…
		Bio. proc	regulation of neurotransmitter secretion			1.41E-04	2	10	27	14889
		Bio. proc	excretion			1.49E-04	2	8	35	14889
		Cell. comp	plasma membrane part			1.71E-04	6	12	1325	16314
		Bio. proc	cell death			1.72E-04	6	12	1211	14889
		Bio. proc	death			1.76E-04	6	12	1216	14889
		Bio. proc	astrocyte differentiation			2.05E-04	2	8	41	14889
		Bio. proc	regulation of neurotransmitter transport			2.25E-04	2	10	34	14889
		Bio. proc	ion transport			2.30E-04	11	58	802	14889
		Cell. comp	plasma membrane			2.38E-04	16	36	2956	16314
		Bio. proc	negative regulation of transcription from RNA polymerase II promoter by nuclear hormone receptor			2.69E-04	1	4	1	14889
		Cell. comp	synaptic membrane			2.79E-04	3	12	182	16314
		Bio. proc	regulation of transcription from RNA polymerase II promoter by nuclear hormone receptor			3.09E-04	2	58	7	14889
		Mol. func	beta-carotene 15.15'-monooxygenase activity			3.13E-04	1	5	1	15985
		Bio. proc	glial cell development			3.18E-04	2	8	51	14889
		Cell. comp	cell periphery			3.31E-04	16	36	3039	16314
		Bio. proc	synaptic transmission. glutamatergic			3.96E-04	2	10	45	14889
		Bio. proc	positive regulation of vacuole organization			4.03E-04	1	6	1	14889
		Bio. proc	sphinganine-1-phosphate biosynthetic process			4.03E-04	1	6	1	14889
		Bio. proc	multicellular organismal development			4.16E-04	7	9	3111	14889
11	107	Cell. comp	central element	84	46	2.70E-06	2	9	5	16314	ENSMUSP00000025271		Rarb, RARB, Spint1, Cacng3, Hhex, ENSMUSP00000073873, ENSMUSP00000053235, Tcfap4, Kcnj10, Tbx4, 6620401J10Rik, ENSMUSP00000084824, Cdk2ap2, mKIAA2026, Btbd16, Tnfrsf25, Serpinb11, ENSMUSP00000081488, Maz, Elmo1, Sycp1, Polr2a, Incenp, ENSMUSP00000066819, Olfr362, B230220B15Rik, Syk, Atg4a, Bcl6b, Vil2, Oprk1, Slc25a25, Hgfac, Il15ra, Mia2, Gucy2c, Col14a1, Klf1, Wnt3a, Agmat, Vax2, Drd2, Znf524, …
		Bio. proc	positive regulation of receptor internalization			3.25E-06	2	9	5	14889
		Bio. proc	regulation of receptor internalization			1.17E-05	2	9	9	14889
		Bio. proc	embryonic organ development			2.10E-05	8	57	308	14889
		Bio. proc	negative regulation of behavior			3.88E-05	2	9	16	14889
		Bio. proc	positive regulation of receptor-mediated endocytosis			3.88E-05	2	9	16	14889
		Bio. proc	placenta blood vessel development			6.90E-05	2	10	19	14889
		Cell. comp	synaptonemal complex			8.06E-05	2	9	25	16314
		Bio. proc	regulation of receptor-mediated endocytosis			1.05E-04	2	9	26	14889
		Bio. proc	receptor internalization			1.40E-04	2	9	30	14889
		Bio. proc	neuroblast proliferation			2.63E-04	2	9	41	14889
		Bio. proc	labyrinthine layer development			2.67E-04	2	10	37	14889
		Bio. proc	negative regulation of hormone secretion			3.61E-04	2	9	48	14889
		Mol. func	regulation of transcription. DNA-dependent			3.62E-04	4	9	689	15985
		Mol. func	sequence-specific DNA binding transcription factor activity			3.62E-04	4	9	689	15985
		Mol. func	nucleic acid binding transcription factor activity			3.67E-04	4	9	691	15985
		Bio. proc	organ development			3.83E-04	18	57	2030	14889
		Mol. func	serine-type endopeptidase activity			3.91E-04	6	63	244	15985
		Bio. proc	positive regulation of endocytosis			4.24E-04	2	9	52	14889
		Mol. func	transcription regulatory region sequence-specific DNA binding			4.36E-04	4	9	723	15985
112	108	Bio. proc	somatic diversification of immunoglobulins	97	73	8.02E-06	4	52	37	14889			Stat6, Avil, ENSMUSP00000034621, Oraov1, Rnf135, Lass5, ENSMUSP00000079117, Gpr175, Cc2d1a, Siae, Lrp9, ENSMUSP00000031597, ADAM15v2, Fuca1, Nucb1, Rusc2, Cyb561d2, Sh2b3, Cacng2, Stat3, Sntb2, Slc6a8, Jam2, ENSMUSP00000075110, Edg2, Pqlc1, 9330178D15, Slc39a14, Onpep, Evc, Fbxo17, Trim16, Mfrp, Olfr307, Ptprk, Dusp14, Dhtkd1, Epb41l1, V1rc32, ENSMUSP00000038150, Foxp1, Olfr608, Tnfrsf1b, A930003…
		Bio. proc	somatic diversification of immune receptors			1.62E-05	4	52	44	14889
		Mol. func	inositol 1.4.5-trisphosphate-sensitive calcium-release channel activity			3.48E-05	2	55	3	15985
		Mol. func	inositol phosphate-mediated signaling			3.48E-05	2	55	3	15985
		Bio. proc	immunoglobulin production			5.96E-05	4	52	61	14889
		Mol. func	inositol 1.4.5 trisphosphate binding			6.94E-05	2	55	4	15985
		Bio. proc	peptidyl-tyrosine dephosphorylation			1.13E-04	2	9	27	14889
		Bio. proc	regulation of immunoglobulin production			1.86E-04	3	52	32	14889
		Bio. proc	production of molecular mediator of immune response			2.27E-04	4	52	86	14889
		Bio. proc	somatic recombination of immunoglobulin gene segments			2.43E-04	3	52	35	14889
		Cell. comp	cell			2.75E-04	68	71	13212	16314
		Cell. comp	cell part			2.75E-04	68	71	13212	16314
		Bio. proc	metal ion transport			3.10E-04	3	5	476	14889
		Bio. proc	positive regulation of isotype switching			3.26E-04	2	37	11	14889
		Bio. proc	positive regulation of DNA recombination			3.90E-04	2	37	12	14889
		Bio. proc	somatic cell DNA recombination			4.19E-04	3	52	42	14889
		Bio. proc	somatic diversification of immune receptors via germline recombination within a single locus			4.19E-04	3	52	42	14889
		Mol. func	acetylesterase activity			4.38E-04	1	7	1	15985
		Mol. func	creatine transport			4.38E-04	1	7	1	15985
		Mol. func	creatine transporter activity			4.38E-04	1	7	1	15985
23	109	Bio. proc	defense response to Gram-positive bacterium	99	22	1.54E-05	3	18	41	14889	ENSMUSP00000025271		Nr5a1, Mbl1, Tyr, ENSMUSP00000074064, Fgr, Tktl1, Fpgs, Prss22, Tbc1d10a, Lce1i, Atoh1, ENSMUSP00000043825, Kremen1, Olfr1333, Gm1960, Spef1, Lbp, Olfr161, Abcb8, EG331529, D4Ertd429e, Rsad2, Olfr1214, Aqp4, Dgat2, Gbgt1, Ccl4, Hr, Ptpro, ENSMUSP00000052086, Tbc1d8, Creb3l1, Olfr1310, ENSMUSP00000076850, Acrv1, Clec4g, Olfr1278, Nol6, Lrch4, 4933428P19Rik, Hspb7, Slc2a5, Ntrk3, Tlx2, Htr3a, Cetn1…
		Bio. proc	phagocytosis			9.12E-05	3	18	74	14889
		Bio. proc	defense response			9.84E-05	7	27	629	14889
		Bio. proc	growth involved in symbiotic interaction			2.09E-04	2	18	18	14889
		Bio. proc	growth of symbiont in host			2.09E-04	2	18	18	14889
		Bio. proc	growth of symbiont involved in interaction with host			2.09E-04	2	18	18	14889
		Bio. proc	modulation of growth of symbiont involved in interaction with host			2.09E-04	2	18	18	14889
		Bio. proc	negative regulation of growth of symbiont in host			2.09E-04	2	18	18	14889
		Bio. proc	negative regulation of growth of symbiont involved in interaction with host			2.09E-04	2	18	18	14889
		Bio. proc	regulation of growth of symbiont in host			2.09E-04	2	18	18	14889
		Bio. proc	neuron fate specification			2.21E-04	3	74	24	14889
		Bio. proc	regulation of symbiosis. encompassing mutualism through parasitism			2.59E-04	2	18	20	14889
		Bio. proc	immune effector process			3.25E-04	4	18	285	14889
		Bio. proc	negative regulation of multi-organism process			3.44E-04	2	18	23	14889
		Bio. proc	renal system process			3.46E-04	2	9	47	14889
		Bio. proc	negative regulation of glycoprotein biosynthetic process			3.61E-04	2	74	6	14889
		Bio. proc	defense response to bacterium			3.63E-04	3	18	118	14889
		Cell. comp	microtubule-based flagellum			4.46E-04	3	79	31	16314
		Bio. proc	immune system process			4.77E-04	8	27	1080	14889
		Bio. proc	immune response			4.87E-04	6	27	577	14889
33	110	Mol. func</nobr>	protein serine/threonine/tyrosine kinase activity</nobr>	28	7	6.89E-04	2	25	25	15985	ENSMUSP00000025271		Ppp4c, Mtvr2, ENSMUSP00000059258, Clk4, Nosip, Bola2, Tarsl2, Mpdu1, Ints8, Ttbk2, Cenpa, Nhp2l1, Ttc1, Fbxw2, Znf622, Taar2, Armc1, Ubxd7, ENSMUSP00000080904, Adssl1, Pvrl3, Ccnc, Olfr930, Agrn, Ttc5, Lin37, Mrpl34, Mrps11
21	111	Mol. func	3'.5'-cyclic-GMP phosphodiesterase activity	64	10	1.20E-05	2	8	11	15985	ENSMUSP00000025271		Rab40b, Amacr, Rtn4rl1, Tbc1d2, Fam13c1, Smad3, Atrnl1, ENSMUSP00000067810, Cd99l2, Cgi112, ENSMUSP00000095495, Ptrf, A130013F12Rik, Ifi47, Ctcf, Isg20, ENSMUSP00000066406, ENSMUSP00000054383, ENSMUSP00000075912, Pcdhb14, Dnm1, A730094L24Rik, Nab2, Cyld, Pdgfa, ENSMUSP00000038002, Olfr309, Pde10a, Pde5a, 3632454L22Rik, A330023F24Rik, Slc12a2, Hist2h2be, Arvcf, Gpr141, OTTMUSG00000010965, Adam5, N…
		Mol. func	cGMP binding			1.20E-05	2	8	11	15985
		Mol. func	GMP binding			1.44E-05	2	8	12	15985
		Mol. func	3'.5'-cyclic-nucleotide phosphodiesterase activity			5.04E-05	2	8	22	15985
		Mol. func	cyclic-nucleotide phosphodiesterase activity			5.52E-05	2	8	23	15985
		Mol. func	cyclic nucleotide binding			6.54E-05	2	8	25	15985
		Bio. proc	response to defenses of other organism involved in symbiotic interaction			1.78E-04	2	44	7	14889
		Bio. proc	response to host			1.78E-04	2	44	7	14889
		Bio. proc	response to host defenses			1.78E-04	2	44	7	14889
		Bio. proc	regulation of transcription factor import into nucleus			2.37E-04	3	44	41	14889
		Bio. proc	transcription factor import into nucleus			2.74E-04	3	44	43	14889
		Mol. func	chromatin DNA binding			3.83E-04	2	26	18	15985
		Bio. proc	regulation of branching involved in salivary gland <FONT style="BACKGROUND-COLOR: yellow">morpho</FONT>genesis by epithelial-mesenchymal signaling			5.37E-04	1	8	1	14889
		Mol. func	phosphoric diester hydrolase activity			5.97E-04	2	8	75	15985
		Bio. proc	positive regulation of type III interferon production			6.05E-04	1	9	1	14889
		Bio. proc	regulation of type III interferon production			6.05E-04	1	9	1	14889
		Bio. proc	type III interferon production			6.05E-04	1	9	1	14889
		Bio. proc</nobr>	negative regulation of cell activation</nobr>			9.03E-04	2	8	86	14889
102	112	Mol. func	carbohydrate binding	33	78	2.50E-07	7	21	361	15985			Pcolce, Tbx18, Cd109, Pla2g4a, 4930533I22Rik, Pdgfc, ENSMUSP00000095265, Srpx2, Gpnmb, Cav1, Tm4sf1, Olfr171, Emp3, Ppap2a, Anxa1, Gpr146, Bgn, S100a4, Emp1, Dynlt3, Nfix, Lgals3, Cd34, Cyp26b1, Mbnl1, Pon3, Omd, Mnda, Cd302, Ccdc80, Ephx1, Synpo, Olfr1356
		Bio. proc	arachidonic acid secretion			2.67E-06	3	28	15	14889
		Bio. proc	icosanoid secretion			7.74E-06	3	28	21	14889
		Bio. proc	icosanoid transport			8.96E-06	3	28	22	14889
		Bio. proc	acid secretion			1.17E-05	3	28	24	14889
		Cell. comp	extracellular region			1.36E-05	12	30	1617	16314
		Bio. proc	long-chain fatty acid transport			1.50E-05	3	28	26	14889
		Bio. proc	positive regulation of prostaglandin biosynthetic process			2.04E-05	2	28	4	14889
		Bio. proc	positive regulation of vesicle fusion			2.04E-05	2	28	4	14889
		Bio. proc	regulation of prostaglandin biosynthetic process			2.04E-05	2	28	4	14889
		Mol. func	glycosaminoglycan binding			2.46E-05	4	21	133	15985
		Cell. comp	extracellular region part			2.68E-05	9	30	919	16314
		Mol. func	peptidase activator activity			3.11E-05	2	7	20	15985
		Mol. func	positive regulation of peptidase activity			3.11E-05	2	7	20	15985
		Bio. proc	regulation of vesicle fusion			3.40E-05	2	28	5	14889
		Mol. func	polysaccharide binding			3.84E-05	4	21	149	15985
		Mol. func	pattern binding			4.48E-05	4	21	155	15985
		Bio. proc	fatty acid transport			5.62E-05	3	28	40	14889
		Bio. proc	regulation of fatty acid metabolic process			8.57E-05	3	28	46	14889
		Bio. proc	peptide cross-linking			8.90E-05	2	9	24	14889
116	113	Cell. comp	intracellular organelle	58	81	4.19E-06	41	51	8021	16314			Nup37, Lancl1, Ap1m1, Gba2, Alkbh4, Tmem14c, Pole3, Ap1g1, Egln2, Vps36, Tbc1d17, Epc1, Dctn1, Epo, Ykt6, Disc1, Isca1, ENSMUSP00000002473, Maea, Csnk2a2, Map4k3, Fam76a, Sirt7, ENSMUSP00000040045, Rnf20, Nfatc3, Cebpg, Ttc30a1, E2f3, Zfp37, Yap1, Dnmt1, Pik3c3, Cnot8, Eftud2, Nup93, ENSMUSP00000063244, Usp39, ENSMUSP00000005825, ENSMUSP00000029445, Abhd10, Ascc2, ENSMUSP00000050658, Ift20, Mad2l…
		Cell. comp	organelle			4.49E-06	41	51	8038	16314
		Cell. comp	intracellular membrane-bounded organelle			1.05E-05	38	51	7208	16314
		Cell. comp	membrane-bounded organelle			1.11E-05	38	51	7222	16314
		Cell. comp	intracellular			2.47E-05	44	51	9643	16314
		Cell. comp	protein complex			5.15E-05	16	37	2526	16314
		Cell. comp	nucleus			7.58E-05	21	37	4262	16314
		Cell. comp	intracellular part			1.02E-04	42	51	9265	16314
		Bio. proc	positive regulation of macromolecule metabolic process			1.26E-04	7	16	1195	14889
		Bio. proc	regulation of cellular macromolecule biosynthetic process			1.82E-04	18	50	2216	14889
		Bio. proc	positive regulation of nucleobase-containing compound metabolic process			1.94E-04	6	16	874	14889
		Bio. proc	positive regulation of metabolic process			2.05E-04	7	16	1290	14889
		Bio. proc	regulation of transcription. DNA-dependent			2.14E-04	17	50	2037	14889
		Bio. proc	positive regulation of macromolecule biosynthetic process			2.15E-04	6	16	891	14889
		Bio. proc	regulation of RNA biosynthetic process			2.17E-04	17	50	2039	14889
		Bio. proc	positive regulation of nitrogen compound metabolic process			2.18E-04	6	16	893	14889
		Bio. proc	regulation of macromolecule biosynthetic process			2.49E-04	18	50	2271	14889
		Bio. proc	regulation of RNA metabolic process			2.81E-04	17	50	2083	14889
		Bio. proc	transcription. DNA-dependent			2.93E-04	17	50	2090	14889
		Bio. proc	positive regulation of cellular biosynthetic process			3.04E-04	6	16	949	14889
42	114	Cell. comp	Golgi apparatus part	74	62	1.98E-09	11	34	480	16314	ENSMUSP00000025271		Sf1, Inpp5b, BC038925, Elovl1, Rras2, Uso1, Pgm3, Ppm1m, Tmem16h, Dnajc16, Sdha, Vamp3, V1re13, Brwd2, Sec11a, Fam36a, Ogfod1, Olfr1043, Map2k1ip1, Rint1, Tessp3, Tmed5, Galnt1, Pofut2, Txndc1, Krtcap2, Olfr1519, Amfr, Lrig2, Cdipt, Fhod1, Fkrp, Rer1, LOC100039832, Pacsin2, C78339, Tnfaip1, Uap1, Copb2, Snx4, Copg, Ms4a5, Mobk1b, Acbd3, Rgp1, 2310021N16Rik, mKIAA0265, ENSMUSP00000091582, Atp6v1e1…
		Cell. comp	Golgi apparatus			4.79E-08	12	34	821	16314
		Cell. comp	Golgi membrane			5.89E-08	9	34	381	16314
		Cell. comp	endomembrane system			2.17E-07	17	52	1276	16314
		Cell. comp	organelle membrane			9.84E-07	19	52	1773	16314
		Cell. comp	cytoplasmic part			8.53E-06	31	53	4770	16314
		Cell. comp	endoplasmic reticulum membrane			1.52E-05	6	18	530	16314
		Cell. comp	nuclear outer membrane-endoplasmic reticulum membrane network			1.73E-05	6	18	542	16314
		Cell. comp	endoplasmic reticulum			3.30E-05	7	18	922	16314
		Cell. comp	endoplasmic reticulum part			3.31E-05	6	18	608	16314
		Cell. comp	COPI vesicle coat			3.85E-05	2	13	12	16314
		Cell. comp	COPI coated vesicle membrane			6.12E-05	2	13	15	16314
		Cell. comp	Golgi-associated vesicle			7.28E-05	3	29	46	16314
		Cell. comp	COPI-coated vesicle			7.92E-05	2	13	17	16314
		Cell. comp	intracellular organelle part			1.10E-04	27	52	4392	16314
		Mol. func	manganese ion binding			1.34E-04	3	50	32	15985
		Cell. comp	organelle part			1.49E-04	27	52	4465	16314
		Cell. comp	membrane part			1.80E-04	32	53	5776	16314
		Cell. comp	membrane			1.81E-04	36	53	6967	16314
		Cell. comp	Golgi-associated vesicle membrane			1.89E-04	2	13	26	16314
97	115	Cell. comp	PcG protein complex	30	16	2.75E-04	2	12	34	16314			Zfp451, Acsl4, Cenpk, Cenpc1, Kbtbd2, Ppp2r1b, Suv39h2, BC016423, EG638695, Olfr131, Atpaf2, Olfr486, Tsen15, Ppp4r1l, Polr3k, Defb14, ENSMUSP00000063895, Lsm8, ENSMUSP00000085103, Wdr45l, ENSMUSP00000058308, Prpf39, Olfr646, Ezh2, A430035B10Rik, Bpgm, Khdrbs1, Gfod1, Rnf2, Olfr847
		Cell. comp	chromosome			4.55E-04	5	23	477	16314
		Bio. proc	histone lysine methylation			6.18E-04	2	15	37	14889
		Mol. func	histone lysine methylation			6.21E-04	2	17	35	15985
		Mol. func	histone-lysine N-methyltransferase activity			6.21E-04	2	17	35	15985
		Cell. comp	histone methyltransferase complex			6.44E-04	2	12	52	16314
		Cell. comp	methyltransferase complex			6.44E-04	2	12	52	16314
		Mol. func	lysine N-methyltransferase activity			6.57E-04	2	17	36	15985
		Mol. func	peptidyl-lysine methylation			6.57E-04	2	17	36	15985
		Mol. func	protein-lysine N-methyltransferase activity			6.57E-04	2	17	36	15985
		Cell. comp	nuclear heterochromatin			7.09E-04	2	18	36	16314
		Cell. comp	chromosome. centromeric region			7.28E-04	3	23	127	16314
		Bio. proc	histone modification			8.06E-04	3	15	188	14889
		Bio. proc	covalent chromatin modification			8.83E-04	3	15	194	14889
		Mol. func	histone methylation			9.81E-04	2	17	44	15985
		Mol. func</nobr>	histone methyltransferase activity</nobr>			9.81E-04	2	17	44	15985
98	116	Bio. proc	embryonic cranial skeleton <FONT style="BACKGROUND-COLOR: yellow">morpho</FONT>genesis	77	11	2.10E-04	3	51	34	14889			Mapk13, B230217O12Rik, Slc16a7, P2ry2, C130020P16Rik, 2010309G21Rik, Hdac9, Mastr, LOC100042178, Hoxa2, Palmd, Tmem45a, Clec2d, Gfra1, ENSMUSP00000097648, Cd53, Itga3, BB211804, Inmt, Kirrel3, 4921531C22Rik, Hao1, 4933411B09Rik, Hivep2, Elovl7, Rorb, Gch1, Nav3, Clcf1, Rnf11, Aig1, Selenbp2, C430002N11Rik, Shc3, Il11ra1, Crip1, Mgll, ENSMUSP00000091334, Kiaa1524, Chrdl1, ENSMUSP00000084445, Olfr5…
		Bio. proc	insulin receptor signaling pathway			4.11E-04	2	8	58	14889
		Bio. proc	cellular response to iron ion starvation			4.70E-04	1	7	1	14889
		Bio. proc	embryonic viscerocranium <FONT style="BACKGROUND-COLOR: yellow">morpho</FONT>genesis			5.09E-04	2	51	10	14889
		Bio. proc	very long-chain fatty acid metabolic process			6.63E-04	2	22	26	14889
		Mol. func	carboxylesterase activity			7.97E-04	2	24	28	15985
		Mol. func	interleukin-11 binding			8.76E-04	1	14	1	15985
		Mol. func</nobr>	interleukin-11 receptor activity</nobr>			8.76E-04	1	14	1	15985
60	117	Cell. comp	extracellular region	87	51	1.17E-05	15	44	1617	16314	ENSMUSP00000025271		Cxcl14, Cyp4f3, Gsdm1, Cd3d, ENSMUSP00000100195, Mnx1, Ptpn5, Mlg1, ENSMUSP00000019037, Tex21, Ldhc, Il23a, Fhit, ENSMUSP00000022232, Ddefl1, ENSMUSP00000044028, Slc6a1, Vsig2, Slc22a18, Plxna2, Fetub, Hdhd3, Arl4d, Sema4f, Rfx1, ENSMUSP00000036997, F13b, ENSMUSP00000064479, Cav3, V1rc7, Folr4, Abca2, Il21r, Ufsp1, Trpc4, Plcb2, ENSMUSP00000068555, Xk, Smcp, Orm2, H2-Q5, Olfr245, Zpbp, Slc25a21, …
		Bio. proc	amino acid transport			3.06E-05	3	12	79	14889
		Bio. proc	response to lithium ion			5.66E-05	2	7	25	14889
		Bio. proc	lung development			1.26E-04	3	10	155	14889
		Bio. proc	respiratory tube development			1.31E-04	3	10	157	14889
		Bio. proc	carboxylic acid transport			1.35E-04	3	12	130	14889
		Bio. proc	membrane raft organization			1.39E-04	2	39	7	14889
		Bio. proc	organic acid transport			1.41E-04	3	12	132	14889
		Bio. proc	organic substance transport			1.54E-04	4	12	367	14889
		Bio. proc	amine transport			1.79E-04	3	12	143	14889
		Bio. proc	respiratory system development			1.93E-04	3	10	179	14889
		Mol. func	folic acid binding			1.96E-04	2	26	13	15985
		Bio. proc	regulation of cell differentiation			1.98E-04	4	7	750	14889
		Bio. proc	single fertilization			2.39E-04	2	7	51	14889
		Bio. proc	nitrogen compound transport			2.54E-04	3	12	161	14889
		Mol. func	vitamin transport			2.64E-04	2	26	15	15985
		Mol. func	vitamin transporter activity			2.64E-04	2	26	15	15985
		Cell. comp	zymogen granule membrane			3.16E-04	2	44	10	16314
		Bio. proc	localization			3.98E-04	14	26	3286	14889
		Mol. func	UFM1 hydrolase activity			4.38E-04	1	7	1	15985
103	118	Mol. func</nobr>	phosphatidylcholine transporter activity</nobr>	10	10	3.75E-04	1	6	1	15985			Pctp, ENSMUSP00000027637, Clec4a1, Heph, Antxrl, Slc6a14, Sox1, A330032B11Rik, ENSMUSP00000021438, ENSMUSP00000065710
