# Supplementary material for: An Integrative Approach to Inferring Gene Regulatory Module Networks
Source: PLoS One. 2012 Dec 20;7(12):e52836. doi: 10.1371/journal.pone.0052836 (PMC3527610; doi:10.1371/journal.pone.0052836)
Supplement: File S8 — Modules inferred in Use Case #2, Study 1. (TXT) [file pone.0052836.s008.txt]

#	Module	Ontology	Term	G	%	p-Value	List.Hits	List.Total	Pop.Hits	Pop.Total	Reg.	M.C.G.	Reg.	M.C.G.	Reg.	M.C.G.	Reg.	M.C.G.	Reg.	M.C.G.	Reg.	M.C.G.	Reg.	M.C.G.	Reg.	M.C.G.	Reg.	M.C.G.	Reg.	M.C.G.	Reg.	M.C.G.	Reg.	M.C.G.	Reg.	M.C.G.	Reg.	M.C.G.	Reg.	M.C.G.	Reg.	M.C.G.	Reg.	M.C.G.	Reg.	M.C.G.	Reg.	M.C.G.	Reg.
2	1	Bio. proc	immune system process	108	75	5.065E-18	31	68	1080	14889	Gnptab		Mybl2		Msx3		Ikzf1		Ccna2		C2ta		ENSMUSP00000096728		Trim25		Etv6		Tfap2a		ENSMUSP00000079177		Mef		Ep300		Gtf2ird1		Sp1		Ikzf3		Msx1		Wt1		Creb1		Trp73
		Bio. proc	immune response			2.506E-17	24	68	577	14889
		Bio. proc	cell activation			1.675E-15	21	68	484	14889
		Bio. proc	leukocyte activation			2.207E-15	20	68	428	14889
		Bio. proc	regulation of immune system process			5.538E-15	21	68	514	14889
		Bio. proc	regulation of leukocyte activation			1.139E-14	16	68	244	14889
		Bio. proc	regulation of lymphocyte activation			1.953E-14	15	68	207	14889
		Bio. proc	regulation of cell activation			2.729E-14	16	68	258	14889
		Bio. proc	regulation of T cell activation			1.268E-13	13	68	150	14889
		Bio. proc	T cell activation			2.96E-13	15	68	249	14889
		Bio. proc	lymphocyte activation			3.795E-13	17	68	363	14889
		Bio. proc	positive regulation of immune system process			1.763E-12	16	68	338	14889
		Bio. proc	response to stimulus			5.807E-12	50	68	4868	14889
		Bio. proc	positive regulation of T cell activation			3.35E-11	10	68	103	14889
		Bio. proc	positive regulation of lymphocyte activation			3.87E-11	11	68	142	14889
		Bio. proc	positive regulation of leukocyte activation			1.32E-10	11	68	159	14889
		Bio. proc	positive regulation of cell activation			2.1E-10	11	68	166	14889
		Cell. comp	external side of plasma membrane			6.29E-10	11	69	198	16314
		Bio. proc	response to wounding			1.448E-09	9	16	568	14889
		Cell. comp	alpha-beta T cell receptor complex			1.46E-09	4	69	5	16314
89	2	Mol. func	DNA binding	90	46	2.574E-05	6	8	1627	15985	Gsc		CDX2		Cdx2		Rorc		Zfp42		PITX2		Pitx2		Hoxd1		Barx2		Rfxank		Neurod6		Cdx4		Klf17		Npas1		Hfh1		Nfatc2		Ep300		Sry		Zhx2		Grhl1
		Cell. comp	nucleus			8.275E-05	7	7	4262	16314
		Cell. comp	nucleoplasm part			9.689E-05	4	7	684	16314
		Bio. proc	regulation of transcription. DNA-dependent			1.423E-04	6	8	2037	14889
		Bio. proc	regulation of RNA biosynthetic process			1.431E-04	6	8	2039	14889
		Cell. comp	intracellular organelle lumen			1.514E-04	5	7	1582	16314
		Cell. comp	organelle lumen			1.542E-04	5	7	1588	16314
		Cell. comp	transcription factor complex			1.577E-04	3	7	275	16314
		Bio. proc	regulation of RNA metabolic process			1.618E-04	6	8	2083	14889
		Bio. proc	transcription. DNA-dependent			1.649E-04	6	8	2090	14889
		Bio. proc	RNA biosynthetic process			1.7E-04	6	8	2101	14889
		Cell. comp	membrane-enclosed lumen			1.723E-04	5	7	1625	16314
		Cell. comp	nuclear part			1.823E-04	5	7	1644	16314
		Mol. func	regulatory region DNA binding			1.869E-04	11	62	783	15985
		Mol. func	regulatory region nucleic acid binding			1.869E-04	11	62	783	15985
		Mol. func	transcription regulatory region DNA binding			1.869E-04	11	62	783	15985
		Bio. proc	regulation of lipid catabolic process			1.904E-04	3	56	30	14889
		Mol. func	sequence-specific DNA binding			2.02E-04	11	62	790	15985
		Bio. proc	regulation of cellular macromolecule biosynthetic process			2.306E-04	6	8	2216	14889
		Cell. comp	nucleoplasm			2.437E-04	4	7	867	16314
4	3	Mol. func	growth factor activity	44	65	6.104E-06	5	31	137	15985	Esr1		ESR1		Hoxd10		Il2		SNAP-25B		Pdhx		ENSMUSP00000079177		Rb1		Mycn		Cbx8		E2f1		Sox10		Creb1		Runx3		Titf1		Pax6		Trp73		Elk1		Pou2f3		Ppp1r13l
		Cell. comp	extracellular region			1.361E-05	12	30	1617	16314
		Bio. proc	tissue homeostasis			1.321E-04	3	17	89	14889
		Bio. proc	phosphate-containing compound metabolic process			1.362E-04	9	31	996	14889
		Bio. proc	phosphorus metabolic process			1.362E-04	9	31	996	14889
		Bio. proc	cytosol			1.542E-04	4	31	132	14889
		Bio. proc	cytosolic calcium ion homeostasis			1.542E-04	4	31	132	14889
		Bio. proc	protein phosphorylation			1.798E-04	8	31	803	14889
		Bio. proc	developmental growth involved in morphogenesis			1.923E-04	3	17	101	14889
		Bio. proc	mammary gland epithelium development			2.455E-04	3	31	59	14889
		Mol. func	receptor binding			2.494E-04	8	31	904	15985
		Bio. proc	branching involved in mammary gland duct morphogenesis			3.061E-04	2	17	23	14889
		Bio. proc	regulation of protein phosphorylation			3.355E-04	5	18	533	14889
		Bio. proc	phosphorylation			3.388E-04	8	31	881	14889
		Bio. proc	multicellular organismal homeostasis			4.136E-04	3	17	131	14889
		Bio. proc	anatomical structure homeostasis			4.229E-04	3	17	132	14889
		Bio. proc	negative regulation of heart contraction			4.332E-04	2	31	15	14889
		Cell. comp	stored secretory granule			4.505E-04	4	30	198	16314
		Mol. func	protein binding			4.807E-04	19	31	4960	15985
		Bio. proc	regulation of phosphorylation			4.874E-04	5	18	578	14889
1	4	Cell. comp	extracellular space	21	50	1.666E-05	6	15	667	16314	Runx2		Irf1		Mycn		Srf		Cbx8		Cdx2		Lhx3		Maf		Titf1		Foxl2		Nr1i2		Elk1		Rb1		Grhl1		Pax3		Tcfap4		Creb1		Runx3		Grpr		Esr1
		Bio. proc	regulation of lymphocyte mediated immunity			4.294E-05	3	14	75	14889
		Bio. proc	positive regulation of tumor necrosis factor biosynthetic process			4.494E-05	2	14	11	14889
		Bio. proc	regulation of cytokine production			7.237E-05	4	14	254	14889
		Bio. proc	regulation of leukocyte mediated immunity			8.435E-05	3	14	94	14889
		Bio. proc	T cell costimulation			8.561E-05	2	14	15	14889
		Bio. proc	lymphocyte costimulation			8.561E-05	2	14	15	14889
		Bio. proc	regulation of tumor necrosis factor biosynthetic process			9.779E-05	2	14	16	14889
		Bio. proc	tumor necrosis factor biosynthetic process			9.779E-05	2	14	16	14889
		Cell. comp	extracellular region part			1.013E-04	6	15	919	16314
		Bio. proc	cytokine production			1.226E-04	4	14	291	14889
		Bio. proc	response to bacterium			1.344E-04	4	14	298	14889
		Bio. proc	hormone metabolic process			1.919E-04	3	14	124	14889
		Bio. proc	lymphocyte mediated immunity			2.631E-04	3	14	138	14889
		Bio. proc	T cell differentiation			2.803E-04	3	14	141	14889
		Bio. proc	positive regulation of interferon-gamma production			2.843E-04	2	14	27	14889
		Bio. proc	positive regulation of lymphocyte activation			2.862E-04	3	14	142	14889
		Bio. proc	lymphocyte activation			2.866E-04	4	14	363	14889
		Bio. proc	regulation of immune effector process			3.844E-04	3	14	157	14889
		Bio. proc	positive regulation of leukocyte activation			3.99E-04	3	14	159	14889
5	5	Bio. proc	positive regulation of cyclin-dependent protein kinase activity involved in G1/S	42	88	3.57E-06	2	12	4	14889	Gli3		GLI3		Fgf10		Tead1		MAPK8		Zkscan5		Fosl1		jnk1		Trp73		Elk1		ENSMUSP00000025271		Creb1		IRF1		Mycn		Etv6		Cutl1		Msx1		Neurog1		Rxrg		P53
		Bio. proc	regulation of cyclin-dependent protein kinase activity involved in G1/S			5.947E-06	2	12	5	14889
		Bio. proc	mammary gland specification			9.243E-06	2	19	4	14889
		Bio. proc	radial glial cell differentiation			2.307E-05	2	19	6	14889
		Bio. proc	digestive tract morphogenesis			2.417E-05	3	19	45	14889
		Mol. func	receptor binding			2.766E-05	9	30	904	15985
		Bio. proc	cell surface receptor linked signaling pathway			3.773E-05	9	19	1500	14889
		Bio. proc	positive regulation of cell cycle			4.517E-05	3	12	90	14889
		Bio. proc	response to stimulus			4.646E-05	15	19	4868	14889
		Bio. proc	mammary gland formation			5.525E-05	2	19	9	14889
		Bio. proc	semicircular canal development			5.525E-05	2	19	9	14889
		Bio. proc	positive regulation of cyclin-dependent protein kinase activity			6.216E-05	2	12	15	14889
		Mol. func	protein binding			6.59E-05	15	20	4960	15985
		Mol. func	growth factor binding			6.688E-05	3	13	101	15985
		Bio. proc	multicellular organismal development			6.757E-05	14	24	3111	14889
		Bio. proc	cell communication			9.232E-05	12	19	3164	14889
		Bio. proc	multicellular organismal process			1.267E-04	24	24	10248	14889
		Bio. proc	signal transduction			1.404E-04	11	19	2739	14889
		Bio. proc	cell proliferation			1.468E-04	8	24	1039	14889
		Bio. proc	cellular developmental process			1.525E-04	13	30	2195	14889
100	6	Bio. proc	response to pain	11	40	4.043E-05	2	6	25	14889	Cdx1		Ep300		Neurod1		Tcfap4		ENSMUSP00000079177		Mycn		ENSMUSP00000025271		Rb1		Wt1		Sry		Mef		Foxo1		Pdhx		Gata4		E2f1		Dand5		P53		Lef1		Pgr		Tbp
		Bio. proc	multicellular organismal response to stress			1.71E-04	2	6	51	14889
		Mol. func	neurokinin receptor binding			3.754E-04	1	6	1	15985
		Mol. func	substance P receptor binding			3.754E-04	1	6	1	15985
		Cell. comp	rough endoplasmic reticulum lumen			7.355E-04	1	6	2	16314
		Mol. func</nobr>	phosphatidic acid binding</nobr>			7.506E-04	1	6	2	15985
6	7	Bio. proc	negative regulation of macromolecule metabolic process	140	76	1.028E-10	21	66	887	14889	Gata5		Gtf3c1		Mycb		Sox18		Zfp161		Nr2f2		SRF		Elk3		Ski		SMAD7		Smad7		Hes1		Sox17		Meis1		ENSMUSP00000003870		Nab2		Id3		Efnb2		Ezh1		Hey1
		Bio. proc	negative regulation of macromolecule biosynthetic process			1.511E-10	19	66	717	14889
		Bio. proc	negative regulation of cellular process			1.682E-10	30	66	1975	14889
		Bio. proc	negative regulation of biosynthetic process			3.238E-10	19	66	750	14889
		Bio. proc	negative regulation of metabolic process			3.307E-10	21	66	945	14889
		Bio. proc	negative regulation of biological process			3.468E-10	31	66	2174	14889
		Bio. proc	negative regulation of cellular metabolic process			4.821E-10	20	66	864	14889
		Bio. proc	negative regulation of cellular macromolecule biosynthetic process			7.592E-10	18	66	696	14889
		Bio. proc	negative regulation of transcription from RNA polymerase II promoter			1.233E-09	14	66	389	14889
		Bio. proc	negative regulation of transcription. DNA-dependent			1.308E-09	17	66	630	14889
		Mol. func	protein binding			1.725E-09	50	78	4960	15985
		Bio. proc	negative regulation of RNA metabolic process			1.826E-09	17	66	644	14889
		Bio. proc	negative regulation of cellular biosynthetic process			1.89E-09	18	66	737	14889
		Bio. proc	regulation of transcription from RNA polymerase II promoter			2.887E-09	19	66	855	14889
		Bio. proc	signal transduction			2.953E-09	36	74	2739	14889
		Bio. proc	signaling			3.804E-09	38	74	3057	14889
		Bio. proc	regulation of primary metabolic process			4.059E-09	35	66	3030	14889
		Bio. proc	negative regulation of nucleobase-containing compound metabolic process			4.626E-09	17	66	685	14889
		Bio. proc	negative regulation of nitrogen compound metabolic process			5.272E-09	17	66	691	14889
		Bio. proc	negative regulation of gene expression			5.505E-09	17	66	693	14889
7	8	Bio. proc	translation	119	71	4.333E-14	18	73	346	14889	Hdac1		Rbbp4		SSRP1		Ssrp1		Polr3k		Cct4		Smarcc1		Tceb3		Dnmt1		P53		Titf1		Sp1		Gtf2ird1		Pdhx		ENSMUSP00000019400		Mycn		Mef2d		Irf2		Rb1		Zhx2
		Mol. func	structural constituent of ribosome			9.125E-14	8	14	142	15985
		Cell. comp	intracellular part			1.479E-13	71	75	9265	16314
		Cell. comp	cytoplasm			2.068E-13	63	75	6987	16314
		Cell. comp	ribosome			2.757E-13	8	13	184	16314
		Cell. comp	intracellular			2.066E-12	71	75	9643	16314
		Cell. comp	intracellular organelle			9.206E-12	65	75	8021	16314
		Cell. comp	organelle			1.036E-11	65	75	8038	16314
		Mol. func	structural molecule activity			1.11E-11	9	14	426	15985
		Bio. proc	amino acid activation			1.09E-10	5	12	42	14889
		Bio. proc	tRNA aminoacylation			1.09E-10	5	12	42	14889
		Bio. proc	tRNA aminoacylation for protein translation			1.09E-10	5	12	42	14889
		Mol. func	aminoacyl-tRNA ligase activity			1.71E-10	5	12	49	15985
		Mol. func	ligase activity. forming aminoacyl-tRNA and related compounds			1.71E-10	5	12	49	15985
		Mol. func	ligase activity. forming carbon-oxygen bonds			1.71E-10	5	12	49	15985
		Cell. comp	ribonucleoprotein complex			4.132E-10	8	13	458	16314
		Bio. proc	cellular protein metabolic process			1.099E-09	32	73	2142	14889
		Cell. comp	macromolecular complex			1.153E-09	24	38	2977	16314
		Bio. proc	biosynthetic process			2.594E-09	41	73	3537	14889
		Bio. proc	cellular biosynthetic process			4.153E-09	40	73	3430	14889
8	9	Cell. comp	cytoplasm	126	69	7.027E-13	63	76	6987	16314	Rps6ka4		ENSMUSP00000002678		Tp53		Jak3		Tarbp2		Cenpj		Rhog		Snd1		Runx2		ENSMUSP00000079177		Lef1		Mef		E2f3		Sox5		Pax6		Srf		Titf1		Sox9		Gnptab		Creb1
		Cell. comp	intracellular part			2.891E-09	67	76	9265	16314
		Cell. comp	cytoplasmic part			3.496E-09	47	76	4770	16314
		Cell. comp	intracellular			4.887E-09	68	76	9643	16314
		Cell. comp	intracellular organelle			5.642E-08	59	74	8021	16314
		Cell. comp	organelle			6.21E-08	59	74	8038	16314
		Cell. comp	intracellular membrane-bounded organelle			1.299E-07	55	74	7208	16314
		Cell. comp	membrane-bounded organelle			1.406E-07	55	74	7222	16314
		Cell. comp	endoplasmic reticulum			4.032E-07	15	57	922	16314
		Cell. comp	cell fraction			4.486E-07	17	74	906	16314
		Bio. proc	metabolic process			9.537E-07	54	73	6829	14889
		Bio. proc	mitochondrial transport			1.787E-06	5	71	43	14889
		Cell. comp	organelle part			4.378E-06	32	57	4465	16314
		Cell. comp	mitochondrial ribosome			5.406E-06	4	74	26	16314
		Cell. comp	organellar ribosome			5.406E-06	4	74	26	16314
		Cell. comp	ribonucleoprotein complex			6.427E-06	11	74	458	16314
		Cell. comp	endoplasmic reticulum part			6.821E-06	11	57	608	16314
		Bio. proc	regulation of mitochondrial membrane permeability			8.551E-06	3	71	9	14889
		Cell. comp	intracellular organelle part			1.028E-05	31	57	4392	16314
		Bio. proc	primary metabolic process			1.097E-05	48	71	6248	14889
9	10	Bio. proc	immune response	102	91	9.007E-15	20	56	577	14889	Stat4		Nfil3		Nr3c1		Daxx		Gtf2f2		Batf		Cyp27b1		Relb		Rab8b		BCL4		Bcl3		Nr2e1		Titf1		Trp73		Irf1		Pax3		Ipf1		Rarb		Trim25		Wt1
		Bio. proc	response to stimulus			1.029E-13	56	75	4868	14889
		Bio. proc	cytokine production			2.984E-13	15	59	291	14889
		Bio. proc	defense response			1.702E-12	19	59	629	14889
		Bio. proc	response to organic substance			2.112E-12	28	75	1222	14889
		Bio. proc	response to chemical stimulus			3.221E-12	34	75	1890	14889
		Bio. proc	immune system process			5.671E-12	26	75	1080	14889
		Bio. proc	regulation of cytokine production			1.537E-11	13	59	254	14889
		Bio. proc	inflammatory response			4.741E-11	15	75	319	14889
		Bio. proc	positive regulation of cytokine production			1.081E-09	10	75	132	14889
		Bio. proc	cell activation			1.775E-09	16	75	484	14889
		Bio. proc	regulation of biological process			3.265E-09	55	75	5909	14889
		Bio. proc	positive regulation of biological process			3.549E-09	34	75	2436	14889
		Mol. func	protein binding			3.939E-09	48	75	4960	15985
		Bio. proc	response to stress			5.192E-09	29	75	1826	14889
		Mol. func	cytokine receptor binding			7.545E-09	6	16	163	15985
		Bio. proc	biological regulation			8.112E-09	56	75	6241	14889
		Bio. proc	response to cytokine stimulus			1.199E-08	12	75	276	14889
		Bio. proc	lymphocyte activation			1.469E-08	12	59	363	14889
		Bio. proc	immune effector process			1.714E-08	12	75	285	14889
10	11	Cell. comp	cytoplasm	113	70	1.456E-14	63	73	6987	16314	Rbl1		Ywhah		Hmgb2		Hmgn1		YWHAZ		Irf2		Nr1i2		Foxl2		Tfe3		Zhx2		Usf2		E2f3		Elk1		Pax3		Titf1		Atoh1		Ikzf3		Maf		Pou2f3		Wt1
		Cell. comp	intracellular part			4.141E-13	69	73	9265	16314
		Cell. comp	intracellular			5.338E-12	69	73	9643	16314
		Cell. comp	intracellular membrane-bounded organelle			2.492E-11	60	73	7208	16314
		Cell. comp	membrane-bounded organelle			2.748E-11	60	73	7222	16314
		Cell. comp	cytoplasmic part			1.078E-10	48	73	4770	16314
		Cell. comp	intracellular organelle			9.652E-10	61	73	8021	16314
		Cell. comp	organelle			1.073E-09	61	73	8038	16314
		Bio. proc	aldehyde catabolic process			3.248E-07	2	9	2	14889
		Cell. comp	lysosome			4.1E-07	6	22	226	16314
		Cell. comp	lytic vacuole			4.1E-07	6	22	226	16314
		Cell. comp	intracellular organelle part			4.787E-07	30	49	4392	16314
		Cell. comp	organelle part			7.04E-07	30	49	4465	16314
		Cell. comp	vacuole			1.212E-06	6	22	272	16314
		Cell. comp	proton-transporting V-type ATPase complex			1.359E-06	4	73	19	16314
		Bio. proc	multicellular organismal process			1.852E-06	68	74	10248	14889
		Mol. func	endopeptidase activity			2.751E-06	7	21	516	15985
		Bio. proc	cellular process			3.361E-06	66	74	9790	14889
		Mol. func	kininogen binding			4.928E-06	2	21	3	15985
		Bio. proc	intracellular protein transport			5.065E-06	11	74	408	14889
11	12	Bio. proc	immune system process	116	81	1.641E-18	33	75	1080	14889	Foxa3		Creb3l1		Pml		Irf7		Maf		Ctbp1		Traf2		TANK		Tfap2a		Lef1		Gli3		Neurod1		Etv6		Lhx9		Titf1		Creb1		ENSMUSP00000025271		Myf5		Lmx1a		Nr5a2
		Bio. proc	immune response			4.464E-14	22	75	577	14889
		Bio. proc	immune effector process			9.566E-12	15	75	285	14889
		Bio. proc	cell activation			2.071E-11	18	75	484	14889
		Bio. proc	leukocyte activation			2.928E-11	17	75	428	14889
		Bio. proc	regulation of immune system process			5.57E-11	18	75	514	14889
		Bio. proc	positive regulation of immune system process			1.07E-10	15	75	338	14889
		Bio. proc	regulation of immune response			1.246E-09	13	75	280	14889
		Bio. proc	lymphocyte activation			2.978E-09	14	75	363	14889
		Bio. proc	regulation of response to stimulus			5.241E-09	26	75	1475	14889
		Bio. proc	leukocyte mediated immunity			1.263E-08	10	75	170	14889
		Mol. func	protein binding			2.527E-08	48	78	4960	15985
		Bio. proc	myeloid leukocyte mediated immunity			2.737E-08	6	75	37	14889
		Bio. proc	response to stimulus			9.373E-08	47	75	4868	14889
		Bio. proc	regulation of myeloid leukocyte mediated immunity			3.837E-07	3	10	23	14889
		Bio. proc	positive regulation of biological process			8.41E-07	30	75	2436	14889
		Bio. proc	response to stress			1.806E-06	8	10	1826	14889
		Bio. proc	defense response			2.575E-06	14	75	629	14889
		Bio. proc	anatomical structure homeostasis			2.875E-06	5	26	132	14889
		Bio. proc	T cell activation			4.253E-06	9	75	249	14889
12	13	Cell. comp	endoplasmic reticulum	128	76	5.383E-11	9	10	922	16314	Ube2n		Phf5a		Ezh2		Trim30		Mcm4		Paf53		Ifnar2		Morf4l2		Sap30		ENSMUSP00000006209		Actl6a		Ncoa3		Apex1		APX		Tfdp1		Cdx2		Acss2		EGR1		Tfe3		E2f4
		Cell. comp	endoplasmic reticulum part			1.499E-10	8	10	608	16314
		Cell. comp	macromolecular complex			2.97E-10	39	79	2977	16314
		Cell. comp	intracellular part			3.04E-09	44	46	9265	16314
		Bio. proc	antigen processing and presentation of peptide antigen			4.712E-09	4	10	34	14889
		Cell. comp	endoplasmic reticulum-Golgi intermediate compartment			9.549E-09	4	10	44	16314
		Cell. comp	intracellular			1.598E-08	44	46	9643	16314
		Bio. proc	positive regulation of adaptive immune response based on somatic recombination of immune receptors built from immunoglobulin superfamily domains			1.805E-08	4	10	47	14889
		Mol. func	peptide antigen binding			2.111E-08	3	10	10	15985
		Bio. proc	positive regulation of adaptive immune response			2.328E-08	4	10	50	14889
		Cell. comp	external side of plasma membrane			6.006E-08	5	10	198	16314
		Cell. comp	protein complex			7.092E-08	32	79	2526	16314
		Cell. comp	endoplasmic reticulum lumen			1.046E-07	4	10	79	16314
		Bio. proc	antigen processing and presentation			1.092E-07	4	10	73	14889
		Bio. proc	positive regulation of T cell mediated cytotoxicity			1.476E-07	3	10	17	14889
		Bio. proc	regulation of adaptive immune response based on somatic recombination of immune receptors built from immunoglobulin superfamily domains			1.583E-07	4	10	80	14889
		Bio. proc	regulation of adaptive immune response			2.024E-07	4	10	85	14889
		Cell. comp	plasma membrane part			2.061E-07	9	14	1325	16314
		Bio. proc	regulation of T cell mediated cytotoxicity			2.102E-07	3	10	19	14889
		Cell. comp	endoplasmic reticulum membrane			2.148E-07	6	10	530	16314
13	14	Cell. comp	intracellular	127	75	1.168E-08	69	78	9643	16314	Cebpb		Tfb2m		Ewsr1		Ndnl2		Hnrpd		Mef2c		Nrip1		NRIP1		PREP1		Pknox1		Smarca4		Cdk9		Carhsp1		Mafk		YWHAZ		Flii		ENSMUSP00000025271		Creb1		Zhx2		Cdx1
		Cell. comp	intracellular part			1.364E-07	66	78	9265	16314
		Cell. comp	cytoplasmic vesicle			1.206E-06	10	35	690	16314
		Cell. comp	intracellular organelle			1.524E-06	59	78	8021	16314
		Bio. proc	positive regulation of RNA metabolic process			1.626E-06	7	13	800	14889
		Cell. comp	organelle			1.665E-06	59	78	8038	16314
		Cell. comp	vesicle			2.108E-06	10	35	734	16314
		Bio. proc	positive regulation of nucleobase-containing compound metabolic process			2.945E-06	7	13	874	14889
		Bio. proc	positive regulation of nitrogen compound metabolic process			3.402E-06	7	13	893	14889
		Bio. proc	positive regulation of binding			3.944E-06	3	9	55	14889
		Bio. proc	positive regulation of cellular biosynthetic process			5.107E-06	7	13	949	14889
		Bio. proc	positive regulation of biosynthetic process			5.515E-06	7	13	960	14889
		Cell. comp	macromolecular complex			7.154E-06	31	78	2977	16314
		Cell. comp	nuclear part			1.991E-05	21	78	1644	16314
		Bio. proc	multi-organism process			2.303E-05	46	50	9892	14889
		Bio. proc	positive regulation of macromolecule metabolic process			2.349E-05	7	13	1195	14889
		Bio. proc	positive regulation of cellular metabolic process			2.634E-05	7	13	1216	14889
		Bio. proc	positive regulation of metabolic process			3.876E-05	7	13	1290	14889
		Bio. proc	blastocyst growth			3.881E-05	2	9	16	14889
		Bio. proc	binding			4.244E-05	3	9	121	14889
14	15	Cell. comp	ribosome	115	69	5.011E-12	8	17	184	16314	Zmym2		Irf8		ICSBP		Irf5		ENSMUSP00000058032		TRRAP		Tra1b		NOTCH1		Ptpn6		Sry		Nkx2-5		Msx1		Msx2		Mycn		Sp1		Tfap2a		Gtf2ird1		P53		Foxh1		E2f3
		Mol. func	structural constituent of ribosome			6.792E-11	7	17	142	15985
		Bio. proc	translation			7.207E-11	9	18	346	14889
		Cell. comp	cytoplasmic part			7.515E-11	42	60	4770	16314
		Cell. comp	cytoplasm			1.179E-10	50	60	6987	16314
		Cell. comp	intracellular part			2.692E-09	55	60	9265	16314
		Cell. comp	ribonucleoprotein complex			7.068E-09	8	17	458	16314
		Cell. comp	intracellular			1.878E-08	55	60	9643	16314
		Mol. func	structural molecule activity			7.71E-08	5	6	426	15985
		Cell. comp	intracellular organelle			1.884E-07	49	60	8021	16314
		Cell. comp	macromolecular complex			2.036E-07	14	19	2977	16314
		Cell. comp	organelle			2.046E-07	49	60	8038	16314
		Cell. comp	intracellular membrane-bounded organelle			1.178E-06	45	60	7208	16314
		Cell. comp	membrane-bounded organelle			1.258E-06	45	60	7222	16314
		Bio. proc	metabolic process			1.98E-06	20	21	6829	14889
		Bio. proc	antigen processing and presentation of exogenous peptide antigen via MHC class II			2.083E-06	3	30	13	14889
		Cell. comp	cytosol			2.271E-06	14	60	867	16314
		Bio. proc	cellular metabolic process			2.346E-06	19	21	5979	14889
		Bio. proc	antigen processing and presentation of peptide antigen via MHC class II			3.304E-06	3	30	15	14889
		Bio. proc	hemopoiesis			4.05E-06	5	10	423	14889
15	16	Cell. comp	intracellular organelle	122	71	4.795E-09	58	70	8021	16314	Hmg20a		Deaf1		Rbm14		Thap7		Aebp1		Srebp1		Trim28		TRIM28		Sox13		Ubtf		Atf5		Ptges2		Znf426		Stat6		Smarcb1		Mapk14		Titf1		Pgr		CJUN		Grhl1
		Cell. comp	organelle			5.297E-09	58	70	8038	16314
		Cell. comp	intracellular part			4.068E-08	61	70	9265	16314
		Cell. comp	intracellular			2.926E-07	61	70	9643	16314
		Cell. comp	intracellular membrane-bounded organelle			2.942E-07	52	70	7208	16314
		Cell. comp	membrane-bounded organelle			3.17E-07	52	70	7222	16314
		Bio. proc	regulation of centrosome duplication			6.81E-06	2	7	9	14889
		Mol. func	DNA binding			8.566E-06	20	68	1627	15985
		Bio. proc	cellular nitrogen compound metabolic process			9.767E-06	33	65	3783	14889
		Bio. proc	regulation of centrosome cycle			1.248E-05	2	7	12	14889
		Bio. proc	nucleobase-containing compound metabolic process			1.562E-05	31	65	3487	14889
		Cell. comp	organelle part			1.648E-05	36	70	4465	16314
		Bio. proc	nitrogen compound metabolic process			1.654E-05	33	65	3872	14889
		Mol. func	binding			2.813E-05	57	68	9678	15985
		Cell. comp	intracellular organelle part			3.196E-05	35	70	4392	16314
		Bio. proc	centrosome duplication			3.962E-05	2	7	21	14889
		Cell. comp	nucleus			4.53E-05	34	70	4262	16314
		Bio. proc	biosynthetic process			6.216E-05	30	65	3537	14889
		Mol. func	nucleic acid binding			6.219E-05	24	68	2520	15985
		Bio. proc	regulation of cytoskeleton organization			6.266E-05	3	7	184	14889
16	17	Cell. comp	nucleus	137	67	5.146E-07	34	60	4262	16314	Rbm15		I-kapa-B-alpha		I-kappa-B-alpha		Nfkbia		IkBalpha		I-kappaB-alpha		Smad1		Zfp46		Tcerg1		Btg1		BTG1		Ppp2ca		Nfkb1		Crem		cAMP-responsive element modulator		CHD1		Fos		Maff		Cyclic-AMP-dependent transcription factor ATF-1		Atf1
		Cell. comp	membrane-bounded organelle			1.258E-06	45	60	7222	16314
		Bio. proc	cellular process			4.026E-06	54	59	9790	14889
		Cell. comp	intracellular membrane-bounded organelle			4.331E-06	44	60	7208	16314
		Bio. proc	multi-organism process			6.416E-06	54	59	9892	14889
		Mol. func	protein binding			6.42E-06	35	59	4960	15985
		Bio. proc	regulation of cellular process			7.628E-06	39	59	5583	14889
		Cell. comp	intracellular part			1.142E-05	50	60	9265	16314
		Cell. comp	intracellular			1.365E-05	51	60	9643	16314
		Bio. proc	response to bacterium			2.143E-05	8	59	298	14889
		Mol. func	cytokine binding			2.443E-05	3	10	96	15985
		Bio. proc	interleukin-12 biosynthetic process			2.67E-05	2	12	10	14889
		Bio. proc	regulation of interleukin-12 biosynthetic process			2.67E-05	2	12	10	14889
		Bio. proc	multicellular organismal process			3.076E-05	54	59	10248	14889
		Bio. proc	cellular response to external stimulus			3.497E-05	3	6	182	14889
		Bio. proc	regulation of biological process			3.578E-05	39	59	5909	14889
		Cell. comp	internal side of plasma membrane			3.795E-05	4	37	84	16314
		Bio. proc	intracellular protein kinase cascade			3.94E-05	7	25	593	14889
		Cell. comp	organelle			4.138E-05	45	60	8038	16314
		Bio. proc	biological regulation			5.169E-05	40	59	6241	14889
17	18	Cell. comp	intracellular part	113	71	6.444E-11	66	72	9265	16314	Phtf1		Ruvbl1		Maged1		Rpo1-1		Polr2j		Csda		Wnk4		Bhlhb2		Titf1		Tfap2a		Irf1		Sox10		Mtbp		Grhl1		ENSMUSP00000025271		Sry		Elk1		Pax6		Dlx3		Ppp1r13l
		Cell. comp	intracellular			6.624E-10	66	72	9643	16314
		Cell. comp	cytoplasm			6.72E-09	55	72	6987	16314
		Bio. proc	protein modification by small protein conjugation or removal			2.929E-08	12	64	354	14889
		Cell. comp	intracellular organelle			1.502E-07	57	72	8021	16314
		Cell. comp	organelle			1.646E-07	57	72	8038	16314
		Cell. comp	intracellular membrane-bounded organelle			3.729E-07	53	72	7208	16314
		Cell. comp	membrane-bounded organelle			4.02E-07	53	72	7222	16314
		Bio. proc	metabolic process			5.234E-07	49	64	6829	14889
		Bio. proc	protein modification by small protein conjugation			6.206E-07	10	64	304	14889
		Bio. proc	cellular protein metabolic process			1.037E-06	25	64	2142	14889
		Cell. comp	intracellular organelle part			2.827E-06	38	72	4392	16314
		Bio. proc	protein ubiquitination			2.968E-06	9	64	281	14889
		Cell. comp	organelle part			4.346E-06	38	72	4465	16314
		Mol. func	oxidoreductase activity. acting on CH-OH group of donors			1.113E-05	6	69	117	15985
		Bio. proc	vitamin K metabolic process			1.491E-05	2	24	4	14889
		Cell. comp	cytoplasmic part			2.327E-05	38	72	4770	16314
		Cell. comp	ubiquitin ligase complex			2.443E-05	4	27	104	16314
		Bio. proc	protein metabolic process			2.664E-05	26	64	2731	14889
		Bio. proc	cellular metabolic process			3.287E-05	42	64	5979	14889
18	19	Mol. func	catalytic activity	123	73	8.005E-10	50	74	5224	15985	Ciz1		Men1		Hes6		PPP5		Ring1		Rxrb		Pcbp4		Crebl1		Ldb1		Vps72		Zfpm1		Tcfe2a		Aes		Nr2f6		Mxi2		Traf2		TANK		Gtf2a2		Neurod1		Creb1
		Mol. func	metabolic process			8.005E-10	50	74	5224	15985
		Cell. comp	intracellular			1.13E-08	66	74	9643	16314
		Cell. comp	intracellular part			3.592E-08	64	74	9265	16314
		Bio. proc	cellular metabolic process			7.243E-08	40	52	5979	14889
		Bio. proc	metabolic process			2.454E-07	42	52	6829	14889
		Bio. proc	primary metabolic process			2.984E-07	40	52	6248	14889
		Mol. func	transferase activity			3.605E-07	23	74	1577	15985
		Mol. func	isomerase activity			8.947E-07	4	11	118	15985
		Mol. func	O-fucosylpeptide 3-beta-N-acetylglucosaminyltransferase activity			1.056E-06	2	10	3	15985
		Cell. comp	integral to Golgi membrane			1.074E-06	3	10	35	16314
		Cell. comp	intrinsic to Golgi membrane			1.074E-06	3	10	35	16314
		Bio. proc	cellular response to misfolded protein			1.218E-06	2	10	3	14889
		Bio. proc	misfolded or incompletely synthesized protein catabolic process			4.056E-06	2	10	5	14889
		Bio. proc	response to misfolded protein			4.056E-06	2	10	5	14889
		Mol. func	hyalurononglucosaminidase activity			7.736E-06	2	12	6	15985
		Bio. proc	small molecule metabolic process			8.316E-06	16	45	1589	14889
		Cell. comp	cytoplasm			9.37E-06	38	52	6987	16314
		Cell. comp	soluble fraction			1.018E-05	7	46	272	16314
		Bio. proc	histone modification			2.024E-05	6	45	188	14889
19	20	Bio. proc	developmental process	119	75	1.186E-06	24	41	3450	14889	Tef		Per3		Itf2		Hnf4a		Ncoa1		NCOA1		Yy1		Irf6		Zmat3		Dbp		Zscan21		Tcfe2a		Tcf7l2		YWHAZ		Gata1		Pax6		Pdhx		Titf1		Lef1		Cbx8
		Cell. comp	apical part of cell			3.479E-06	7	44	242	16314
		Bio. proc	multicellular organismal development			3.837E-06	22	41	3111	14889
		Bio. proc	anatomical structure development			3.838E-06	11	14	2965	14889
		Bio. proc	enzyme linked receptor protein signaling pathway			3.968E-06	9	41	468	14889
		Cell. comp	plasma membrane part			5.711E-06	14	44	1325	16314
		Cell. comp	dystrophin-associated glycoprotein complex			8.142E-06	3	44	15	16314
		Bio. proc	regulation of endothelial cell proliferation			1.217E-05	4	41	52	14889
		Bio. proc	system development			1.529E-05	10	14	2644	14889
		Cell. comp	cell surface			1.71E-05	6	22	431	16314
		Cell. comp	sarcoglycan complex			1.72E-05	2	18	6	16314
		Bio. proc	cellular component organization at cellular level			1.736E-05	21	57	2112	14889
		Bio. proc	endothelial cell proliferation			2.018E-05	4	41	59	14889
		Mol. func	nitric-oxide synthase binding			2.294E-05	2	15	8	15985
		Cell. comp	dystroglycan complex			2.407E-05	2	18	7	16314
		Cell. comp	intracellular part			2.8E-05	59	74	9265	16314
		Bio. proc	cellular component organization or biogenesis at cellular level			3.325E-05	21	57	2203	14889
		Cell. comp	cytoplasm			4.06E-05	49	74	6987	16314
		Cell. comp	cell periphery			4.134E-05	20	44	3039	16314
		Bio. proc	anatomical structure morphogenesis			4.312E-05	14	41	1565	14889
20	21	Mol. func	structural constituent of ribosome	126	62	1.334E-13	7	9	142	15985	ENSMUSP00000052863		Nfia		Pcbp2		Sub1		Flii		Rpl7		ENSMUSP00000079177		EIF4E		Protein Cbp		ENSMUSP00000097789		ENSMUSP00000056175		Zfhx3		Dip2b		Sox2		Klf13		Tcf2		Khdrbs1		KHDRBS1		Nup62		Titf1
		Cell. comp	ribosome			7.315E-13	7	9	184	16314
		Bio. proc	translation			3.448E-12	7	7	346	14889
		Mol. func	structural molecule activity			3.127E-10	7	9	426	15985
		Cell. comp	ribonucleoprotein complex			4.505E-10	7	9	458	16314
		Cell. comp	intracellular organelle			6.546E-08	53	65	8021	16314
		Cell. comp	organelle			7.155E-08	53	65	8038	16314
		Cell. comp	intracellular non-membrane-bounded organelle			1.124E-06	9	11	2356	16314
		Cell. comp	non-membrane-bounded organelle			1.124E-06	9	11	2356	16314
		Bio. proc	cellular protein metabolic process			1.265E-06	7	7	2142	14889
		Cell. comp	intracellular part			1.543E-06	55	65	9265	16314
		Cell. comp	macromolecular complex			1.551E-06	11	14	2977	16314
		Bio. proc	protein metabolic process			1.952E-06	10	12	2731	14889
		Cell. comp	chromocenter			3.311E-06	2	7	7	16314
		Cell. comp	nucleosome			4.95E-06	3	11	52	16314
		Mol. func	RNA binding			5.052E-06	5	8	638	15985
		Cell. comp	cytoplasmic part			6.591E-06	25	39	4770	16314
		Bio. proc	cellular macromolecule biosynthetic process			6.942E-06	7	7	2731	14889
		Bio. proc	metabolic process			7.283E-06	29	35	6829	14889
		Bio. proc	macromolecule biosynthetic process			8.268E-06	7	7	2800	14889
21	22	Bio. proc	embryo implantation	114	78	5.939E-06	3	20	27	14889	Hipk1		Scmh1		SCMH1		Cdkn1c		Zeb1		ENSMUSP00000079912		CBX3		ENSMUSP00000096728		ENSMUSP00000023212		Cnot4		CRK		Znf394		Ndn		Mycbp2		Thra		AR7		Hand2		Ppp1r13l		Rb1		Lhx3
		Mol. func	binding			8.696E-06	46	52	9678	15985
		Cell. comp	cytoplasm			1.32E-05	36	49	6987	16314
		Mol. func	carboxylic acid binding			2.644E-05	6	52	182	15985
		Cell. comp	intracellular part			2.662E-05	43	51	9265	16314
		Bio. proc	negative regulation of metabolic process			4.122E-05	12	49	945	14889
		Bio. proc	cellular metabolic process			4.355E-05	11	11	5979	14889
		Bio. proc	alcohol metabolic process			5.449E-05	8	49	413	14889
		Bio. proc	peptide metabolic process			5.491E-05	3	20	56	14889
		Bio. proc	primary metabolic process			7.07E-05	11	11	6248	14889
		Bio. proc	metabolic process			8.016E-05	36	49	6829	14889
		Bio. proc	alcohol biosynthetic process			8.087E-05	4	47	73	14889
		Bio. proc	glutathione metabolic process			9.335E-05	2	7	32	14889
		Bio. proc	blood circulation			9.719E-05	6	47	238	14889
		Cell. comp	intracellular			9.874E-05	43	51	9643	16314
		Bio. proc	circulatory system process			9.946E-05	6	47	239	14889
		Bio. proc	cellular nitrogen compound metabolic process			1.036E-04	25	49	3783	14889
		Bio. proc	cortical actin cytoskeleton organization			1.068E-04	2	13	18	14889
		Cell. comp	vesicular fraction			1.095E-04	6	49	255	16314
		Cell. comp	intracellular membrane-bounded organelle			1.216E-04	36	51	7208	16314
22	23	Cell. comp	extracellular region part	85	83	4.896E-15	25	66	919	16314	Spi1		ENSMUSP00000097809		Pax6		ENSMUSP00000079177		Gtf2ird1		Sox9		Ep300		ENSMUSP00000025271		Rarb		Trp73		Tfe3		Runx3		Titf1		Gli3		Tfap2a		Gnptab		Pou2f3		Zhx2		Nfatc2		Pdhx
		Cell. comp	extracellular space			8.935E-13	20	66	667	16314
		Cell. comp	extracellular region			5.046E-12	28	66	1617	16314
		Cell. comp	vacuole			1.297E-10	10	34	272	16314
		Cell. comp	lysosome			1.308E-10	8	20	226	16314
		Cell. comp	lytic vacuole			1.308E-10	8	20	226	16314
		Bio. proc	response to stimulus			1.494E-10	46	64	4868	14889
		Bio. proc	response to stress			2.074E-10	28	63	1826	14889
		Bio. proc	response to chemical stimulus			2.551E-09	27	63	1890	14889
		Mol. func	cysteine-type endopeptidase activity			4.445E-09	5	17	62	15985
		Mol. func	cysteine-type peptidase activity			6.21E-09	8	38	174	15985
		Bio. proc	immune system process			1.074E-08	18	52	1080	14889
		Bio. proc	response to organic substance			1.291E-08	21	63	1222	14889
		Mol. func	endopeptidase activity			1.947E-08	11	38	516	15985
		Bio. proc	defense response			1.996E-08	14	52	629	14889
		Mol. func	peptidase activity. acting on L-amino acid peptides			2.828E-08	12	38	674	15985
		Cell. comp	extracellular matrix			2.854E-08	12	66	374	16314
		Cell. comp	proteinaceous extracellular matrix			5.036E-08	11	66	316	16314
		Mol. func	peptidase activity			6.033E-08	12	38	722	15985
		Bio. proc	complement activation. classical pathway			2.05E-07	3	8	24	14889
23	24	Bio. proc	interspecies interaction between organisms	100	80	1.843E-08	5	15	88	14889	Dcp1a		Klf6		ENSP00000272317		Foxc1		Klf9		mKIAA0347		Per1		Tle1		TLE1		Tnf		Tnfrsf1a		Sp4		Zbtb16		Tsc22d3		Dmtf1		EGR1		Trp73		E2f1		P53		Gli3
		Bio. proc	symbiosis. encompassing mutualism through parasitism			5.229E-07	4	15	68	14889
		Bio. proc	multicellular organismal process			6.345E-07	57	60	10248	14889
		Bio. proc	growth involved in symbiotic interaction			6.69E-07	3	15	18	14889
		Bio. proc	growth of symbiont in host			6.69E-07	3	15	18	14889
		Bio. proc	growth of symbiont involved in interaction with host			6.69E-07	3	15	18	14889
		Bio. proc	modulation of growth of symbiont involved in interaction with host			6.69E-07	3	15	18	14889
		Bio. proc	negative regulation of growth of symbiont in host			6.69E-07	3	15	18	14889
		Bio. proc	negative regulation of growth of symbiont involved in interaction with host			6.69E-07	3	15	18	14889
		Bio. proc	regulation of growth of symbiont in host			6.69E-07	3	15	18	14889
		Bio. proc	regulation of symbiosis. encompassing mutualism through parasitism			9.335E-07	3	15	20	14889
		Bio. proc	negative regulation of multi-organism process			1.447E-06	3	15	23	14889
		Bio. proc	cellular metabolic process			2.69E-06	42	60	5979	14889
		Bio. proc	positive regulation of podosome assembly			2.84E-06	2	15	3	14889
		Bio. proc	regulation of podosome assembly			2.84E-06	2	15	3	14889
		Mol. func	protein binding			2.876E-06	37	62	4960	15985
		Bio. proc	multi-organism process			4.627E-06	55	60	9892	14889
		Bio. proc	podosome assembly			5.678E-06	2	15	4	14889
		Bio. proc	defense response to Gram-positive bacterium			8.618E-06	3	15	41	14889
		Bio. proc	positive regulation of cellular component organization			9.704E-06	9	60	348	14889
24	25	Cell. comp	myofibril	104	83	2.304E-24	16	41	120	16314	Actn2		PPARA		Ppara		Fabp4		Ebf1		Mycbp		ENSMUSP00000019400		Titf1		EPO-R		Ppp1r13l		Esr1		Cdx1		Hnf6		Foxo1		Ipf1		Ep300		E2f4		Pax3		Msx1		Elk1
		Cell. comp	contractile fiber			4.593E-24	16	41	125	16314
		Cell. comp	sarcomere			7.748E-20	13	41	97	16314
		Cell. comp	contractile fiber part			2.963E-19	13	41	107	16314
		Bio. proc	muscle contraction			3.436E-16	12	37	137	14889
		Bio. proc	muscle system process			1.97E-15	12	37	158	14889
		Cell. comp	cytoplasm			2.953E-14	62	72	6987	16314
		Cell. comp	cytoplasmic part			5.391E-14	52	72	4770	16314
		Bio. proc	heart contraction			1.703E-12	9	37	98	14889
		Bio. proc	heart process			1.703E-12	9	37	98	14889
		Mol. func	cytoskeletal protein binding			4.933E-12	14	41	469	15985
		Bio. proc	cardiac muscle tissue morphogenesis			1.359E-11	7	37	45	14889
		Bio. proc	small molecule metabolic process			1.733E-11	29	69	1589	14889
		Bio. proc	lipid metabolic process			2.507E-11	14	28	790	14889
		Bio. proc	muscle tissue morphogenesis			3.432E-11	7	37	51	14889
		Bio. proc	blood circulation			5.609E-11	13	69	238	14889
		Bio. proc	circulatory system process			5.911E-11	13	69	239	14889
		Cell. comp	intracellular part			6.444E-11	66	72	9265	16314
		Bio. proc	ATPase activity			7.315E-11	4	10	13	14889
		Bio. proc	regulation of ATPase activity			7.315E-11	4	10	13	14889
25	26	Bio. proc	signaling	97	76	2.012E-10	29	45	3057	14889	Notch3		Foxp1		Rfx2		Id1		Mxi2		Mapk14		Gpx3		GTF2I		Gtf2i		Nr1d1		Int-3		Ncoa3		Tfap2a		Cbx8		Ppp1r13l		Rb1		ENSMUSP00000079177		Neurod1		Runx2		ENSMUSP00000049039
		Bio. proc	cell communication			4.773E-10	29	45	3164	14889
		Bio. proc	cellular response to stimulus			5.143E-10	30	45	3421	14889
		Bio. proc	signal transduction			4.332E-09	26	45	2739	14889
		Bio. proc	system development			1.223E-08	25	45	2644	14889
		Bio. proc	anatomical structure development			2.449E-08	26	45	2965	14889
		Bio. proc	response to stimulus			2.701E-08	33	45	4868	14889
		Mol. func	binding			3.003E-08	49	52	9678	15985
		Cell. comp	plasma membrane part			3.901E-08	19	56	1325	16314
		Cell. comp	plasma membrane			5.691E-08	28	56	2956	16314
		Mol. func	transforming growth factor beta binding			6.907E-08	3	13	11	15985
		Mol. func	protein binding			7.757E-08	35	52	4960	15985
		Cell. comp	cell periphery			1.051E-07	28	56	3039	16314
		Bio. proc	regulation of cellular process			1.137E-07	40	55	5583	14889
		Bio. proc	anatomical structure morphogenesis			2.365E-07	18	45	1565	14889
		Bio. proc	blood vessel development			2.643E-07	10	45	404	14889
		Bio. proc	regulation of developmental process			3.121E-07	15	45	1078	14889
		Bio. proc	multicellular organismal development			3.48E-07	25	45	3111	14889
		Bio. proc	vasculature development			3.949E-07	10	45	422	14889
		Bio. proc	regulation of biological quality			5.948E-07	18	45	1664	14889
26	27	Cell. comp	intracellular	102	65	1.545E-06	51	58	9643	16314	Ctnnb1		Pnrc2		Pias2		Zbtb17		Cnot2		Rbx1		Pcaf		Smarca5		hISWI		Sirt1		ENSP00000272317		PCAF		Mycn		Ppp1r13l		Gli3		Esr1		P53		ENSMUSP00000025271		Titf1		ENSMUSP00000079088
		Bio. proc	protein modification process			2.044E-06	19	55	1592	14889
		Bio. proc	macromolecule modification			3.658E-06	19	55	1655	14889
		Bio. proc	protein modification by small protein conjugation or removal			5.314E-06	9	55	354	14889
		Bio. proc	negative regulation of androgen receptor signaling pathway			1.386E-05	2	11	8	14889
		Bio. proc	protein modification by small protein conjugation			1.457E-05	8	55	304	14889
		Cell. comp	anaphase-promoting complex			1.922E-05	2	6	19	16314
		Cell. comp	intracellular part			2.49E-05	48	58	9265	16314
		Mol. func	ligase activity. forming carbon-nitrogen bonds			2.691E-05	7	54	262	15985
		Cell. comp	nuclear ubiquitin ligase complex			2.842E-05	2	6	23	16314
		Mol. func	ubiquitin protein ligase binding			3.14E-05	3	11	94	15985
		Mol. func	binding			3.704E-05	48	56	9678	15985
		Bio. proc	regulation of androgen receptor signaling pathway			3.854E-05	2	11	13	14889
		Bio. proc	cellular protein metabolic process			4.199E-05	20	55	2142	14889
		Cell. comp	chromatin silencing complex			4.453E-05	2	35	5	16314
		Bio. proc	negative regulation of steroid hormone receptor signaling pathway			4.494E-05	2	11	14	14889
		Cell. comp	ubiquitin ligase complex			5.31E-05	3	12	104	16314
		Mol. func	small conjugating protein ligase activity			6.571E-05	6	54	206	15985
		Bio. proc	protein ubiquitination			7.401E-05	7	55	281	14889
		Bio. proc	chromatin silencing at rDNA			1.119E-04	2	35	7	14889
27	28	Cell. comp	external side of plasma membrane	114	69	3.033E-08	5	9	198	16314	GLI1		Gli1		Pus1		Spib		Zfp90		Cdkn2a		PARP1		Tcof1		Hoxa1		Mapk14		Nr2e1		Wt1		ENSMUSP00000079177		Etv3		Nkx2-5		Dand5		Sox9		Lmx1a		Brn-3a-short		Ppp1r13l
		Mol. func	protein binding			6.498E-07	40	66	4960	15985
		Cell. comp	cell surface			1.452E-06	5	9	431	16314
		Cell. comp	nucleolus			2.023E-06	11	69	437	16314
		Bio. proc	immune response-activating cell surface receptor signaling pathway			2.434E-06	5	47	69	14889
		Bio. proc	regulation of immune system process			2.471E-06	5	8	514	14889
		Bio. proc	immune response-regulating cell surface receptor signaling pathway			3.008E-06	5	47	72	14889
		Bio. proc	immune system process			3.544E-06	6	8	1080	14889
		Bio. proc	amyloid precursor protein catabolic process			3.785E-06	2	8	6	14889
		Bio. proc	immune response			4.366E-06	5	8	577	14889
		Bio. proc	cellular process			6.974E-06	60	67	9790	14889
		Bio. proc	regulation of immune response			8.075E-06	4	8	280	14889
		Bio. proc	rRNA transcription			1.022E-05	3	67	10	14889
		Mol. func	C-C chemokine binding			1.083E-05	2	7	12	15985
		Mol. func	C-C chemokine receptor activity			1.083E-05	2	7	12	15985
		Bio. proc	multi-organism process			1.139E-05	60	67	9892	14889
		Bio. proc	immune response-activating signal transduction			1.307E-05	5	47	97	14889
		Bio. proc	glycoprotein catabolic process			1.386E-05	2	8	11	14889
		Bio. proc	immune response-regulating signaling pathway			1.591E-05	5	47	101	14889
		Bio. proc	positive regulation of immune system process			1.699E-05	4	8	338	14889
28	29	Cell. comp	nucleus	113	66	2.723E-14	41	54	4262	16314	Taf1a		Itch		Tcf12		Smarcad1		Yap1		Mynn		Sf1		Clock		Mrg15		Ubp1		ABL1		Nsbp1		Ania6b		Mbtd1		Cdc73		Uimc1		Zfp326		ENSMUSP00000097861		Brd1		ENSMUSP00000061525
		Bio. proc	cellular macromolecule metabolic process			9.493E-13	43	56	4518	14889
		Bio. proc	macromolecule metabolic process			1.306E-10	43	56	5158	14889
		Bio. proc	cellular metabolic process			8.578E-10	45	56	5979	14889
		Bio. proc	primary metabolic process			4.531E-09	45	56	6248	14889
		Bio. proc	protein modification process			2.22E-08	22	56	1592	14889
		Cell. comp	organelle			3.757E-08	46	54	8038	16314
		Bio. proc	macromolecule modification			4.502E-08	22	56	1655	14889
		Bio. proc	nucleic acid metabolic process			9.606E-08	29	56	2954	14889
		Cell. comp	intracellular membrane-bounded organelle			1.035E-07	43	54	7208	16314
		Cell. comp	membrane-bounded organelle			1.107E-07	43	54	7222	16314
		Bio. proc	metabolic process			1.208E-07	45	56	6829	14889
		Cell. comp	intracellular organelle			1.89E-07	45	54	8021	16314
		Bio. proc	cellular protein metabolic process			2.214E-07	24	56	2142	14889
		Cell. comp	intracellular part			3.08E-07	48	54	9265	16314
		Bio. proc	RNA metabolic process			3.62E-07	26	56	2557	14889
		Cell. comp	nuclear part			6.027E-07	19	54	1644	16314
		Mol. func	binding			7.19E-07	49	54	9678	15985
		Cell. comp	intracellular			1.543E-06	48	54	9643	16314
		Bio. proc	gene expression			1.658E-06	27	56	2954	14889
29	30	Bio. proc	regulation of cellular process	93	73	4.019E-08	39	52	5583	14889	Hlf		HIF-2 alpha		Epas1		Klf7		App		Notch1		NOTCH1		Ets2		Dpep1		Pvrl1		Tsc22d1		ENSMUSP00000054270		Mapk9		cJun		Zmynd11		Tcf21		Cops5		Rb1		Stat2		Zhx2
		Bio. proc	cell communication			5.325E-08	29	52	3164	14889
		Bio. proc	signaling			1.145E-07	28	52	3057	14889
		Bio. proc	signal transduction			2.298E-07	26	52	2739	14889
		Bio. proc	regulation of biological process			2.381E-07	39	52	5909	14889
		Bio. proc	biological regulation			2.879E-07	40	52	6241	14889
		Bio. proc	cell adhesion			3.83E-07	13	52	676	14889
		Bio. proc	biological adhesion			4.237E-07	13	52	682	14889
		Bio. proc	blood vessel development			7.514E-07	5	8	404	14889
		Bio. proc	vasculature development			9.325E-07	5	8	422	14889
		Bio. proc	cellular response to stimulus			1.331E-06	28	52	3421	14889
		Bio. proc	cardiovascular system development			2.117E-06	10	37	630	14889
		Bio. proc	circulatory system development			2.117E-06	10	37	630	14889
		Bio. proc	anatomical structure formation involved in morphogenesis			3.086E-06	10	37	657	14889
		Cell. comp	cell-cell junction			4.509E-06	4	9	229	16314
		Bio. proc	negative regulation of cellular process			4.658E-06	20	52	1975	14889
		Bio. proc	regulation of signal transduction			4.789E-06	15	52	1136	14889
		Bio. proc	positive regulation of cellular process			6.398E-06	21	52	2205	14889
		Mol. func	protein binding			7.327E-06	12	13	4960	15985
		Bio. proc	regulation of signaling			7.783E-06	16	52	1341	14889
30	31	Bio. proc	regulation of signal transduction	97	75	5.051E-08	19	60	1136	14889	Tbx3		Foxa1		Tbx2		Bmi1		mKIAA0600		Hoxb5		Rhox3		Smad9		Smad6		Hdac6		Atf2		Stat2		Nrl		PAX6_BRARE		Titf1		Gata4		Pax6		Gli3		E2f4		Esr1
		Bio. proc	regulation of signaling			1.339E-07	20	60	1341	14889
		Bio. proc	regulation of response to stimulus			6.277E-07	20	60	1475	14889
		Bio. proc	heart development			1.248E-06	7	26	335	14889
		Bio. proc	anatomical structure morphogenesis			1.607E-06	20	60	1565	14889
		Bio. proc	anatomical structure development			2.623E-06	28	60	2965	14889
		Bio. proc	response to growth factor stimulus			3.621E-06	7	60	161	14889
		Mol. func	magnesium ion binding			5.256E-06	4	13	152	15985
		Bio. proc	cellular response to vascular endothelial growth factor stimulus			6.037E-06	4	60	30	14889
		Bio. proc	vascular endothelial growth factor receptor signaling pathway			6.037E-06	4	60	30	14889
		Bio. proc	regulation of apoptosis			7.349E-06	14	60	876	14889
		Bio. proc	regulation of programmed cell death			8.051E-06	14	60	883	14889
		Mol. func	binding			8.714E-06	52	60	9678	15985
		Mol. func	vascular endothelial growth factor receptor signaling pathway			1.083E-05	2	12	7	15985
		Mol. func	vascular endothelial growth factor-activated receptor activity			1.083E-05	2	12	7	15985
		Bio. proc	regulation of cell death			1.121E-05	14	60	909	14889
		Bio. proc	tissue development			1.146E-05	15	60	1042	14889
		Bio. proc	system development			1.269E-05	25	60	2644	14889
		Bio. proc	cellular response to reactive oxygen species			1.397E-05	4	45	49	14889
		Bio. proc	organ morphogenesis			1.657E-05	12	60	692	14889
31	32	Bio. proc	regulation of biological process	121	72	1.103E-07	48	67	5909	14889	Chd4		CBL		Mybl1		Pparbp		Mapk8ip3		Zfpm2		Shox2		REST		Rest		Kcnh2		SMAD3		Smad3		Brip1		ENSMUSP00000026703		Tcfcp2		mKIAA4223		TIF2		Ncoa2		PGC-1		ENSMUSP00000055167
		Bio. proc	negative regulation of biological process			3.421E-07	26	64	2174	14889
		Mol. func	protein binding			3.866E-07	24	32	4960	15985
		Bio. proc	biological regulation			7.749E-07	48	67	6241	14889
		Bio. proc	lung development			1.014E-06	6	33	155	14889
		Bio. proc	respiratory tube development			1.093E-06	6	33	157	14889
		Bio. proc	regulation of osteoblast proliferation			1.775E-06	3	31	12	14889
		Bio. proc	respiratory system development			2.348E-06	6	33	179	14889
		Mol. func	outward rectifier potassium channel activity			2.434E-06	3	67	7	15985
		Bio. proc	regulation of cellular process			2.622E-06	44	67	5583	14889
		Cell. comp	transcriptional repressor complex			3.202E-06	3	10	50	16314
		Bio. proc	negative regulation of cellular process			3.607E-06	23	64	1975	14889
		Bio. proc	osteoblast proliferation			5.449E-06	3	31	17	14889
		Cell. comp	RNA-induced silencing complex			7.09E-06	2	10	7	16314
		Cell. comp	RNAi effector complex			7.09E-06	2	10	7	16314
		Cell. comp	nucleus			1.211E-05	36	72	4262	16314
		Bio. proc	negative regulation of osteoblast proliferation			1.257E-05	2	31	3	14889
		Bio. proc	regulation of gene expression			1.475E-05	25	67	2348	14889
		Mol. func	receptor binding			1.825E-05	14	67	904	15985
		Bio. proc	negative regulation of macromolecule metabolic process			1.872E-05	14	64	887	14889
32	33	Cell. comp	intracellular	109	62	4.471E-11	56	58	9643	16314	Hdac2		Foxf2		Meox2		Id4		mKIAA1125		Rbl2		Cnot8		Tob1		Myb		Gtf2h4		Hoxa5		Ercc3		XPB		Zfp322a		Tmpo		Myf5		Nr6a1		ENSMUSP00000025271		Nr1i2		Esr1
		Cell. comp	intracellular part			7.701E-11	55	58	9265	16314
		Cell. comp	intracellular membrane-bounded organelle			2.139E-07	45	58	7208	16314
		Cell. comp	membrane-bounded organelle			2.291E-07	45	58	7222	16314
		Cell. comp	intracellular organelle			5.256E-07	47	58	8021	16314
		Cell. comp	organelle			5.685E-07	47	58	8038	16314
		Bio. proc	palate development			4.378E-06	3	8	65	14889
		Mol. func	protein transport			1.186E-05	3	11	68	15985
		Mol. func	protein transporter activity			1.186E-05	3	11	68	15985
		Bio. proc	digestive tract development			1.21E-05	3	8	91	14889
		Bio. proc	digestive system development			1.607E-05	3	8	100	14889
		Cell. comp	nucleus			2.751E-05	30	58	4262	16314
		Bio. proc	pattern specification process			2.809E-05	4	8	384	14889
		Bio. proc	isoprenoid biosynthetic process			4.771E-05	2	7	23	14889
		Cell. comp	cytoplasm			5.073E-05	40	58	6987	16314
		Bio. proc	positive regulation of receptor biosynthetic process			6.081E-05	2	48	4	14889
		Cell. comp	cell			6.981E-05	57	58	13212	16314
		Cell. comp	cell part			6.981E-05	57	58	13212	16314
		Bio. proc	multicellular organismal process			9.741E-05	50	55	10248	14889
		Bio. proc	anterior/posterior pattern specification			1.026E-04	3	8	186	14889
33	34	Bio. proc	immune system process	87	67	2.95E-08	8	10	1080	14889	Irf4		PU.1 interaction partner		Hdlbp		Tle3		Ybx1		Nr4a3		P53		Tfap2a		Wt1		Gtf2ird1		Lef1		Pdhx		Cbx8		Rxrg		Klf1		Zhx2		Ipf1		Ep300		Foxm1		Creb1
		Cell. comp	extracellular region			1.677E-07	10	15	1617	16314
		Bio. proc	positive regulation of response to external stimulus			2.449E-07	4	9	101	14889
		Bio. proc	regulation of response to external stimulus			2.054E-06	5	14	245	14889
		Cell. comp	lysosome			2.404E-06	4	8	226	16314
		Cell. comp	lytic vacuole			2.404E-06	4	8	226	16314
		Bio. proc	vacuole organization			3.643E-06	3	11	43	14889
		Bio. proc	protein complex assembly			4.062E-06	5	9	485	14889
		Bio. proc	protein complex biogenesis			4.145E-06	5	9	487	14889
		Cell. comp	vacuole			5.02E-06	4	8	272	16314
		Bio. proc	protein heterotrimerization			5.298E-06	2	7	8	14889
		Bio. proc	protein complex subunit organization			5.664E-06	5	9	519	14889
		Bio. proc	regulation of cytokine production			9.745E-06	4	9	254	14889
		Bio. proc	regulation of biological process			9.939E-06	17	19	5909	14889
		Bio. proc	macromolecular complex assembly			1.238E-05	5	9	609	14889
		Bio. proc	defense response			1.247E-05	6	14	629	14889
		Bio. proc	cytokine production			1.667E-05	4	9	291	14889
		Bio. proc	immune response			1.841E-05	5	10	577	14889
		Bio. proc	macromolecular complex subunit organization			2.209E-05	5	9	686	14889
		Bio. proc	biological regulation			2.354E-05	17	19	6241	14889
34	35	Cell. comp	intracellular part	107	62	1.847E-07	52	59	9265	16314	Polr3a		Nfyc		Aof2		Znf143		Bcl11b		ENSMUSP00000022533		SAP18		E4f1		Runx2		Gtf2ird1		Cutl1		Foxo1		Nfatc2		Srf		Rb1		Ascl1		ENSMUSP00000079177		Myf5		Trp73		P53
		Cell. comp	intracellular			1.03E-06	52	59	9643	16314
		Bio. proc	RNA splicing			1.52E-06	4	8	184	14889
		Cell. comp	intracellular membrane-bounded organelle			2.019E-06	44	59	7208	16314
		Cell. comp	membrane-bounded organelle			2.151E-06	44	59	7222	16314
		Cell. comp	spliceosomal complex			3.399E-06	6	59	114	16314
		Bio. proc	mRNA processing			4.309E-06	4	8	239	14889
		Cell. comp	ribonucleoprotein complex			5.051E-06	10	59	458	16314
		Cell. comp	intracellular organelle			5.233E-06	46	59	8021	16314
		Cell. comp	organelle			5.626E-06	46	59	8038	16314
		Bio. proc	mRNA metabolic process			1.02E-05	4	8	297	14889
		Cell. comp	macromolecular complex			1.461E-05	25	59	2977	16314
		Bio. proc	RNA processing			1.696E-05	6	21	414	14889
		Cell. comp	Prp19 complex			3.138E-05	4	59	50	16314
		Cell. comp	catalytic step 2 spliceosome			3.138E-05	4	59	50	16314
		Cell. comp	U5 snRNP			4.263E-05	4	59	54	16314
		Cell. comp	small nuclear ribonucleoprotein complex			6.903E-05	4	59	61	16314
		Bio. proc	macromolecule metabolic process			1.048E-04	33	55	5158	14889
		Bio. proc	vitamin A metabolic process			1.112E-04	2	10	24	14889
		Bio. proc	primary metabolic process			1.3E-04	37	55	6248	14889
36	36	Bio. proc	generation of precursor metabolites and energy	91	78	1.171E-24	17	25	267	14889	Cdk4		Ercc6		Edf1		Polr3h		Rdbp		Mxi2		Dpep3		Cdx2		Gata4		ENSMUSP00000079177		Creb1		ENSMUSP00000025271		Foxo1		Foxl2		Dand5		Prrx1		Epor		Nr5a2		Nkx2-5		E2f1
		Bio. proc	oxidation-reduction process			1.85E-24	18	25	357	14889
		Cell. comp	mitochondrial part			4.167E-24	20	27	573	16314
		Cell. comp	mitochondrial inner membrane			3.506E-23	17	27	316	16314
		Cell. comp	mitochondrial membrane			1.043E-22	18	27	431	16314
		Cell. comp	organelle inner membrane			1.302E-22	17	27	341	16314
		Cell. comp	mitochondrion			1.652E-22	35	62	1330	16314
		Cell. comp	mitochondrial envelope			2.102E-22	18	27	448	16314
		Cell. comp	respiratory chain			3.491E-20	11	27	68	16314
		Cell. comp	organelle envelope			1.753E-19	18	27	651	16314
		Cell. comp	mitochondrial respiratory chain			2.273E-19	10	27	50	16314
		Cell. comp	envelope			2.565E-19	18	27	665	16314
		Cell. comp	mitochondrial membrane part			3.934E-18	11	27	102	16314
		Bio. proc	electron transport chain			8.767E-18	11	25	110	14889
		Cell. comp	organelle membrane			7.985E-16	21	27	1773	16314
		Cell. comp	cytoplasm			4.98E-15	56	62	6987	16314
		Cell. comp	cytoplasmic part			5.297E-15	48	62	4770	16314
		Cell. comp	NADH dehydrogenase complex			5.681E-14	6	12	35	16314
		Cell. comp	mitochondrial respiratory chain complex I			5.681E-14	6	12	35	16314
		Cell. comp	respiratory chain complex I			5.681E-14	6	12	35	16314
35	37	Cell. comp	ribosome	105	65	1.156E-18	11	16	184	16314	Phb2		Pqbp1		Tceb2		Sin3b		Rpo1-4		Etv6		E2f2		Msx2		Rb1		Sox9		Pax5		Grhl1		E2f4		Titf1		Klf1		Lef1		Msx1		Pax3		Gnptab		Kcnh2
		Cell. comp	ribonucleoprotein complex			2.919E-14	11	16	458	16314
		Mol. func	structural constituent of ribosome			1.941E-13	8	15	142	15985
		Cell. comp	intracellular part			6.176E-13	60	62	9265	16314
		Bio. proc	translation			1.175E-12	9	13	346	14889
		Cell. comp	cytoplasm			4.196E-12	53	62	6987	16314
		Cell. comp	intracellular			6.165E-12	60	62	9643	16314
		Cell. comp	macromolecular complex			1.033E-10	34	62	2977	16314
		Mol. func	structural molecule activity			1.302E-09	8	15	426	15985
		Cell. comp	intracellular organelle			2.337E-09	53	62	8021	16314
		Cell. comp	organelle			2.57E-09	53	62	8038	16314
		Cell. comp	proteasome complex			1.959E-08	6	50	57	16314
		Bio. proc	cellular protein metabolic process			3.147E-08	11	13	2142	14889
		Cell. comp	intracellular membrane-bounded organelle			3.948E-07	47	62	7208	16314
		Cell. comp	membrane-bounded organelle			4.232E-07	47	62	7222	16314
		Cell. comp	cytoplasmic part			5.827E-07	37	62	4770	16314
		Cell. comp	intracellular non-membrane-bounded organelle			1.205E-06	11	16	2356	16314
		Cell. comp	non-membrane-bounded organelle			1.205E-06	11	16	2356	16314
		Cell. comp	mitochondrion			1.302E-06	18	62	1330	16314
		Mol. func	rRNA binding			1.929E-06	3	15	27	15985
37	38	Cell. comp	myofibril	83	76	2.062E-20	10	12	120	16314	ENSMUSP00000072043		Pitx1		Pfn1		Irf1		Msx2		En1		Wt1		Mef		Lmx1a		Tfe3		Cdx1		Nfatc2		Sry		Cutl1		Nrl		P53		ENSMUSP00000065568		Hoxa4		Creb1		Titf1
		Cell. comp	contractile fiber			3.149E-20	10	12	125	16314
		Cell. comp	actin cytoskeleton			5.709E-17	10	12	260	16314
		Cell. comp	sarcomere			5.648E-16	8	12	97	16314
		Bio. proc	muscle system process			9.354E-16	9	13	158	14889
		Cell. comp	contractile fiber part			1.271E-15	8	12	107	16314
		Cell. comp	striated muscle thin filament			3.794E-14	5	12	11	16314
		Bio. proc	muscle contraction			5.176E-14	8	13	137	14889
		Cell. comp	cytoskeletal part			7.224E-12	12	17	956	16314
		Cell. comp	cytoskeleton			5.552E-11	18	36	1339	16314
		Cell. comp	myosin complex			3.382E-10	5	12	57	16314
		Bio. proc	striated muscle contraction			5.932E-10	5	13	53	14889
		Mol. func	actin binding			8.75E-10	7	13	287	15985
		Cell. comp	intracellular non-membrane-bounded organelle			5.819E-09	11	12	2356	16314
		Cell. comp	non-membrane-bounded organelle			5.819E-09	11	12	2356	16314
		Bio. proc	system process			2.266E-08	9	13	1048	14889
		Mol. func	cytoskeletal protein binding			2.637E-08	7	13	469	15985
		Mol. func	calcium ion binding			2.77E-08	11	38	534	15985
		Cell. comp	A band			6.665E-08	3	12	12	16314
		Mol. func	structural molecule activity			9.562E-08	11	52	426	15985
38	39	Mol. func	RNA binding	101	54	1.001E-10	15	45	638	15985	Prmt3		ENSMUSP00000080517		ENSMUSP00000051968		SAE2		Sae2		Znrd1		Rbap46		Ilf3		TFIIB		Gtf2b		GTF2B		Psmc5		Tfam		Cbx2		Sry		Runx2		Foxo1		Titf1		Gtf2a2		Gata4
		Mol. func	nucleic acid binding			5.136E-07	14	22	2520	15985
		Mol. func	translation			2.715E-06	5	45	79	15985
		Mol. func	translation factor activity. nucleic acid binding			2.715E-06	5	45	79	15985
		Cell. comp	intracellular			3.434E-06	43	48	9643	16314
		Cell. comp	intracellular part			4.518E-06	42	48	9265	16314
		Bio. proc	translation			7.027E-06	7	32	346	14889
		Mol. func	translation initiation factor activity			1.058E-05	4	45	49	15985
		Mol. func	translational initiation			1.148E-05	4	45	50	15985
		Cell. comp	eukaryotic translation initiation factor 3 complex			1.78E-05	2	9	12	16314
		Bio. proc	translational initiation			4.681E-05	3	23	46	14889
		Bio. proc	tRNA metabolic process			5.397E-05	3	11	105	14889
		Mol. func	ligase activity			1.035E-04	4	11	393	15985
		Mol. func	DNA-directed RNA polymerase activity			1.072E-04	3	45	33	15985
		Mol. func	RNA polymerase activity			1.072E-04	3	45	33	15985
		Mol. func	transcription. DNA-dependent			1.072E-04	3	45	33	15985
		Bio. proc	gene expression			1.101E-04	13	23	2954	14889
		Bio. proc	transcription from mitochondrial promoter			1.33E-04	2	45	6	14889
		Bio. proc	transcription initiation. DNA-dependent			1.48E-04	2	5	58	14889
		Bio. proc	translational elongation			1.781E-04	2	15	20	14889
39	40	Bio. proc	cellular response to interferon-beta	85	76	4.443E-12	4	5	16	14889	Hivep2		Zbtb22		Abt1		Sertad1		Isgf3g		Rela		Hivep1		Asxl1		Rb1		Sp1		Titf1		Nfatc2		Kcnh2		Mef2d		Ipf1		Ep300		Myf5		Msx1		E2f1		Maf
		Bio. proc	response to interferon-beta			4.443E-12	4	5	16	14889
		Cell. comp	symbiont-containing vacuole membrane			4.836E-10	3	5	7	16314
		Cell. comp	symbiont-containing vacuole			7.736E-10	3	5	8	16314
		Cell. comp	host cell cytoplasm			1.16E-09	3	5	9	16314
		Cell. comp	host cell cytoplasm part			1.16E-09	3	5	9	16314
		Cell. comp	host intracellular part			1.16E-09	3	5	9	16314
		Cell. comp	intracellular region of host			1.16E-09	3	5	9	16314
		Cell. comp	extraorganismal space			1.657E-09	3	5	10	16314
		Cell. comp	host			1.657E-09	3	5	10	16314
		Cell. comp	host cell			1.657E-09	3	5	10	16314
		Cell. comp	host cell part			1.657E-09	3	5	10	16314
		Cell. comp	other organism			1.657E-09	3	5	10	16314
		Cell. comp	other organism cell			1.657E-09	3	5	10	16314
		Cell. comp	other organism part			1.657E-09	3	5	10	16314
		Mol. func	GTP binding			1.826E-09	6	8	325	15985
		Cell. comp	extracellular membrane-bounded organelle			6.282E-09	3	5	15	16314
		Cell. comp	extracellular organelle			6.282E-09	3	5	15	16314
		Bio. proc	defense response to protozoan			1.017E-08	3	5	16	14889
		Bio. proc	response to protozoan			1.481E-08	3	5	18	14889
40	41	Bio. proc	embryonic organ development	90	72	2.714E-05	8	59	308	14889	Plagl1		Phf1		Tal1		Runx1t1		Prrx1		Jmjd1b		ENSMUSP00000032759		ACCN1		Bnc1		Htatsf1		Pbx1		Meox1		Tcf7l1		Tcfe2a		EGR1		EPO-R		Hnf6		Runx3		Mef		Tfap2a
		Cell. comp	apical junction complex			3.217E-05	5	61	98	16314
		Cell. comp	apicolateral plasma membrane			3.546E-05	5	61	100	16314
		Bio. proc	embryonic appendage morphogenesis			4.843E-05	4	29	105	14889
		Bio. proc	embryonic limb morphogenesis			4.843E-05	4	29	105	14889
		Cell. comp	adherens junction			5.732E-05	4	23	153	16314
		Bio. proc	stem cell maintenance			8.043E-05	4	59	58	14889
		Cell. comp	anchoring junction			8.057E-05	4	23	167	16314
		Bio. proc	anterior/posterior pattern specification			9.118E-05	6	59	186	14889
		Bio. proc	cellular process			9.787E-05	22	22	9790	14889
		Bio. proc	appendage morphogenesis			1.048E-04	4	29	128	14889
		Bio. proc	limb morphogenesis			1.048E-04	4	29	128	14889
		Bio. proc	stem cell development			1.113E-04	4	59	63	14889
		Bio. proc	chordate embryonic development			1.131E-04	9	59	485	14889
		Bio. proc	regionalization			1.193E-04	7	59	282	14889
		Bio. proc	multi-organism process			1.23E-04	22	22	9892	14889
		Bio. proc	appendage development			1.251E-04	4	29	134	14889
		Bio. proc	limb development			1.251E-04	4	29	134	14889
		Bio. proc	somite development			1.257E-04	4	59	65	14889
		Bio. proc	embryo development ending in birth or egg hatching			1.28E-04	9	59	493	14889
41	42	Bio. proc	regulation of microtubule cytoskeleton organization	85	66	4.177E-06	3	8	64	14889	Dnmt3a		Cenpk		Rab8a		Trim27		Runx1		Cdc7		Sla2		Ncoa3		Irf2		Atoh1		E2f3		Neurod1		IRF1		Nkx2-5		Neurog1		Trim25		Pax8		Runx2		Sox10		ENSMUSP00000025271
		Bio. proc	regulation of attachment of spindle microtubules to kinetochore			5.298E-06	2	8	7	14889
		Bio. proc	regulation of microtubule-based process			7.31E-06	3	8	77	14889
		Bio. proc	maintenance of location in cell			1.022E-05	3	10	67	14889
		Bio. proc	mitosis			1.627E-05	4	10	255	14889
		Bio. proc	nuclear division			1.627E-05	4	10	255	14889
		Bio. proc	attachment of spindle microtubules to kinetochore			1.663E-05	2	8	12	14889
		Mol. func	histone kinase activity			1.705E-05	2	8	13	15985
		Mol. func	histone phosphorylation			1.705E-05	2	8	13	15985
		Bio. proc	M phase of mitotic cell cycle			1.783E-05	4	10	261	14889
		Bio. proc	organelle fission			1.922E-05	4	10	266	14889
		Bio. proc	attachment of spindle microtubules to chromosome			1.965E-05	2	8	13	14889
		Cell. comp	chromosomal part			2.421E-05	4	8	405	16314
		Cell. comp	chromosome. centromeric region			2.508E-05	3	8	127	16314
		Cell. comp	extracellular region part			2.724E-05	5	8	919	16314
		Bio. proc	cell cycle process			2.818E-05	5	10	630	14889
		Bio. proc	histone phosphorylation			3.02E-05	2	8	16	14889
		Cell. comp	condensed chromosome			3.078E-05	3	8	136	16314
		Bio. proc	regulation of chromosome segregation			4.3E-05	2	8	19	14889
		Cell. comp	chromosome			4.601E-05	4	8	477	16314
42	43	Bio. proc	regulation of transforming growth factor beta receptor signaling pathway	88	75	1.062E-05	4	35	59	14889	ENSMUSP00000088031		ENSMUSP00000039744		Lancl2		Csde1		Smad4		Pawr		Mnat1		Narg1		Sub1		Mef		Runx2		Pax3		Nkx2-5		Lef1		Msx1		Gata4		Elk1		Sp1		ENSMUSP00000019400		CJUN
		Bio. proc	positive regulation of transforming growth factor beta receptor signaling pathway			1.124E-05	3	35	19	14889
		Mol. func	binding			1.288E-05	48	55	9678	15985
		Cell. comp	cell-cell junction			2.448E-05	4	13	229	16314
		Mol. func	protein binding			4.379E-05	24	38	4960	15985
		Bio. proc	cellular process			5.118E-05	50	56	9790	14889
		Cell. comp	cell junction			6.453E-05	5	13	596	16314
		Bio. proc	multicellular organismal process			7.319E-05	51	56	10248	14889
		Bio. proc	multi-organism process			7.683E-05	50	56	9892	14889
		Bio. proc	transforming growth factor beta receptor signaling pathway			7.901E-05	4	35	98	14889
		Bio. proc	enzyme linked receptor protein signaling pathway			9.079E-05	7	35	468	14889
		Bio. proc	response to stimulus			1.12E-04	24	38	4868	14889
		Bio. proc	intracellular protein transport			1.333E-04	8	56	408	14889
		Cell. comp	cytoplasm			1.341E-04	38	56	6987	16314
		Bio. proc	regulation of transmembrane receptor protein serine/threonine kinase signaling pathway			1.677E-04	4	35	119	14889
		Mol. func	small conjugating protein ligase activity			2.189E-04	5	43	206	15985
		Bio. proc	protein transport			2.588E-04	11	56	844	14889
		Bio. proc	positive regulation of transmembrane receptor protein serine/threonine kinase signaling pathway			2.871E-04	3	35	55	14889
		Bio. proc	establishment of protein localization			3.361E-04	11	56	870	14889
		Mol. func	protein kinase C activity			3.762E-04	2	31	15	15985
43	44	Bio. proc	oxidation-reduction process	87	68	1.306E-09	7	11	357	14889	Fubp1		Dnajc1		Ubn1		Ctcf		Pparg		PPARG		Zfp54		Tardbp		Brd8		Sfpq		Nssr		Mafk		Tbp		Cdx1		Esr1		Nr1i2		Ipf1		Nr5a2		ENSMUSP00000065568		Pou2f3
		Bio. proc	small molecule metabolic process			1.857E-09	10	11	1589	14889
		Bio. proc	cellular lipid catabolic process			3.621E-09	5	11	92	14889
		Bio. proc	fatty acid oxidation			3.086E-08	4	11	48	14889
		Bio. proc	lipid oxidation			3.649E-08	4	11	50	14889
		Bio. proc	oxoacid metabolic process			3.783E-08	7	11	580	14889
		Bio. proc	carboxylic acid metabolic process			3.828E-08	7	11	581	14889
		Bio. proc	organic acid metabolic process			4.306E-08	7	11	591	14889
		Bio. proc	cellular ketone metabolic process			5.294E-08	7	11	609	14889
		Bio. proc	lipid catabolic process			7.764E-08	5	11	169	14889
		Bio. proc	small molecule catabolic process			1.431E-07	5	11	191	14889
		Bio. proc	catabolic process			2.304E-07	8	11	1200	14889
		Cell. comp	mitochondrion			2.524E-07	8	11	1330	16314
		Bio. proc	cellular lipid metabolic process			2.765E-07	8	20	549	14889
		Bio. proc	lipid modification			3.166E-07	4	11	85	14889
		Bio. proc	fatty acid metabolic process			4.014E-07	5	11	235	14889
		Cell. comp	membrane-enclosed lumen			6.785E-07	18	50	1625	16314
		Bio. proc	generation of precursor metabolites and energy			7.557E-07	5	11	267	14889
		Bio. proc	carboxylic acid catabolic process			8.003E-07	4	11	107	14889
		Bio. proc	organic acid catabolic process			8.003E-07	4	11	107	14889
44	45	Bio. proc	small molecule catabolic process	79	75	1.199E-05	4	12	191	14889	Pbx2		Tbl1x		Dmap1		Nfe2l1		ENSMUSP00000025767		Nfix		ENSMUSP00000047410		Cbfa2t3h		Ncor1		Ncoa5		ENSMUSP00000025271		EGR1		Grhl1		Gata4		Lmx1a		Creb1		Titf1		Ppp1r13l		Runx2		E2f1
		Bio. proc	small molecule metabolic process			2.761E-05	17	54	1589	14889
		Bio. proc	oxoacid metabolic process			5.561E-05	5	12	580	14889
		Mol. func	oxidation-reduction process			5.606E-05	10	54	652	15985
		Mol. func	oxidoreductase activity			5.606E-05	10	54	652	15985
		Bio. proc	carboxylic acid metabolic process			5.607E-05	5	12	581	14889
		Bio. proc	organic acid metabolic process			6.083E-05	5	12	591	14889
		Cell. comp	cytoplasmic part			6.088E-05	31	57	4770	16314
		Cell. comp	intracellular membrane-bounded organelle			6.365E-05	40	57	7208	16314
		Cell. comp	membrane-bounded organelle			6.713E-05	40	57	7222	16314
		Bio. proc	cellular ketone metabolic process			7.02E-05	5	12	609	14889
		Bio. proc	carboxylic acid catabolic process			7.573E-05	3	12	107	14889
		Bio. proc	organic acid catabolic process			7.573E-05	3	12	107	14889
		Cell. comp	cytoplasm			8.277E-05	39	57	6987	16314
		Bio. proc	response to hormone stimulus			1.061E-04	9	54	528	14889
		Bio. proc	lipid metabolic process			1.337E-04	7	23	790	14889
		Cell. comp	cytosolic part			1.843E-04	3	19	97	16314
		Bio. proc	negative regulation of phosphatidylinositol 3-kinase cascade			2.115E-04	2	48	7	14889
		Bio. proc	protein localization to organelle			2.43E-04	4	18	264	14889
		Bio. proc	positive regulation of stress fiber assembly			2.947E-04	2	24	16	14889
45	46	Bio. proc	regulation of biological process	93	75	2.381E-07	39	52	5909	14889	Atn1		Jund1		Mxd4		Ncor2		Tead2		Cited2		ENSMUSP00000012104		Maz		Foxj1		Rexo1		Phf12		Lsr		Bckdha		Eya2		Mpv17		Ncor1		Irf2		Ascl1		ENSMUSP00000025271		Mef
		Bio. proc	biological regulation			1.269E-06	39	52	6241	14889
		Bio. proc	regulation of cellular process			3.338E-06	36	52	5583	14889
		Bio. proc	intracellular			6.04E-06	14	31	1834	14889
		Bio. proc	carboxylic acid catabolic process			1.969E-05	3	8	107	14889
		Bio. proc	organic acid catabolic process			1.969E-05	3	8	107	14889
		Bio. proc	intracellular signal transduction			4.848E-05	11	31	1345	14889
		Cell. comp	intracellular part			6.911E-05	43	52	9265	16314
		Bio. proc	establishment or maintenance of apical/basal cell polarity			7.424E-05	2	14	14	14889
		Bio. proc	establishment or maintenance of bipolar cell polarity			7.424E-05	2	14	14	14889
		Bio. proc	cellular polysaccharide catabolic process			9.779E-05	2	16	14	14889
		Bio. proc	glucan catabolic process			9.779E-05	2	16	14	14889
		Bio. proc	glycogen catabolic process			9.779E-05	2	16	14	14889
		Bio. proc	regulation of T cell differentiation in thymus			1.108E-04	2	14	17	14889
		Bio. proc	small molecule catabolic process			1.11E-04	3	8	191	14889
		Cell. comp	nucleus			1.918E-04	26	52	4262	16314
		Cell. comp	cell			2.246E-04	51	52	13212	16314
		Cell. comp	cell part			2.246E-04	51	52	13212	16314
		Cell. comp	AP-type membrane coat adaptor complex			2.371E-04	2	14	27	16314
		Cell. comp	clathrin adaptor complex			2.371E-04	2	14	27	16314
46	47	Bio. proc	negative regulation of translation	94	61	1.139E-05	3	16	42	14889	ENSMUSP00000097594		ENSMUSP00000099750		Rnf6		Zhx1		Gabpa		Gabp-alpha		Psip1		Zfp148		Nr3c1		ENSMUSP00000075339		Nr1i2		Gata4		Neurod1		Pax6		Wt1		ENSMUSP00000025271		Foxo1		ENSMUSP00000011302		Rb1		Pou2f3
		Bio. proc	regulation of translation			1.213E-05	4	16	139	14889
		Bio. proc	negative regulation of cellular protein metabolic process			2.22E-05	4	16	162	14889
		Bio. proc	mRNA splice site selection			3.115E-05	2	22	6	14889
		Bio. proc	regulation of gene expression			3.145E-05	12	22	2348	14889
		Bio. proc	negative regulation of protein metabolic process			4.32E-05	4	16	192	14889
		Mol. func	negative regulation of translation			5.326E-05	2	20	9	15985
		Mol. func	translation repressor activity			5.326E-05	2	20	9	15985
		Bio. proc	gene expression			5.847E-05	13	22	2954	14889
		Bio. proc	regulation of cellular metabolic process			7.346E-05	13	22	3016	14889
		Bio. proc	regulation of primary metabolic process			7.729E-05	13	22	3030	14889
		Cell. comp	intracellular			7.78E-05	41	48	9643	16314
		Mol. func	nucleic acid binding			8.111E-05	13	27	2520	15985
		Bio. proc	cellular component organization			8.523E-05	19	43	2737	14889
		Bio. proc	posttranscriptional regulation of gene expression			1.08E-04	4	16	243	14889
		Bio. proc	regulation of cellular macromolecule biosynthetic process			1.111E-04	11	22	2216	14889
		Bio. proc	regulation of macromolecule biosynthetic process			1.395E-04	11	22	2271	14889
		Bio. proc	cellular component organization or biogenesis			1.441E-04	19	43	2842	14889
		Bio. proc	cellular macromolecule biosynthetic process			1.465E-04	12	22	2731	14889
		Bio. proc	spliceosome assembly			1.61E-04	2	22	13	14889
47	48	Mol. func	intramolecular oxidoreductase activity. transposing S-S bonds	89	63	7.24E-07	3	45	7	15985	Brd7		Gtf3a		Nedd8		Htatip2		Pebp1		Nkx3-1		Polr2j		NFE2L2		Pparbp		Rb1		Etv6		Cbx8		Tbp		Pax3		ENSMUSP00000025271		Myf5		Mycn		Pax8		Foxm1		Srebf2
		Mol. func	protein disulfide isomerase activity			7.24E-07	3	45	7	15985
		Mol. func	intramolecular oxidoreductase activity. interconverting keto- and enol-groups			1.731E-06	3	45	9	15985
		Mol. func	protein disulfide oxidoreductase activity			2.676E-05	3	45	21	15985
		Mol. func	disulfide oxidoreductase activity			4.592E-05	3	45	25	15985
		Cell. comp	intracellular part			5.359E-05	46	56	9265	16314
		Cell. comp	intracellular			5.911E-05	47	56	9643	16314
		Cell. comp	endoplasmic reticulum lumen			6.526E-05	4	45	79	16314
		Mol. func	intramolecular oxidoreductase activity			9.767E-05	3	45	32	15985
		Cell. comp	intracellular membrane-bounded organelle			1.024E-04	39	56	7208	16314
		Cell. comp	membrane-bounded organelle			1.078E-04	39	56	7222	16314
		Cell. comp	cytoplasmic part			1.153E-04	30	56	4770	16314
		Mol. func	N-acetylgalactosamine kinase activity			2.502E-04	1	4	1	15985
		Mol. func	oxidoreductase activity. acting on a sulfur group of donors			2.547E-04	3	45	44	15985
		Bio. proc	establishment of protein localization			3.157E-04	10	47	870	14889
		Mol. func	isomerase activity			3.328E-04	4	45	118	15985
		Cell. comp	cytoplasm			3.74E-04	37	56	6987	16314
		Cell. comp	axon terminus			4.049E-04	2	8	63	16314
		Bio. proc	protein localization			4.239E-04	11	47	1079	14889
		Mol. func	oxidation-reduction process			4.605E-04	9	57	652	15985
48	49	Bio. proc	multicellular organismal process	100	74	7.056E-06	59	64	10248	14889	Tcea2		Tead3		ENSMUSP00000097809		ENSMUSP00000079088		Polr2a		Baz1b		Rfx1		E2f1		E2F1		Pcgf2		Zfp385		Tfeb		Zbtb7b		Mitf		Tff3		Zfp90		Titf1		Neurog1		Rb1		Runx2
		Bio. proc	cellular process			7.557E-06	56	62	9790	14889
		Mol. func	vitamin D receptor binding			7.876E-06	2	9	8	15985
		Bio. proc	multi-organism process			1.207E-05	56	62	9892	14889
		Bio. proc	localization			2.969E-05	29	64	3286	14889
		Mol. func	carbohydrate phosphatase activity			3.193E-05	2	14	10	15985
		Mol. func	sugar-phosphatase activity			3.193E-05	2	14	10	15985
		Bio. proc	positive regulation of biological process			3.68E-05	24	64	2436	14889
		Bio. proc	biosynthetic process			6.06E-05	29	62	3537	14889
		Bio. proc	transcription from RNA polymerase II promoter			6.58E-05	13	62	896	14889
		Cell. comp	GPI-anchor transamidase complex			8.212E-05	2	61	4	16314
		Bio. proc	positive regulation of metabolic process			8.234E-05	16	64	1290	14889
		Mol. func	GPI-anchor transamidase activity			8.553E-05	2	61	4	15985
		Bio. proc	cellular biosynthetic process			9.789E-05	28	62	3430	14889
		Bio. proc	cerebral cortex development			1.116E-04	4	62	60	14889
		Bio. proc	positive regulation of macromolecule metabolic process			1.267E-04	15	64	1195	14889
		Bio. proc	glycerophospholipid biosynthetic process			1.269E-04	4	62	62	14889
		Bio. proc	metal ion transport			1.455E-04	9	62	476	14889
		Bio. proc	mesenchymal cell development			1.506E-04	3	17	93	14889
		Bio. proc	positive regulation of cellular metabolic process			1.538E-04	15	64	1216	14889
49	50	Bio. proc	response to estradiol stimulus	78	66	1.76E-06	5	32	96	14889	TIF-IA		RRN3		Rrn3		Sox7		MEK3		Cnbp		ENSMUSP00000079177		Foxo1		Esr1		P53		Ppp1r13l		Cdx1		Stat2		ENSMUSP00000065568		Rb1		Hsf2		Thra		Sox9		Mycn		Usf2
		Bio. proc	female pregnancy			3.152E-06	5	32	108	14889
		Bio. proc	nucleolus organization			5.947E-06	2	12	5	14889
		Bio. proc	response to estrogen stimulus			1.57E-05	5	32	150	14889
		Bio. proc	negative regulation of interleukin-4 production			2.698E-05	2	25	5	14889
		Bio. proc	formation of primary germ layer			3.1E-05	4	38	71	14889
		Bio. proc	response to steroid hormone stimulus			3.188E-05	6	32	292	14889
		Bio. proc	response to endogenous stimulus			6.556E-05	8	32	671	14889
		Mol. func	protein binding			7.047E-05	29	50	4960	15985
		Bio. proc	response to laminar fluid shear stress			9.335E-05	2	32	7	14889
		Bio. proc	cell proliferation			1.273E-04	12	50	1039	14889
		Bio. proc	response to wounding			1.66E-04	7	32	568	14889
		Bio. proc	gastrulation			1.812E-04	3	15	113	14889
		Bio. proc	ribonucleoprotein complex biogenesis			1.866E-04	3	12	145	14889
		Bio. proc	Sertoli cell development			1.992E-04	2	32	10	14889
		Bio. proc	regulation of cell proliferation			2.036E-04	9	38	839	14889
		Bio. proc	developmental process			2.255E-04	17	32	3450	14889
		Bio. proc	cellular component biogenesis at cellular level			2.316E-04	3	12	156	14889
		Bio. proc	response to carbohydrate stimulus			2.328E-04	3	15	123	14889
		Bio. proc	response to stress			2.368E-04	12	32	1826	14889
50	51	Bio. proc	M phase	92	73	2.085E-09	13	59	378	14889	Esx1		Gcg		Gfi1		BRCA2		Brca2		Wdhd1		Ikzf2		Nanog		Timeless		TIMELESS		Srf		Esr1		Dlx3		ENSMUSP00000011302		E2f3		Sp1		Tfap2a		Titf1		Neurod1		Srebf2
		Mol. func	serine-type peptidase activity			3.724E-09	6	10	263	15985
		Mol. func	serine hydrolase activity			3.897E-09	6	10	265	15985
		Bio. proc	cell cycle phase			4.715E-09	14	59	488	14889
		Bio. proc	cell cycle			1.11E-08	18	59	936	14889
		Mol. func	peptidase activity. acting on L-amino acid peptides			2.468E-08	7	10	674	15985
		Mol. func	peptidase activity			3.97E-08	7	10	722	15985
		Bio. proc	mitotic cell cycle			7.709E-08	12	59	422	14889
		Bio. proc	cell cycle process			1.164E-07	14	59	630	14889
		Bio. proc	cell division			1.569E-07	11	59	364	14889
		Bio. proc	mitosis			1.688E-07	5	9	255	14889
		Bio. proc	nuclear division			1.688E-07	5	9	255	14889
		Mol. func	serine-type endopeptidase activity			1.883E-07	5	10	244	15985
		Bio. proc	M phase of mitotic cell cycle			1.896E-07	5	9	261	14889
		Bio. proc	organelle fission			2.083E-07	5	9	266	14889
		Bio. proc	proteolysis			1.87E-06	6	9	811	14889
		Bio. proc	protein metabolic process			1.942E-06	9	10	2731	14889
		Mol. func	microtubule motor activity			4.156E-06	3	9	60	15985
		Cell. comp	microtubule			6.286E-06	4	9	249	16314
		Mol. func	endopeptidase activity			7.574E-06	5	10	516	15985
52	52	Bio. proc	cellular macromolecule metabolic process	84	69	3.543E-05	27	45	4518	14889	Limd2		Gmcl1		Rfc1		Nlk		Hsf1		Ruvbl2		Nfatc3		Supt5h		Nr3c1		Pa2g4		HPC2		Mpv17		Mycn		EPO-R		Titf1		Pdhx		Rb1		Nr1i2		P53		Nr6a1
		Cell. comp	nucleus			5.672E-05	24	44	4262	16314
		Bio. proc	cellular metabolic process			8.945E-05	31	45	5979	14889
		Cell. comp	intracellular part			1.115E-04	37	44	9265	16314
		Bio. proc	macromolecule metabolic process			1.434E-04	28	45	5158	14889
		Bio. proc	cellular process			2.347E-04	34	37	9790	14889
		Bio. proc	primary metabolic process			2.354E-04	31	45	6248	14889
		Bio. proc	multi-organism process			3.161E-04	34	37	9892	14889
		Mol. func	binding			3.244E-04	16	16	9678	15985
		Bio. proc	sexual reproduction			3.267E-04	7	45	441	14889
		Cell. comp	intracellular			3.434E-04	37	44	9643	16314
		Mol. func	lactosylceramide alpha-2.3-sialyltransferase activity			3.754E-04	1	6	1	15985
		Mol. func	protein C-terminal S-isoprenylcysteine carboxyl O-methyltransferase activity			3.754E-04	1	6	1	15985
		Bio. proc	C-terminal protein methylation			4.03E-04	1	6	1	14889
		Bio. proc	base-excision repair. AP site formation			4.03E-04	1	6	1	14889
		Cell. comp	intracellular organelle			4.213E-04	33	44	8021	16314
		Cell. comp	organelle			4.425E-04	33	44	8038	16314
		Bio. proc	nucleic acid metabolic process			4.964E-04	19	45	2954	14889
		Bio. proc	nucleobase-containing compound metabolic process			5.208E-04	21	45	3487	14889
		Bio. proc	protein autophosphorylation			5.405E-04	4	45	125	14889
51	53	Bio. proc	immune system process	75	77	1.247E-11	20	46	1080	14889	Ifng		Tgif2		Il4		Junb		Gabpb1		Esx		Znf18		Egr1		EGR1		Zfp1		Stat5a		Pitx3		Grpr		Titf1		Gsc		ENSMUSP00000079177		Pax6		Gata4		Gtf2a2		Lef1
		Bio. proc	response to stimulus			3.559E-11	37	46	4868	14889
		Bio. proc	response to biotic stimulus			4.431E-11	14	46	451	14889
		Bio. proc	immune response			9.379E-11	15	46	577	14889
		Bio. proc	defense response			3.128E-10	15	46	629	14889
		Bio. proc	response to stress			4.673E-10	23	46	1826	14889
		Bio. proc	response to other organism			3.36E-09	12	46	418	14889
		Bio. proc	organ development			3.843E-09	23	46	2030	14889
		Bio. proc	regulation of cytokine biosynthetic process			4.474E-09	7	46	80	14889
		Bio. proc	cytokine biosynthetic process			1.111E-08	7	46	91	14889
		Bio. proc	cytokine metabolic process			1.295E-08	7	46	93	14889
		Mol. func	cytokine activity			1.945E-08	8	44	172	15985
		Bio. proc	system development			2.227E-08	25	46	2644	14889
		Bio. proc	multicellular organismal development			2.419E-08	27	46	3111	14889
		Bio. proc	regulation of nitric oxide biosynthetic process			3.601E-08	5	46	31	14889
		Bio. proc	anatomical structure development			4.567E-08	26	46	2965	14889
		Bio. proc	secretion			6.146E-08	12	46	543	14889
		Bio. proc	regulation of cytokine production			6.747E-08	9	46	254	14889
		Mol. func	receptor binding			7.238E-08	14	44	904	15985
		Bio. proc	nitric oxide biosynthetic process			9.111E-08	5	46	37	14889
53	54	Mol. func	cytoskeletal protein binding	68	71	2.811E-06	9	42	469	15985	Snai2		Angpt1		Myocyte-Specific Enhancer Factor 2a		Mef2a		Litaf		SMARCA2		Rnf141		Irx3		Mapk9		Lef1		Sp1		ENSMUSP00000025271		IRF1		Esr1		Ipf1		Pdhx		Titf1		Sox10		Mtbp		Srf
		Mol. func	actin binding			8.804E-06	7	42	287	15985
		Bio. proc	apical junction assembly			3.154E-05	2	10	13	14889
		Bio. proc	cellular component assembly at cellular level			3.528E-05	5	10	660	14889
		Cell. comp	cell-cell adherens junction			4.039E-05	3	25	44	16314
		Cell. comp	intracellular non-membrane-bounded organelle			5.369E-05	8	12	2356	16314
		Cell. comp	non-membrane-bounded organelle			5.369E-05	8	12	2356	16314
		Bio. proc	receptor internalization			5.938E-05	3	38	30	14889
		Bio. proc	anatomical structure morphogenesis			7.887E-05	13	38	1565	14889
		Cell. comp	adherens junction			8.07E-05	4	25	153	16314
		Bio. proc	cell-cell junction assembly			8.468E-05	2	10	21	14889
		Mol. func	binding			8.552E-05	37	42	9678	15985
		Bio. proc	cellular component organization at cellular level			9.258E-05	7	10	2112	14889
		Bio. proc	intracellular protein kinase cascade			1.025E-04	8	38	593	14889
		Cell. comp	anchoring junction			1.133E-04	4	25	167	16314
		Bio. proc	cellular component organization or biogenesis at cellular level			1.222E-04	7	10	2203	14889
		Cell. comp	extrinsic to membrane			1.316E-04	4	41	104	16314
		Bio. proc	positive regulation of cellular process			1.462E-04	8	13	2205	14889
		Bio. proc	renal tubule morphogenesis			1.464E-04	2	13	21	14889
		Bio. proc	positive regulation of biological process			1.492E-04	16	38	2436	14889
54	55	Bio. proc	response to stimulus	56	88	2.946E-10	32	39	4868	14889	Cops5		Ctnnd2		Tnfaip1		Smad2		SMAD2		Tomm40l		Msx2		Mef2d		Dand5		Esr1		Rfx3		Pax6		Zhx2		Creb1		Taf7		Gtf2ird1		Mycn		ENSMUSP00000025271		ENSMUSP00000079177		Etv6
		Bio. proc	cell communication			5.693E-08	24	39	3164	14889
		Bio. proc	signaling			1.684E-07	23	39	3057	14889
		Bio. proc	response to chemical stimulus			2.985E-07	18	39	1890	14889
		Bio. proc	biological regulation			3.217E-07	32	39	6241	14889
		Bio. proc	regulation of response to stimulus			3.275E-07	16	39	1475	14889
		Bio. proc	regulation of biological process			4.485E-07	31	39	5909	14889
		Bio. proc	regulation of cellular process			5.965E-07	30	39	5583	14889
		Bio. proc	regulation of signaling			6.048E-07	15	39	1341	14889
		Bio. proc	anatomical structure morphogenesis			7.067E-07	10	16	1565	14889
		Bio. proc	intracellular			1.127E-06	17	39	1834	14889
		Bio. proc	cellular process			1.651E-06	38	39	9790	14889
		Bio. proc	multi-organism process			2.404E-06	38	39	9892	14889
		Bio. proc	anatomical structure development			3.1E-06	12	16	2965	14889
		Bio. proc	signal transduction			3.441E-06	20	39	2739	14889
		Bio. proc	regulation of signal transduction			3.45E-06	13	39	1136	14889
		Bio. proc	multicellular organismal process			8.627E-06	38	39	10248	14889
		Mol. func	phospholipase inhibitor activity			1.279E-05	2	13	7	15985
		Cell. comp	membrane fraction			1.294E-05	8	28	680	16314
		Bio. proc	developmental process			1.65E-05	12	16	3450	14889
55	56	Mol. func	unfolded protein binding	81	57	1.33E-09	5	11	81	15985	Cdc5l		Klf10		ENSMUSP00000020159		Cdk2		ENSMUSP00000067164		Cbfb		Zfp207		Ccnc		ENSMUSP00000045684		Abcc9		Sox5		Nr1i2		Wt1		Foxo1		Msx2		Grpr		Rb1		Sp1		Creb1		Hnf6
		Bio. proc	protein folding			2.709E-08	5	11	137	14889
		Bio. proc	protein import into mitochondrial outer membrane			2.975E-06	2	11	4	14889
		Bio. proc	cellular chaperone-mediated protein complex assembly			4.956E-06	2	11	5	14889
		Bio. proc	outer mitochondrial membrane organization			4.956E-06	2	11	5	14889
		Cell. comp	intracellular			6.509E-06	35	38	9643	16314
		Bio. proc	chaperone-mediated protein complex assembly			7.432E-06	2	11	6	14889
		Bio. proc	response to heat			1.003E-05	3	11	60	14889
		Bio. proc	protein refolding			1.386E-05	2	11	8	14889
		Mol. func	heat shock protein binding			1.593E-05	3	11	75	15985
		Cell. comp	intracellular organelle			2.194E-05	28	33	8021	16314
		Cell. comp	organelle			2.307E-05	28	33	8038	16314
		Bio. proc	chaperone mediated protein folding requiring cofactor			3.262E-05	2	11	12	14889
		Bio. proc	response to temperature stimulus			4.259E-05	3	11	97	14889
		Bio. proc	'de novo' posttranslational protein folding			5.183E-05	2	11	15	14889
		Bio. proc	'de novo' protein folding			5.183E-05	2	11	15	14889
		Mol. func	ATP catabolic process			5.237E-05	6	34	321	15985
		Mol. func	ATPase activity			5.237E-05	6	34	321	15985
		Cell. comp	intracellular membrane-bounded organelle			5.285E-05	26	33	7208	16314
		Cell. comp	membrane-bounded organelle			5.504E-05	26	33	7222	16314
56	57	Bio. proc	positive regulation of transcription from RNA polymerase II promoter	108	75	1.833E-07	13	62	523	14889	Crx		Sox10		Lmx1b		Creb1		Six2		Ercc2		Nr5a1		Chx10		ENSMUSP00000049039		Pax4		Phox2b		Nr1h4		Neurog2		Lrch4		Nr5a2		NR5A2		Eya3		Tcfe2a		Esx1		SAE2
		Bio. proc	regulation of transcription from RNA polymerase II promoter			6.916E-07	16	66	855	14889
		Bio. proc	transcription from RNA polymerase II promoter			1.286E-06	16	66	896	14889
		Bio. proc	central nervous system neuron development			1.748E-06	5	66	46	14889
		Mol. func	regulatory region DNA binding			1.987E-06	14	64	783	15985
		Mol. func	regulatory region nucleic acid binding			1.987E-06	14	64	783	15985
		Mol. func	transcription regulatory region DNA binding			1.987E-06	14	64	783	15985
		Mol. func	sequence-specific DNA binding			2.206E-06	14	64	790	15985
		Mol. func	steroid hormone mediated signaling pathway			2.713E-06	4	31	51	15985
		Mol. func	steroid hormone receptor activity			2.713E-06	4	31	51	15985
		Mol. func	ligand-dependent nuclear receptor activity			3.171E-06	4	31	53	15985
		Mol. func	intracellular receptor mediated signaling pathway			3.42E-06	4	31	54	15985
		Mol. func	transcription regulatory region sequence-specific DNA binding			4.621E-06	13	64	723	15985
		Bio. proc	positive regulation of nucleobase-containing compound metabolic process			4.721E-06	10	30	874	14889
		Bio. proc	positive regulation of nitrogen compound metabolic process			5.719E-06	10	30	893	14889
		Cell. comp	neuron projection			7.019E-06	11	63	548	16314
		Bio. proc	positive regulation of transcription. DNA-dependent			1.531E-05	9	30	782	14889
		Mol. func	regulation of transcription. DNA-dependent			1.563E-05	12	64	689	15985
		Mol. func	sequence-specific DNA binding transcription factor activity			1.563E-05	12	64	689	15985
		Mol. func	nucleic acid binding transcription factor activity			1.609E-05	12	64	691	15985
57	58	Mol. func	protein binding	65	71	2.654E-05	22	33	4960	15985	Dr1		Tceb1		Atf6		Bclaf1		Hipk3		Lrrfip1		Phf13		Jazf1		Cnot7		Nr2e1		Nkx2-5		Onecut2		Sox9		E2f1		Runx3		Nr5a2		Tbp		Pax6		Lmx1a		Gtf2ird1
		Bio. proc	cellular protein metabolic process			3.483E-05	7	9	2142	14889
		Mol. func	binding			1.116E-04	30	33	9678	15985
		Cell. comp	nucleus			1.588E-04	22	41	4262	16314
		Bio. proc	protein metabolic process			1.764E-04	7	9	2731	14889
		Cell. comp	intracellular			2.734E-04	35	41	9643	16314
		Cell. comp	intracellular part			3.672E-04	34	41	9265	16314
		Mol. func	NEDD8 activating enzyme activity			4.379E-04	1	7	1	15985
		Bio. proc	endomitotic cell cycle			4.701E-04	1	7	1	14889
		Mol. func	ligase activity			4.796E-04	3	7	393	15985
		Cell. comp	nuclear part			5.152E-04	12	41	1644	16314
		Cell. comp	intracellular membrane-bounded organelle			5.262E-04	29	41	7208	16314
		Cell. comp	membrane-bounded organelle			5.473E-04	29	41	7222	16314
		Cell. comp	alphav-beta3 integrin complex			5.517E-04	1	9	1	16314
		Mol. func	protein kinase C alpha binding			5.63E-04	1	9	1	15985
		Bio. proc	entry of bacterium into host cell			6.045E-04	1	9	1	14889
		Bio. proc	leucine import			6.045E-04	1	9	1	14889
		Bio. proc	cellular macromolecule metabolic process			7.202E-04	18	30	4518	14889
		Cell. comp	ubiquitin ligase complex			8.278E-04	2	7	104	16314
		Bio. proc</nobr>	peripheral nervous system neuron axonogenesis</nobr>			9.401E-04	1	7	2	14889
58	59	Bio. proc	response to chemical stimulus	70	78	6.171E-09	17	29	1890	14889	Bhlhb2		Myc		MYC		Sod2		HIF-1 alpha		MOP1		Hif1a		Ccl2		KHDRBS1		Nup62		Rnf4		Traf2		TANK		Litaf		Esr1		Tfap2a		P53		Pdhx		Runx2		Gtf2ird1
		Bio. proc	defense response			1.211E-08	11	29	629	14889
		Bio. proc	immune system process			3.25E-08	13	29	1080	14889
		Bio. proc	response to wounding			5.703E-08	11	36	568	14889
		Bio. proc	nitric oxide mediated signal transduction			6.576E-08	3	12	11	14889
		Bio. proc	immune response			7.274E-08	10	29	577	14889
		Bio. proc	response to stress			2.902E-07	15	29	1826	14889
		Bio. proc	response to stimulus			3.32E-07	23	29	4868	14889
		Mol. func	CCR2 chemokine receptor binding			4.93E-07	2	7	3	15985
		Bio. proc	response to metal ion			9.608E-07	5	14	210	14889
		Bio. proc	transmembrane receptor protein tyrosine kinase signaling pathway			9.742E-07	7	29	286	14889
		Bio. proc	cellular response to stimulus			1.227E-06	19	29	3421	14889
		Bio. proc	locomotion			1.228E-06	10	29	783	14889
		Bio. proc	response to organic substance			1.23E-06	12	29	1222	14889
		Bio. proc	response to lipopolysaccharide			1.271E-06	6	29	185	14889
		Bio. proc	cellular response to chemical stimulus			1.806E-06	10	29	817	14889
		Bio. proc	inflammatory response			2.019E-06	7	29	319	14889
		Bio. proc	response to molecule of bacterial origin			2.12E-06	6	29	202	14889
		Bio. proc	oxygen homeostasis			4.921E-06	2	14	4	14889
		Bio. proc	chronic inflammatory response			5.316E-06	3	29	18	14889
59	60	Cell. comp	nucleoplasm	67	66	2.965E-05	8	25	867	16314	Taf6		Sfmbt2		Mcm6		SP100		Sp1		Nr6a1		Gli3		P53		Esr1		Nr1i2		Sox10		Ep300		ENSMUSP00000025271		Wt1		Rb1		Mycn		Sry		Lmx1a		Neurod1		Tfap2a
		Cell. comp	macromolecular complex			4.527E-05	20	45	2977	16314
		Cell. comp	nucleoplasm part			5.479E-05	7	25	684	16314
		Cell. comp	intracellular organelle lumen			5.964E-05	10	25	1582	16314
		Cell. comp	organelle lumen			6.161E-05	10	25	1588	16314
		Cell. comp	membrane-enclosed lumen			7.506E-05	10	25	1625	16314
		Cell. comp	intracellular part			1.381E-04	23	25	9265	16314
		Bio. proc	blastocyst growth			1.459E-04	2	17	16	14889
		Bio. proc	positive regulation of axonogenesis			1.759E-04	2	8	38	14889
		Mol. func	cell surface binding			2.052E-04	2	8	44	15985
		Cell. comp	intracellular organelle			2.707E-04	34	45	8021	16314
		Cell. comp	organelle			2.849E-04	34	45	8038	16314
		Cell. comp	intracellular			3.14E-04	23	25	9643	16314
		Cell. comp	mitochondrial ribosome			4.107E-04	2	19	26	16314
		Cell. comp	organellar ribosome			4.107E-04	2	19	26	16314
		Mol. func	3-phosphoinositide-dependent protein kinase activity			4.379E-04	1	7	1	15985
		Mol. func	oligopeptidase activity			4.379E-04	1	7	1	15985
		Bio. proc	aspartate family amino acid metabolic process			4.709E-04	2	21	23	14889
		Mol. func	holocytochrome-c synthase activity			5.005E-04	1	8	1	15985
		Bio. proc	isoleucine catabolic process			5.373E-04	1	8	1	14889
60	61	Cell. comp	intracellular	68	69	4.959E-06	32	34	9643	16314	Zzz3		Chuk		ENSMUSP00000057714		ENSMUSP00000086020		Sumo1		Suz12		Zfp53		Casp8ap2		Mxi2		Mnat1		Papola		Terf2ip		Narg1		Mef		Rb1		Hhip		Hsf2		Pax3		Pdhx		ENSMUSP00000019400
		Cell. comp	nucleus			1.273E-05	21	34	4262	16314
		Cell. comp	membrane-bounded organelle			2.022E-05	26	32	7222	16314
		Cell. comp	intracellular part			2.128E-05	19	19	9265	16314
		Cell. comp	intracellular organelle			2.836E-05	18	19	8021	16314
		Cell. comp	organelle			2.941E-05	18	19	8038	16314
		Mol. func	apoptotic protease activator activity			5.326E-05	2	20	9	15985
		Cell. comp	intracellular membrane-bounded organelle			5.372E-05	17	19	7208	16314
		Mol. func	peptidase activator activity			2.788E-04	2	20	20	15985
		Mol. func	positive regulation of peptidase activity			2.788E-04	2	20	20	15985
		Mol. func	polyribonucleotide nucleotidyltransferase activity			5.005E-04	1	8	1	15985
		Bio. proc	RNA polyadenylation			5.238E-04	2	30	17	14889
		Bio. proc	mitochondrial RNA 5'-end processing			5.373E-04	1	8	1	14889
		Bio. proc	mitotic cell cycle arrest			5.373E-04	1	8	1	14889
		Bio. proc	positive regulation of miRNA catabolic process			5.373E-04	1	8	1	14889
		Bio. proc	positive regulation of miRNA metabolic process			5.373E-04	1	8	1	14889
		Bio. proc	regulation of miRNA catabolic process			5.373E-04	1	8	1	14889
		Bio. proc	regulation of miRNA metabolic process			5.373E-04	1	8	1	14889
		Bio. proc	endosome to lysosome transport via multivesicular body sorting pathway			6.045E-04	1	9	1	14889
		Mol. func	catalytic activity			6.329E-04	17	26	5224	15985
61	62	Mol. func	vinculin binding	61	72	5.909E-06	2	9	7	15985	Mapk8ip1		Zfp57		HIC1		Hic1		Rarg		Hsf4		Six5		Sorbs3		Cutl1		jnk1		Msx1		Lmx1a		Etv3		Nr6a1		Elk1		Tbp		Ep300		Gsc		Cbx8		Nr1i2
		Bio. proc	cellular process			8.006E-06	34	35	9790	14889
		Bio. proc	multi-organism process			1.119E-05	34	35	9892	14889
		Bio. proc	multicellular organismal process			3.485E-05	34	35	10248	14889
		Cell. comp	intracellular			5.769E-05	23	24	9643	16314
		Cell. comp	intracellular membrane-bounded organelle			6.631E-05	24	30	7208	16314
		Cell. comp	membrane-bounded organelle			6.889E-05	24	30	7222	16314
		Cell. comp	intracellular organelle			1.008E-04	21	24	8021	16314
		Cell. comp	organelle			1.048E-04	21	24	8038	16314
		Mol. func	calcium-dependent cysteine-type endopeptidase activity			1.208E-04	2	19	14	15985
		Bio. proc	vesicle-mediated transport			1.807E-04	7	29	641	14889
		Cell. comp	coated membrane			1.972E-04	3	30	62	16314
		Cell. comp	membrane coat			1.972E-04	3	30	62	16314
		Bio. proc	negative regulation of cellular macromolecule biosynthetic process			2.069E-04	5	13	696	14889
		Cell. comp	intracellular part			2.25E-04	22	24	9265	16314
		Bio. proc	endosome organization			2.332E-04	2	19	18	14889
		Bio. proc	cellular biosynthetic process			2.342E-04	18	35	3430	14889
		Bio. proc	eye development			2.355E-04	4	19	247	14889
		Bio. proc	negative regulation of macromolecule biosynthetic process			2.379E-04	5	13	717	14889
		Bio. proc	embryonic eye morphogenesis			2.44E-04	2	13	27	14889
62	63	Cell. comp	endoplasmic reticulum-Golgi intermediate compartment	57	70	1.563E-04	3	39	44	16314	Ssbp4		PFN1		Pfn1		Drap1		Pygo2		Hipk2		Creb1		Foxl2		Etv6		Hoxb7		Rb1		Ep300		Titf1		Ikzf3		E2f1		Srf		Esr1		Runx3		Sp1		Tbp
		Bio. proc	social behavior			1.768E-04	2	12	25	14889
		Cell. comp	intracellular part			2.09E-04	33	39	9265	16314
		Mol. func	nucleotide binding			2.097E-04	14	36	2253	15985
		Bio. proc	induction of apoptosis by intracellular signals			2.584E-04	2	8	46	14889
		Mol. func	single-stranded DNA binding			2.633E-04	2	9	44	15985
		Bio. proc	mitochondrial membrane organization			2.733E-04	2	12	31	14889
		Cell. comp	cytoplasmic part			2.809E-04	17	27	4770	16314
		Bio. proc	regulation of cell cycle			3.777E-04	4	12	464	14889
		Bio. proc	hair follicle maturation			3.784E-04	2	10	44	14889
		Cell. comp	intracellular membrane-bounded organelle			4.43E-04	28	39	7208	16314
		Cell. comp	membrane-bounded organelle			4.606E-04	28	39	7222	16314
		Mol. func	hydrolase activity			5.069E-04	7	11	2577	15985
		Bio. proc	positive regulation of mitochondrial membrane potential			5.373E-04	1	8	1	14889
		Cell. comp	intracellular			5.783E-04	33	39	9643	16314
		Bio. proc	behavioral interaction between organisms			6.043E-04	2	12	46	14889
		Mol. func	phospholipid binding			6.354E-04	4	36	176	15985
		Bio. proc	anatomical structure maturation			6.578E-04	2	10	58	14889
		Bio. proc	associative learning			6.58E-04	2	12	48	14889
		Bio. proc	antigen processing and presentation of exogenous peptide antigen via MHC class I. TAP-dependent			6.716E-04	1	10	1	14889
63	64	Mol. func	unfolded protein binding	54	70	9.826E-06	4	27	81	15985	Rragc		Tbpl1		Strap		Rb1		ENSMUSP00000079177		Mtbp		Titf1		Cbx8		Elk1		Nr1i2		Ep300		Ipf1		Tbp		Msx1		Tfap2a		Pdhx		Foxl2		P53		Zhx2		ENSMUSP00000025271
		Bio. proc	protein folding			7.469E-05	4	25	137	14889
		Mol. func	translation initiation factor activity			1.8E-04	3	36	49	15985
		Mol. func	translational initiation			1.912E-04	3	36	50	15985
		Cell. comp	intracellular organelle part			2.194E-04	16	26	4392	16314
		Cell. comp	organelle part			2.703E-04	16	26	4465	16314
		Mol. func	RNA binding			4.743E-04	7	36	638	15985
		Cell. comp	intracellular organelle lumen			5.018E-04	9	26	1582	16314
		Cell. comp	organelle lumen			5.161E-04	9	26	1588	16314
		Bio. proc	cellular protein metabolic process			5.228E-04	13	34	2142	14889
		Cell. comp	intracellular part			5.488E-04	23	26	9265	16314
		Cell. comp	membrane-enclosed lumen			6.12E-04	9	26	1625	16314
		Mol. func	purine ribonucleoside triphosphate binding			6.41E-04	6	12	1651	15985
		Cell. comp	cytoplasm			6.456E-04	11	12	6987	16314
		Cell. comp	nuclear part			6.668E-04	9	26	1644	16314
		Mol. func	translation			7.376E-04	3	36	79	15985
		Mol. func	translation factor activity. nucleic acid binding			7.376E-04	3	36	79	15985
		Cell. comp	nuclear lumen			7.486E-04	8	26	1320	16314
		Mol. func	tRNA (cytosine) methyltransferase activity			7.507E-04	1	12	1	15985
		Mol. func	tRNA (cytosine-5-)-methyltransferase activity			7.507E-04	1	12	1	15985
64	65	Mol. func	aldehyde dehydrogenase [NAD(P)+] activity	49	62	4.597E-06	2	8	7	15985	E2f6		Srf		Ep300		Cbx8		Esr1		Zhx2		Ppp1r13l		Grhl1		Acss2		Pou2f3		Irf2		Tfap2a		Titf1		Wt1		Gata4		Rb1		Sp1		ENSMUSP00000019400		Nfatc2		E2f1
		Mol. func	alcohol dehydrogenase (NADP+) activity			9.843E-06	2	8	10	15985
		Mol. func	aldo-keto reductase (NADP) activity			1.443E-05	2	8	12	15985
		Cell. comp	striated muscle thin filament			3.745E-05	2	14	11	16314
		Bio. proc	cellular aldehyde metabolic process			4.357E-05	2	7	22	14889
		Bio. proc	heart contraction			7.539E-05	3	13	98	14889
		Bio. proc	heart process			7.539E-05	3	13	98	14889
		Bio. proc	negative regulation of reproductive process			7.646E-05	2	7	29	14889
		Mol. func	oxidoreductase activity. acting on the aldehyde or oxo group of donors. NAD or NADP as acceptor			8.231E-05	2	8	28	15985
		Bio. proc	positive regulation of heart rate			8.387E-05	2	13	16	14889
		Mol. func	oxidoreductase activity. acting on the aldehyde or oxo group of donors			1.293E-04	2	8	35	15985
		Bio. proc	negative regulation of hydrolase activity			1.667E-04	3	13	128	14889
		Bio. proc	positive regulation of heart contraction			1.762E-04	2	13	23	14889
		Bio. proc	regulation of cell-cell adhesion			1.776E-04	2	7	44	14889
		Bio. proc	positive regulation of cell proliferation			1.904E-04	4	10	479	14889
		Cell. comp	intracellular organelle			1.945E-04	24	29	8021	16314
		Cell. comp	organelle			2.027E-04	24	29	8038	16314
		Bio. proc	muscle contraction			2.037E-04	3	13	137	14889
		Mol. func	structural constituent of cytoskeleton			2.287E-04	2	14	26	15985
		Bio. proc	regulation of smooth muscle contraction			2.67E-04	2	10	37	14889
65	66	Cell. comp	mitochondrion	54	64	8.475E-24	25	29	1330	16314	Ndufa13		Hdac3		HDAC3		ENSMUSP00000019400		Lmx1a		E2f1		P53		Wt1		Titf1		Acss2		Foxo1		Prrx1		Zhx2		EGR1		Pax6		Grhl1		Dand5		Msx2		Etv6		Pax8
		Cell. comp	mitochondrial inner membrane			1.806E-23	16	22	316	16314
		Cell. comp	organelle inner membrane			6.231E-23	16	22	341	16314
		Cell. comp	mitochondrial part			2.506E-21	19	29	573	16314
		Cell. comp	mitochondrial membrane			2.761E-21	16	22	431	16314
		Cell. comp	mitochondrial envelope			5.152E-21	16	22	448	16314
		Cell. comp	organelle envelope			2.062E-18	16	22	651	16314
		Cell. comp	envelope			2.895E-18	16	22	665	16314
		Cell. comp	mitochondrial membrane part			3.529E-17	10	22	102	16314
		Cell. comp	respiratory chain			1.044E-16	9	22	68	16314
		Bio. proc	oxidation-reduction process			3.188E-15	12	20	357	14889
		Bio. proc	generation of precursor metabolites and energy			7.314E-15	11	20	267	14889
		Bio. proc	electron transport chain			7.375E-15	9	20	110	14889
		Mol. func	hydrogen ion transmembrane transporter activity			1.09E-14	9	26	90	15985
		Mol. func	proton transport			4.57E-14	9	26	105	15985
		Bio. proc	ATP biosynthetic process			6.939E-12	7	25	62	14889
		Cell. comp	cytoplasm			1.34E-11	33	34	6987	16314
		Cell. comp	organelle membrane			1.401E-11	16	22	1773	16314
		Cell. comp	cytoplasmic part			1.691E-11	26	29	4770	16314
		Bio. proc	purine ribonucleoside triphosphate biosynthetic process			2.272E-11	7	25	73	14889
66	67	Cell. comp	mitochondrion	62	50	7.044E-06	6	8	1330	16314	Mll		SREBP1c		Tom1l2		Sirt3		Zfp282		Srebp1		Pdhx		Mef		Trim25		Rb1		ENSMUSP00000079088		ENSMUSP00000019400		E2f4		Cbx8		Titf1		Taf7		Ep300		Pou2f3		Runx2		Gtf2a2
		Bio. proc	regulation of histone H3-K4 methylation			2.945E-05	2	14	9	14889
		Bio. proc	regulation of histone methylation			7.424E-05	2	14	14	14889
		Bio. proc	histone H3-K4 methylation			1.108E-04	2	14	17	14889
		Bio. proc	regulation of histone modification			1.206E-04	3	36	40	14889
		Bio. proc	protein deacetylation			1.759E-04	2	8	38	14889
		Bio. proc	protein deacylation			1.853E-04	2	8	39	14889
		Mol. func	maleylacetoacetate isomerase activity			5.005E-04	1	8	1	15985
		Bio. proc	regulation of chromosome organization			5.116E-04	3	36	65	14889
		Bio. proc	histone lysine methylation			5.366E-04	2	14	37	14889
		Bio. proc	positive regulation of canonical Wnt receptor signaling pathway involved in controlling type B pancreatic cell proliferation			5.373E-04	1	8	1	14889
		Bio. proc	signalosome assembly			5.373E-04	1	8	1	14889
		Mol. func	isomerase activity			6.235E-04	3	23	118	15985
		Mol. func	GTP binding			6.387E-04	3	9	325	15985
		Mol. func	catalytic activity			6.462E-04	23	39	5224	15985
		Mol. func	metabolic process			6.462E-04	23	39	5224	15985
		Bio. proc	dorsal/ventral neural tube patterning			7.556E-04	2	36	17	14889
		Bio. proc	L-methylmalonyl-CoA metabolic process			8.06E-04	1	12	1	14889
		Mol. func	methylmalonyl-CoA epimerase activity			8.133E-04	1	13	1	15985
		Bio. proc</nobr>	histone methylation</nobr>			9.802E-04	2	14	50	14889
67	68	Cell. comp	intracellular part	57	84	5.483E-07	34	36	9265	16314	ENSMUSP00000073701		Cebpz		Nfyb		Mybbp1a		Rbm39		Dedd		Dazap2		YWHAZ		Pdcd4		ENSMUSP00000008733		ENSMUSP00000028139		Xab2		Whsc2		Dand5		Maf		Kcnh2		Pax6		ENSMUSP00000025271		Rb1		Gata4
		Bio. proc	nuclear RNA surveillance			1.083E-06	2	16	2	14889
		Bio. proc	nuclear mRNA surveillance			1.083E-06	2	16	2	14889
		Cell. comp	intracellular			1.931E-06	34	36	9643	16314
		Bio. proc	RNA surveillance			3.246E-06	2	16	3	14889
		Cell. comp	intracellular organelle			4.055E-06	31	36	8021	16314
		Cell. comp	organelle			4.289E-06	31	36	8038	16314
		Cell. comp	intracellular membrane-bounded organelle			8.66E-06	29	36	7208	16314
		Cell. comp	transcriptionally active chromatin			9.003E-06	2	16	5	16314
		Cell. comp	membrane-bounded organelle			9.071E-06	29	36	7222	16314
		Mol. func	protein binding			2.189E-05	11	12	4960	15985
		Cell. comp	protein complex			3.408E-05	16	36	2526	16314
		Bio. proc	maturation of 5.8S rRNA			5.921E-05	2	16	11	14889
		Cell. comp	macromolecular complex			6.549E-05	17	36	2977	16314
		Mol. func	RNA binding			6.919E-05	8	36	638	15985
		Bio. proc	gene expression			7.872E-05	17	34	2954	14889
		Bio. proc	cellular macromolecule metabolic process			8.113E-05	11	13	4518	14889
		Bio. proc	histone mRNA catabolic process			8.387E-05	2	16	13	14889
		Cell. comp	cytoplasm			8.958E-05	27	36	6987	16314
		Bio. proc	regulation of macromolecule metabolic process			9.417E-05	10	15	2920	14889
68	69	Bio. proc	anatomical structure development	102	58	2.654E-07	32	67	2965	14889	Nkx2-3		Nkx6-2		Evx1		Utf1		Tbx15		Hoxc9		Sec14l2		Etv4		Myt1l		Rbpjl		Sall4		Fhl2		ENSMUSP00000095836		ENSMUSP00000063809		Tfap2b		H1foo		E2f3		Mycn		Sox10		Myf5
		Bio. proc	system development			2.72E-07	30	67	2644	14889
		Bio. proc	developmental process			2.7E-06	33	67	3450	14889
		Bio. proc	multicellular organismal development			2.864E-06	31	67	3111	14889
		Bio. proc	organ development			3.887E-06	24	67	2030	14889
		Bio. proc	regulation of transcription from RNA polymerase II promoter involved in ventral spinal cord interneuron specification			7.352E-06	2	17	4	14889
		Bio. proc	tissue development			8.099E-06	6	9	1042	14889
		Bio. proc	cell differentiation			2.84E-05	7	9	2078	14889
		Bio. proc	cellular developmental process			4.105E-05	7	9	2195	14889
		Bio. proc	ventral spinal cord interneuron specification			4.397E-05	2	17	9	14889
		Bio. proc	positive regulation of fibrinolysis			4.644E-05	2	42	4	14889
		Bio. proc	regulation of transcription involved in cell fate commitment			5.492E-05	2	17	10	14889
		Bio. proc	ventral spinal cord interneuron fate commitment			5.492E-05	2	17	10	14889
		Bio. proc	embryonic skeletal system development			7.795E-05	5	67	98	14889
		Bio. proc	ventral spinal cord interneuron differentiation			8.044E-05	2	17	12	14889
		Mol. func	structural constituent of eye lens			8.083E-05	2	10	22	15985
		Bio. proc	spinal cord dorsal/ventral patterning			1.277E-04	2	17	15	14889
		Bio. proc	regionalization			1.294E-04	6	42	282	14889
		Bio. proc	anatomical structure morphogenesis			1.354E-04	18	67	1565	14889
		Bio. proc	visual perception			1.406E-04	5	67	111	14889
69	70	Mol. func	oxidoreductase activity. acting on a sulfur group of donors	67	57	2.456E-06	4	35	44	15985	Esrra		Ilf2		Usf1		Gcn5l2		GCN5L2		Lyl1		Ptges2		Nr4a1		Neurog1		Grhl1		Sox9		Titf1		Elk1		Foxl2		Trp73		Nfatc2		Pou2f3		Pdhx		Nr2e1		Foxo1
		Bio. proc	cell redox homeostasis			5.677E-06	4	34	52	14889
		Mol. func	acylglycerol lipase activity			9.024E-06	2	11	7	15985
		Mol. func	protein disulfide oxidoreductase activity			1.245E-05	3	35	21	15985
		Mol. func	disulfide oxidoreductase activity			2.14E-05	3	35	25	15985
		Cell. comp	azurophil granule			2.833E-05	2	36	4	16314
		Cell. comp	primary lysosome			2.833E-05	2	36	4	16314
		Bio. proc	cellular lipid catabolic process			3.635E-05	3	11	92	14889
		Mol. func	kinase binding			5.006E-05	4	12	295	15985
		Bio. proc	acylglycerol catabolic process			5.183E-05	2	11	15	14889
		Bio. proc	glycerol ether catabolic process			5.183E-05	2	11	15	14889
		Bio. proc	neutral lipid catabolic process			5.183E-05	2	11	15	14889
		Bio. proc	glycerolipid catabolic process			9.36E-05	2	11	20	14889
		Cell. comp	specific granule			1.315E-04	2	36	8	16314
		Mol. func	ARF guanyl-nucleotide exchange factor activity			2.119E-04	2	27	13	15985
		Bio. proc	lipid catabolic process			2.217E-04	3	11	169	14889
		Bio. proc	glycerol ether metabolic process			2.394E-04	3	26	70	14889
		Bio. proc	cellular lipid metabolic process			2.997E-04	6	26	549	14889
		Bio. proc	organic ether metabolic process			3.297E-04	3	26	78	14889
		Mol. func	beta-2-microglobulin binding			3.754E-04	1	6	1	15985
70	71	Mol. func	glycoprotein binding	54	52	1.127E-05	3	15	48	15985	Pa2g4		Cpsf2		Bcl6		Hnrpab		Gtf2f1		Slc20a1		Maf		Ikzf2		Titf1		Foxo1		Nkx2-5		Foxh1		Dlx3		Dand5		Sp1		Trp73		Ep300		Nr1i2		E2f2		E2f1
		Bio. proc	mRNA metabolic process			1.807E-05	4	9	297	14889
		Cell. comp	aggresome			2.934E-04	2	30	14	16314
		Bio. proc	mRNA processing			3.194E-04	3	9	239	14889
		Bio. proc	peptidyl-threonine phosphorylation			3.786E-04	2	15	29	14889
		Bio. proc	peptidyl-threonine modification			4.332E-04	2	15	31	14889
		Mol. func	UDP-N-acetylglucosamine diphosphorylase activity			4.379E-04	1	7	1	15985
		Bio. proc	nucleobase-containing compound metabolic process			4.5E-04	10	15	3487	14889
		Mol. func	calcium-dependent protein kinase C activity			6.256E-04	1	10	1	15985
		Mol. func	calcium-dependent protein serine/threonine kinase activity			6.256E-04	1	10	1	15985
		Mol. func	dihydrolipoyl dehydrogenase activity			6.256E-04	1	10	1	15985
		Mol. func	high affinity inorganic phosphate:sodium symporter activity			6.256E-04	1	10	1	15985
		Mol. func	lipoamide binding			6.256E-04	1	10	1	15985
		Mol. func	lipoic acid binding			6.256E-04	1	10	1	15985
		Bio. proc	RNA processing			6.303E-04	4	15	414	14889
		Cell. comp	ribonucleoprotein complex			6.542E-04	4	15	458	16314
		Bio. proc	dihydrolipoamide metabolic process			6.716E-04	1	10	1	14889
		Bio. proc	positive regulation of sodium ion transport via voltage-gated sodium channel activity			6.716E-04	1	10	1	14889
		Bio. proc	gene expression			7.329E-04	9	15	2954	14889
		Bio. proc	nucleic acid metabolic process			7.329E-04	9	15	2954	14889
71	72	Bio. proc	cellular process	47	70	1.198E-05	27	27	9790	14889	Cd40		Traf2		TANK		Hmgb3		Xbp1		Spdef		ENSMUSP00000019400		Zhx2		Nfatc2		Rarb		Neurod1		Pax8		Tfap2a		Msx1		Ipf1		Ep300		Elk1		Rb1		Msx2		Pgr
		Bio. proc	multi-organism process			1.585E-05	27	27	9892	14889
		Bio. proc	multicellular organismal process			4.123E-05	27	27	10248	14889
		Bio. proc	serotonin secretion			6.613E-05	2	27	7	14889
		Bio. proc	serotonin transport			1.724E-04	2	27	11	14889
		Bio. proc	positive regulation of JUN kinase activity			2.05E-04	2	8	41	14889
		Bio. proc	positive regulation of cellular protein metabolic process			2.765E-04	5	27	329	14889
		Bio. proc	JUN kinase activity			2.934E-04	2	8	49	14889
		Bio. proc	regulation of JUN kinase activity			2.934E-04	2	8	49	14889
		Mol. func	receptor signaling protein activity			2.966E-04	2	6	72	15985
		Bio. proc	positive regulation of protein phosphorylation			3.512E-04	4	27	189	14889
		Bio. proc	tissue development			3.745E-04	8	27	1042	14889
		Bio. proc	signal transduction			4.059E-04	13	27	2739	14889
		Bio. proc	positive regulation of phosphorylation			5.047E-04	4	27	208	14889
		Bio. proc	MAPKKK cascade			5.13E-04	3	8	321	14889
		Bio. proc	regulation of secretion			5.177E-04	3	8	322	14889
		Bio. proc	regulation of B cell differentiation			5.313E-04	2	27	19	14889
		Bio. proc	exocyst assembly			5.373E-04	1	8	1	14889
		Bio. proc	exocyst localization			5.373E-04	1	8	1	14889
		Bio. proc	negative regulation of glial cell apoptosis			5.373E-04	1	8	1	14889
72	73	Cell. comp	cytosol	53	24	4.414E-05	5	9	867	16314	Id2		ENSMUSP00000021562		Ehf		Ell		Ddx5		Khdrbs1		Pou6f1		Ctnnd1		Pgr		Wt1		E2f4		Rb1		Titf1		Rarb		Pax6		Tbp		Zhx2		Tfap2a		Ipf1		P53
		Mol. func	cadmium ion transmembrane transport			4.379E-04	1	7	1	15985
		Mol. func	cadmium ion transmembrane transporter activity			4.379E-04	1	7	1	15985
		Mol. func	cobalt ion transmembrane transporter activity			4.379E-04	1	7	1	15985
		Mol. func	cobalt ion transport			4.379E-04	1	7	1	15985
		Mol. func	lead ion transmembrane transporter activity			4.379E-04	1	7	1	15985
		Mol. func	lead ion transport			4.379E-04	1	7	1	15985
		Mol. func	nickel ion transmembrane transport			4.379E-04	1	7	1	15985
		Mol. func	nickel ion transmembrane transporter activity			4.379E-04	1	7	1	15985
		Mol. func	vanadium ion transmembrane transporter activity			4.379E-04	1	7	1	15985
		Mol. func	vanadium ion transport			4.379E-04	1	7	1	15985
		Cell. comp	paraferritin complex			4.904E-04	1	8	1	16314
		Bio. proc	acute inflammatory response to non-antigenic stimulus			6.045E-04	1	9	1	14889
		Bio. proc	ferrous iron import			6.045E-04	1	9	1	14889
		Bio. proc	positive regulation of retinal cell programmed cell death			6.045E-04	1	9	1	14889
		Mol. func	G-protein coupled chemoattractant receptor activity			7.178E-04	2	29	22	15985
		Mol. func	chemokine receptor activity			7.178E-04	2	29	22	15985
		Mol. func	chemokine binding			8.557E-04	2	29	24	15985
		Mol. func	cadmium ion binding			8.757E-04	1	7	2	15985
		Mol. func	ferrous iron transmembrane transporter activity			8.757E-04	1	7	2	15985
73	74	Bio. proc	response to steroid hormone stimulus	50	72	6.336E-05	4	12	292	14889	Snip1		Cebpg		Rnf2		P53		Esr1		Titf1		Taf7		Dand5		E2f3		Cbx2		Runx2		Foxb1		Mef2d		ENSMUSP00000025271		Cutl1		Thra		Tbp		ENSMUSP00000019400		Etv3		Neurod1
		Bio. proc	collagen fibril organization			1.768E-04	2	12	25	14889
		Bio. proc	response to electrical stimulus			1.768E-04	2	12	25	14889
		Bio. proc	response to heat			1.897E-04	3	28	60	14889
		Bio. proc	lung development			2.272E-04	3	12	155	14889
		Bio. proc	respiratory tube development			2.36E-04	3	12	157	14889
		Mol. func	hydrolase activity			3.135E-04	12	26	2577	15985
		Bio. proc	respiratory system development			3.471E-04	3	12	179	14889
		Bio. proc	response to hormone stimulus			3.741E-04	6	28	528	14889
		Cell. comp	intracellular part			5.93E-04	28	33	9265	16314
		Mol. func	catalytic activity			6.329E-04	17	26	5224	15985
		Mol. func	metabolic process			6.329E-04	17	26	5224	15985
		Mol. func	phospholipase A2 activator activity			7.507E-04	1	12	1	15985
		Bio. proc	response to temperature stimulus			7.802E-04	3	28	97	14889
		Bio. proc	response to electrical stimulus involved in regulation of muscle adaptation			8.06E-04	1	12	1	14889
		Cell. comp</nobr>	heterochromatin</nobr>			8.86E-04	2	12	61	16314
74	75	Cell. comp	respiratory chain	52	60	1.758E-11	7	28	68	16314	ENSMUSP00000071330		Tcea3		Esr1		Pax3		Rb1		P53		Kcnh2		Pou2f3		Tfap2a		Msx2		Titf1		Neurod1		Runx2		Grhl1		Cdx2		Dlx3		Ppp1r13l		Sox9		Prrx1		Wt1
		Cell. comp	NADH dehydrogenase complex			2.26E-11	6	28	35	16314
		Cell. comp	mitochondrial respiratory chain complex I			2.26E-11	6	28	35	16314
		Cell. comp	respiratory chain complex I			2.26E-11	6	28	35	16314
		Cell. comp	mitochondrial inner membrane			2.67E-11	9	19	316	16314
		Cell. comp	organelle inner membrane			5.269E-11	9	19	341	16314
		Cell. comp	mitochondrion			1.132E-10	13	19	1330	16314
		Cell. comp	mitochondrial part			1.836E-10	10	19	573	16314
		Cell. comp	mitochondrial respiratory chain			2.175E-10	6	28	50	16314
		Cell. comp	mitochondrial membrane part			3.223E-10	7	28	102	16314
		Cell. comp	mitochondrial membrane			4.217E-10	9	19	431	16314
		Bio. proc	generation of precursor metabolites and energy			5.925E-10	9	27	267	14889
		Cell. comp	mitochondrial envelope			5.935E-10	9	19	448	16314
		Bio. proc	electron transport chain			7.787E-10	7	27	110	14889
		Cell. comp	organelle envelope			4.341E-09	11	28	651	16314
		Cell. comp	envelope			5.42E-09	11	28	665	16314
		Bio. proc	oxidation-reduction process			7.585E-09	9	27	357	14889
		Bio. proc	cellular metabolic process			1.6E-08	25	27	5979	14889
		Cell. comp	intracellular part			1.295E-07	28	28	9265	16314
		Bio. proc	metabolic process			3.705E-07	25	27	6829	14889
75	76	Bio. proc	response to oxidative stress	52	78	2.026E-07	6	21	193	14889	Atf3		Tgif1		Nfe2l2		NFE2L2		OSIL		Sqstm1		Mak		Alpk3		Klf5		Mxi2		Cops5		Cbx2		Sp1		Esr1		E2f2		Nr1i2		Rb1		Gsc		Pou2f3		E2f1
		Bio. proc	response to hormone stimulus			4.401E-07	9	29	528	14889
		Bio. proc	response to chemical stimulus			4.575E-07	15	29	1890	14889
		Bio. proc	response to organic substance			1.23E-06	12	29	1222	14889
		Cell. comp	glutamate-cysteine ligase complex			1.578E-06	2	21	2	16314
		Mol. func	glutamate-cysteine ligase activity			1.808E-06	2	22	2	15985
		Bio. proc	small molecule biosynthetic process			2.575E-06	6	21	298	14889
		Bio. proc	response to endogenous stimulus			3.231E-06	9	29	671	14889
		Bio. proc	carboxylic acid biosynthetic process			7.826E-06	5	21	204	14889
		Bio. proc	organic acid biosynthetic process			7.826E-06	5	21	204	14889
		Bio. proc	amine biosynthetic process			8.565E-06	4	21	95	14889
		Mol. func	protein binding			1.056E-05	17	22	4960	15985
		Bio. proc	response to nitrosative stress			1.135E-05	2	21	4	14889
		Bio. proc	positive regulation of angiogenesis			1.204E-05	3	12	58	14889
		Bio. proc	response to external stimulus			1.483E-05	8	21	881	14889
		Bio. proc	response to inorganic substance			2.246E-05	6	29	305	14889
		Bio. proc	glutamine family amino acid metabolic process			3.303E-05	3	21	45	14889
		Bio. proc	glutathione biosynthetic process			3.962E-05	2	21	7	14889
		Bio. proc	cysteine metabolic process			5.278E-05	2	21	8	14889
		Bio. proc	regulation of mitochondrial depolarization			5.278E-05	2	21	8	14889
76	77	Cell. comp	connexon complex	53	68	3.536E-05	2	10	15	16314	Hltf		Zfp26		Ddit3		Mllt10		Prdm5		Snapc3		Gtf3c5		Znf394		Rb1		Srebf2		Rxrg		Tfap2a		Hnf6		Ipf1		Hoxb7		Cutl1		Titf1		Nr5a2		Rarb		Zhx2
		Cell. comp	intracellular part			6.608E-05	17	17	9265	16314
		Bio. proc	regulation of cellular macromolecule biosynthetic process			7.515E-05	9	15	2216	14889
		Cell. comp	gap junction			7.761E-05	2	10	22	16314
		Bio. proc	regulation of macromolecule biosynthetic process			9.162E-05	9	15	2271	14889
		Bio. proc	cellular macromolecule metabolic process			1.029E-04	12	15	4518	14889
		Bio. proc	TOR signaling cascade			1.245E-04	2	11	23	14889
		Bio. proc	regulation of cellular process			1.285E-04	13	15	5583	14889
		Cell. comp	intracellular			1.305E-04	17	17	9643	16314
		Bio. proc	regulation of cellular biosynthetic process			1.354E-04	9	15	2384	14889
		Bio. proc	regulation of biosynthetic process			1.462E-04	9	15	2407	14889
		Bio. proc	regulation of biological process			2.525E-04	13	15	5909	14889
		Mol. func	binding			2.539E-04	28	31	9678	15985
		Bio. proc	cellular macromolecule biosynthetic process			3.978E-04	9	15	2731	14889
		Bio. proc	response to unfolded protein			4.204E-04	2	11	42	14889
		Bio. proc	macromolecule metabolic process			4.269E-04	12	15	5158	14889
		Bio. proc	biological regulation			4.813E-04	13	15	6241	14889
		Bio. proc	macromolecule biosynthetic process			4.835E-04	9	15	2800	14889
		Bio. proc	response to topologically incorrect protein			5.268E-04	2	11	47	14889
		Mol. func	amidophosphoribosyltransferase activity			5.63E-04	1	9	1	15985
77	78	Cell. comp	cytoplasmic part	38	75	4.715E-06	20	28	4770	16314	Zfp617		Gata6		Rb1		Mycn		Titf1		Klf1		Dand5		Nr2e1		Ppp1r13l		Sp1		Irf2		Etv6		Maf		Kcnh2		Pax6		Gli3		ENSMUSP00000079177		Grpr		Runx3		EGR1
		Cell. comp	costamere			1.637E-05	2	8	13	16314
		Mol. func	structural constituent of muscle			2.191E-05	2	9	13	15985
		Cell. comp	dystrophin-associated glycoprotein complex			2.202E-05	2	8	15	16314
		Bio. proc	cellular component organization			2.944E-05	15	28	2737	14889
		Bio. proc	cellular component organization or biogenesis			4.679E-05	15	28	2842	14889
		Bio. proc	response to chemical stimulus			7.204E-05	12	28	1890	14889
		Bio. proc	branching involved in salivary gland morphogenesis			9.312E-05	2	10	22	14889
		Bio. proc	cell projection organization			9.317E-05	7	28	599	14889
		Bio. proc	response to hormone stimulus			9.769E-05	4	8	528	14889
		Bio. proc	lung development			1.259E-04	3	10	155	14889
		Cell. comp	cytoplasm			1.264E-04	22	28	6987	16314
		Bio. proc	respiratory tube development			1.307E-04	3	10	157	14889
		Bio. proc	salivary gland morphogenesis			1.749E-04	2	10	30	14889
		Bio. proc	respiratory system development			1.927E-04	3	10	179	14889
		Bio. proc	cellular component organization at cellular level			2.14E-04	12	28	2112	14889
		Bio. proc	salivary gland development			2.252E-04	2	10	34	14889
		Bio. proc	response to endogenous stimulus			2.475E-04	4	8	671	14889
		Bio. proc	lung alveolus development			2.67E-04	2	10	37	14889
		Bio. proc	cellular component organization or biogenesis at cellular level			3.209E-04	12	28	2203	14889
78	79	Bio. proc	steroid metabolic process	64	54	7.592E-07	7	39	200	14889	Twist1		Arid3a		Tff3		Rora		Jarid1d		Eomes		Dmtf1		Msc		Lhx8		Irf2		Neurod1		E2f1		Gata4		Runx2		Elk1		Zhx2		Titf1		Lmx1a		Cutl1		Rarb
		Bio. proc	cholesterol metabolic process			2.661E-06	5	39	85	14889
		Bio. proc	sterol metabolic process			3.532E-06	5	39	90	14889
		Bio. proc	dibenzo-p-dioxin metabolic process			5.298E-06	2	7	8	14889
		Bio. proc	estrogen metabolic process			2.267E-05	2	7	16	14889
		Bio. proc	lipid metabolic process			2.605E-05	10	39	790	14889
		Bio. proc	organic ether metabolic process			2.941E-05	3	12	78	14889
		Bio. proc	steroid biosynthetic process			5.871E-05	3	11	108	14889
		Mol. func	voltage-gated cation channel activity			7.227E-05	3	10	138	15985
		Bio. proc	biomineral tissue development			9.119E-05	4	39	91	14889
		Cell. comp	high-density lipoprotein particle			1.221E-04	2	13	21	16314
		Mol. func	transport			1.267E-04	6	14	1018	15985
		Mol. func	transporter activity			1.267E-04	6	14	1018	15985
		Bio. proc	response to L-ascorbic acid			1.392E-04	2	39	7	14889
		Bio. proc	response to vitamin E			1.392E-04	2	39	7	14889
		Bio. proc	ion transport			1.576E-04	5	11	802	14889
		Mol. func	regulation of ion transmembrane transport			1.643E-04	3	10	182	15985
		Mol. func	regulation of transport			1.643E-04	3	10	182	15985
		Mol. func	voltage-gated channel activity			1.643E-04	3	10	182	15985
		Mol. func	voltage-gated ion channel activity			1.643E-04	3	10	182	15985
79	80	Mol. func	N-acetyltransferase activity	48	68	2.947E-06	3	11	43	15985	Pou2af1		Egr2		Ak6		Ell2		Neurog1		Rarb		Neurod1		Tcfap4		Ep300		mKIAA4113		EPO-R		Cbx8		Wt1		Creb1		Srf		ENSMUSP00000025271		Lef1		Pou2f3		Kcnh2		Msx1
		Mol. func	N-acyltransferase activity			5.573E-06	3	11	53	15985
		Mol. func	acetyltransferase activity			6.237E-06	3	11	55	15985
		Bio. proc	ribonucleoside monophosphate biosynthetic process			4.777E-05	2	8	20	14889
		Mol. func	histone acetylation			6.472E-05	2	9	22	15985
		Mol. func	histone acetyltransferase activity			6.472E-05	2	9	22	15985
		Mol. func	lysine N-acetyltransferase activity			6.472E-05	2	9	22	15985
		Bio. proc	ribonucleoside monophosphate metabolic process			6.931E-05	2	8	24	14889
		Mol. func	transferase activity. transferring acyl groups other than amino-acyl groups			7.714E-05	3	11	127	15985
		Bio. proc	positive regulation of membrane protein ectodomain proteolysis			9.483E-05	2	28	8	14889
		Bio. proc	cotranslational protein targeting to membrane			1.166E-04	2	31	8	14889
		Cell. comp	nuclear matrix			1.314E-04	3	29	56	16314
		Mol. func	transferase activity. transferring acyl groups			1.831E-04	3	11	170	15985
		Cell. comp	nuclear periphery			2.143E-04	3	29	66	16314
		Bio. proc	regulation of membrane protein ectodomain proteolysis			2.225E-04	2	28	12	14889
		Bio. proc	cellular process			3.213E-04	29	31	9790	14889
		Mol. func	guanine phosphoribosyltransferase activity			3.754E-04	1	6	1	15985
		Mol. func	hypoxanthine phosphoribosyltransferase activity			3.754E-04	1	6	1	15985
		Bio. proc	multi-organism process			4.186E-04	29	31	9892	14889
		Bio. proc	nucleoside metabolic process			5.326E-04	2	8	66	14889
3	81	Bio. proc	negative regulation of hydrolase activity	68	75	1.057E-08	5	10	128	14889	Myf5		Kid-1		Znf354a		Six1		Dpep3		Scx		Mycbp		Cdk7		Nr5a2		Cutl1		Lmx1a		Pax8		Ikzf2		SCIP		P53		Pou2f3		Ascl1		Sp1		Titf1		Taf7
		Cell. comp	extracellular space			5.293E-08	7	11	667	16314
		Bio. proc	negative regulation of very-low-density lipoprotein particle remodeling			2.526E-07	2	8	2	14889
		Cell. comp	extracellular region part			4.757E-07	7	11	919	16314
		Bio. proc	negative regulation of catalytic activity			6.089E-07	5	10	288	14889
		Bio. proc	hydrolase activity			6.301E-07	6	13	412	14889
		Bio. proc	regulation of hydrolase activity			6.301E-07	6	13	412	14889
		Bio. proc	regulation of very-low-density lipoprotein particle remodeling			7.577E-07	2	8	3	14889
		Mol. func	high-density lipoprotein particle receptor binding			8.451E-07	2	9	3	15985
		Mol. func	phosphatidylcholine-sterol O-acyltransferase activator activity			8.451E-07	2	9	3	15985
		Cell. comp	extracellular region			1.149E-06	8	11	1617	16314
		Bio. proc	cholesterol import			1.515E-06	2	8	4	14889
		Bio. proc	negative regulation of cytokine secretion involved in immune response			1.515E-06	2	8	4	14889
		Bio. proc	sterol import			1.515E-06	2	8	4	14889
		Bio. proc	sterol transmembrane transport			1.515E-06	2	8	4	14889
		Mol. func	apolipoprotein receptor binding			1.69E-06	2	9	4	15985
		Mol. func	phosphatidylcholine-sterol O-acyltransferase activity			1.69E-06	2	9	4	15985
		Bio. proc	positive regulation of cholesterol esterification			2.524E-06	2	8	5	14889
		Bio. proc	regulation of intestinal cholesterol absorption			2.524E-06	2	8	5	14889
		Bio. proc	negative regulation of molecular function			3.078E-06	5	10	400	14889
80	82	Bio. proc	T cell differentiation	45	69	3.666E-12	8	19	141	14889	Satb1		Lef1		LEF1		Mta2		Tcf7		Hnf-1		Nr2e1		Pax5		Tfap2a		P53		Nkx2-5		Mycn		Cbx8		Pax8		Zhx2		E2f1		Pax3		Rfx3		Ipf1		Lmx1a
		Bio. proc	lymphocyte differentiation			4.067E-11	8	19	190	14889
		Bio. proc	lymphocyte activation			2.054E-10	9	19	363	14889
		Bio. proc	T cell activation			3.526E-10	8	19	249	14889
		Bio. proc	leukocyte differentiation			8.213E-10	8	19	277	14889
		Bio. proc	leukocyte activation			8.824E-10	9	19	428	14889
		Bio. proc	hemopoietic or lymphoid organ development			1.542E-09	9	19	456	14889
		Bio. proc	immune system development			2.51E-09	9	19	482	14889
		Bio. proc	cell activation			2.603E-09	9	19	484	14889
		Bio. proc	alpha-beta T cell differentiation			8.388E-09	5	19	58	14889
		Bio. proc	hemopoiesis			2.282E-08	8	19	423	14889
		Bio. proc	alpha-beta T cell activation			3.563E-08	5	19	77	14889
		Bio. proc	immune system process			1.953E-07	10	19	1080	14889
		Bio. proc	V(D)J recombination			2.888E-07	3	19	11	14889
		Bio. proc	interleukin-4 production			1.42E-06	3	19	18	14889
		Bio. proc	NK T cell differentiation			2.84E-06	2	6	7	14889
		Bio. proc	T cell receptor V(D)J recombination			9.243E-06	2	19	4	14889
		Bio. proc	somatic diversification of T cell receptor genes			9.243E-06	2	19	4	14889
		Bio. proc	somatic recombination of T cell receptor gene segments			9.243E-06	2	19	4	14889
		Bio. proc	negative regulation of cysteine-type endopeptidase activity involved in apoptotic process			1.564E-05	3	19	39	14889
81	83	Bio. proc	anatomical structure morphogenesis	69	47	8.332E-07	15	35	1565	14889	Trib3		Znf235		Hoxa4		Hoxb3		Mesp1		Six4		Baz2a		Epha3		Titf1		Creb1		Gsc		Msx1		Esr1		Msx2		Gtf2ird1		ENSMUSP00000065568		Mycn		Tfap2b		Lef1		Hoxb1
		Bio. proc	vasculature development			4.683E-06	8	35	422	14889
		Bio. proc	system development			6.027E-06	18	35	2644	14889
		Bio. proc	anatomical structure development			6.769E-06	19	35	2965	14889
		Bio. proc	multicellular organismal development			1.409E-05	19	35	3111	14889
		Bio. proc	anatomical structure formation involved in morphogenesis			1.45E-05	8	27	657	14889
		Bio. proc	blood vessel development			1.539E-05	7	31	404	14889
		Bio. proc	embryonic skeletal system development			4.845E-05	4	31	98	14889
		Bio. proc	developmental process			6.567E-05	19	35	3450	14889
		Bio. proc	cardiovascular system development			8.388E-05	8	35	630	14889
		Bio. proc	circulatory system development			8.388E-05	8	35	630	14889
		Bio. proc	regulation of neuron apoptosis			1.08E-04	4	27	139	14889
		Mol. func	modified amino acid transmembrane transporter activity			1.272E-04	2	40	7	15985
		Mol. func	modified amino acid transport			1.272E-04	2	40	7	15985
		Bio. proc	signal transduction involved in regulation of gene expression			1.277E-04	2	15	17	14889
		Bio. proc	neuron apoptosis			1.645E-04	4	27	155	14889
		Bio. proc	neuron death			1.859E-04	4	27	160	14889
		Bio. proc	embryonic skeletal system morphogenesis			3.039E-04	3	27	73	14889
		Bio. proc	regulation of growth			3.16E-04	6	35	403	14889
		Bio. proc	skeletal system development			3.55E-04	5	31	300	14889
82	84	Bio. proc	bile acid metabolic process	84	77	2.02E-07	3	9	21	14889	FXY		PCAF		Prkcq		Mef2b		Hdac6		SNAP-25B		Rhox6		Nrg1		Cbx2		Nrl		Srf		Nr1i2		Gli3		Hoxa4		Tead3		Maf		ENSMUSP00000079177		Onecut2		Ep300		ENSMUSP00000025271
		Bio. proc	cellular response to glucose stimulus			8.258E-07	3	9	33	14889
		Bio. proc	cellular response to hexose stimulus			8.258E-07	3	9	33	14889
		Bio. proc	cellular response to monosaccharide stimulus			8.258E-07	3	9	33	14889
		Bio. proc	cellular response to carbohydrate stimulus			1.08E-06	3	9	36	14889
		Bio. proc	cellular glucose homeostasis			1.275E-06	3	9	38	14889
		Bio. proc	cellular ketone metabolic process			2.127E-06	8	23	609	14889
		Bio. proc	cellular amine metabolic process			8.608E-06	6	23	332	14889
		Bio. proc	anatomical structure development			9.231E-06	27	60	2965	14889
		Bio. proc	response to glucose stimulus			1.363E-05	4	23	97	14889
		Bio. proc	carbohydrate homeostasis			1.578E-05	3	9	87	14889
		Bio. proc	glucose homeostasis			1.578E-05	3	9	87	14889
		Bio. proc	cell-cell signaling			1.64E-05	11	60	577	14889
		Bio. proc	response to hexose stimulus			1.663E-05	4	23	102	14889
		Bio. proc	developmental process			1.707E-05	29	60	3450	14889
		Bio. proc	response to monosaccharide stimulus			1.796E-05	4	23	104	14889
		Bio. proc	oxoacid metabolic process			1.866E-05	7	23	580	14889
		Bio. proc	carboxylic acid metabolic process			1.887E-05	7	23	581	14889
		Bio. proc	organic acid metabolic process			2.108E-05	7	23	591	14889
		Cell. comp	axon			2.271E-05	4	12	246	16314
83	85	Bio. proc	DNA replication	42	72	9.52E-12	9	25	184	14889	Zrf1		Top2a		Mcm3		Brca1		Tacc3		Pax5		Prrx1		E2f1		Rb1		Pax3		En1		E2f4		Cutl1		ENSMUSP00000019400		Tbp		Mef		Gli3		Epor		Creb1		Sp1
		Bio. proc	DNA biosynthetic process			1.271E-11	9	25	190	14889
		Cell. comp	chromosome			1.476E-11	10	18	477	16314
		Bio. proc	DNA metabolic process			8.037E-11	12	25	622	14889
		Cell. comp	intracellular non-membrane-bounded organelle			1.262E-10	15	18	2356	16314
		Cell. comp	non-membrane-bounded organelle			1.262E-10	15	18	2356	16314
		Bio. proc	cell cycle			2.88E-10	13	24	936	14889
		Bio. proc	M phase			2.942E-10	9	19	378	14889
		Cell. comp	nucleus			4.749E-10	21	24	4262	16314
		Bio. proc	cell cycle process			1.078E-09	11	24	630	14889
		Bio. proc	cell cycle phase			1.695E-09	10	24	488	14889
		Cell. comp	chromosomal part			4.74E-09	8	18	405	16314
		Bio. proc	cell cycle checkpoint			6.112E-09	5	11	102	14889
		Cell. comp	condensed chromosome			9.114E-09	5	10	136	16314
		Bio. proc	regulation of cell cycle arrest			1.121E-08	5	11	115	14889
		Bio. proc	DNA-dependent DNA replication			1.583E-08	5	25	49	14889
		Bio. proc	M phase of meiotic cell cycle			1.85E-08	5	11	127	14889
		Bio. proc	meiosis			1.85E-08	5	11	127	14889
		Cell. comp	nuclear chromosome			1.925E-08	6	15	210	16314
		Bio. proc	meiotic cell cycle			2.081E-08	5	11	130	14889
84	86	Cell. comp	plasma membrane	100	76	3.125E-08	30	61	2956	16314	Zfp92		Papola		Gata4		Dlx4		Cited1		Pou2f3		Prrx2		Tcf20		Hoxb9		Hoxb1		HOX2I		Neurod1		Nkx3-1		Figla		Nfatc2		Zhx2		ENSMUSP00000079177		Titf1		Esr1		ENSMUSP00000025271
		Cell. comp	cell periphery			5.991E-08	30	61	3039	16314
		Mol. func	regulation of ion transmembrane transport			8.903E-07	8	67	182	15985
		Mol. func	regulation of transport			8.903E-07	8	67	182	15985
		Mol. func	voltage-gated channel activity			8.903E-07	8	67	182	15985
		Mol. func	voltage-gated ion channel activity			8.903E-07	8	67	182	15985
		Bio. proc	multicellular organismal process			1.216E-06	55	58	10248	14889
		Mol. func	gated channel activity			2.775E-06	9	67	285	15985
		Bio. proc	axon guidance			3.509E-06	4	13	128	14889
		Bio. proc	pigmentation			3.923E-06	5	54	66	14889
		Cell. comp	cell surface			4.034E-06	10	61	431	16314
		Bio. proc	cell morphogenesis			4.957E-06	6	13	587	14889
		Bio. proc	neuron projection morphogenesis			5.519E-06	5	13	327	14889
		Mol. func	neuropeptide receptor activity			6.772E-06	4	52	38	15985
		Mol. func	neuropeptide signaling pathway			6.772E-06	4	52	38	15985
		Bio. proc	cellular component morphogenesis			8.089E-06	6	13	639	14889
		Bio. proc	B cell homeostatic proliferation			8.535E-06	2	44	2	14889
		Bio. proc	secretion			8.648E-06	6	15	543	14889
		Mol. func	neuropeptide binding			9.224E-06	4	52	41	15985
		Bio. proc	anatomical structure development			1.065E-05	25	54	2965	14889
85	87	Bio. proc	immune system process	72	61	1.582E-09	16	37	1080	14889	Rel		Hnf6		IL5		Sim1		Nr6a1		Klf1		EKLF promoter		Hoxa9		Cdca7l		Cyp27b1		Dand5		Cutl1		ENSMUSP00000019400		Sox10		Mtbp		Trim25		E2f4		Hsf2		Cbx8		Lmx1a
		Bio. proc	hemopoiesis			7.438E-06	8	37	423	14889
		Bio. proc	regulation of immune system process			1.047E-05	9	42	514	14889
		Bio. proc	hemopoietic or lymphoid organ development			1.286E-05	8	37	456	14889
		Bio. proc	positive regulation of myeloid leukocyte differentiation			1.485E-05	3	25	29	14889
		Bio. proc	immune system development			1.921E-05	8	37	482	14889
		Bio. proc	cell activation			1.979E-05	8	37	484	14889
		Bio. proc	immune response			2.627E-05	9	42	577	14889
		Bio. proc	regulation of cell proliferation			2.647E-05	10	37	839	14889
		Bio. proc	positive regulation of biological process			4.384E-05	18	42	2436	14889
		Bio. proc	decidualization			4.848E-05	2	10	16	14889
		Bio. proc	regulation of cellular process			5.232E-05	26	37	5583	14889
		Bio. proc	leukocyte differentiation			5.623E-05	6	37	277	14889
		Bio. proc	cell differentiation			6.342E-05	15	37	2078	14889
		Bio. proc	leukocyte activation			7.535E-05	7	37	428	14889
		Bio. proc	positive regulation of myeloid cell differentiation			7.78E-05	3	25	50	14889
		Bio. proc	maternal placenta development			8.468E-05	2	10	21	14889
		Bio. proc	biological regulation			1.025E-04	30	42	6241	14889
		Cell. comp	extracellular space			1.033E-04	7	28	667	16314
		Bio. proc	regulation of biological process			1.105E-04	29	42	5909	14889
86	88	Bio. proc	apoptosis	38	60	4.158E-05	8	19	1144	14889	Mnt		Atrx		BCL2		Elk1		Wt1		Creb1		Rb1		Irf1		Foxm1		Nfatc2		Zhx2		Nr6a1		Runx2		Gli3		Gsc		IRF1		Epor		Gtf2ird1		CJUN		Esr1
		Bio. proc	programmed cell death			4.456E-05	8	19	1155	14889
		Bio. proc	cell death			6.265E-05	8	19	1211	14889
		Bio. proc	death			6.453E-05	8	19	1216	14889
		Bio. proc	cell proliferation in forebrain			1.915E-04	2	12	26	14889
		Bio. proc	positive regulation of organ growth			3.226E-04	2	31	13	14889
		Bio. proc	complement activation			3.904E-04	2	12	37	14889
		Bio. proc	protein activation cascade			4.34E-04	2	12	39	14889
		Mol. func	protein binding			5.444E-04	18	29	4960	15985
		Bio. proc	regulation of apoptosis			5.702E-04	6	19	876	14889
		Bio. proc	regulation of programmed cell death			5.949E-04	6	19	883	14889
		Bio. proc	positive regulation of immune system process			6.119E-04	5	31	338	14889
		Mol. func	interleukin-7 receptor binding			6.256E-04	1	10	1	15985
		Mol. func	L-gulonate 3-dehydrogenase activity			6.881E-04	1	11	1	15985
		Mol. func	complement component C3b binding			6.881E-04	1	11	1	15985
		Bio. proc	regulation of cell death			6.942E-04	6	19	909	14889
		Bio. proc	susceptibility to T cell mediated cytotoxicity			7.388E-04	1	11	1	14889
		Bio. proc	viral envelope fusion with host membrane			7.388E-04	1	11	1	14889
		Bio. proc	virion attachment. binding of host cell surface coreceptor			7.388E-04	1	11	1	14889
		Bio. proc	acetate biosynthetic process			8.06E-04	1	12	1	14889
87	89	Bio. proc	neuron recognition	45	15	9.674E-05	2	9	25	14889	Epha3		Foxg1		Kiaa1341		Trp63		Hoxd8		Traf2		TANK		Tbp		Zfp202		Msx1		Hoxb7		Runx2		E2f2		Gnptab		Sox10		Gtf2ird1		Titf1		Tfe3		Ppp1r13l		E2f1
		Bio. proc	adult walking behavior			2.134E-04	2	11	30	14889
		Bio. proc	DNA damage response. signal transduction by p53 class mediator resulting in induction of apoptosis			2.703E-04	2	23	16	14889
		Bio. proc	signal transduction by p53 class mediator resulting in induction of apoptosis			3.842E-04	2	23	19	14889
		Bio. proc	response to X-ray			5.662E-04	2	23	23	14889
		Bio. proc	cell recognition			5.835E-04	2	9	61	14889
		Bio. proc	multicellular organismal aging			6.702E-04	2	23	25	14889
		Mol. func	double-stranded DNA binding			6.871E-04	3	23	122	15985
		Bio. proc	axon transport of mitochondrion			7.388E-04	1	11	1	14889
		Bio. proc	gene conversion			7.388E-04	1	11	1	14889
		Bio. proc	meiotic gene conversion			7.388E-04	1	11	1	14889
		Bio. proc	negative regulation of glial cell apoptosis			7.388E-04	1	11	1	14889
		Bio. proc	negative regulation of reciprocal meiotic recombination			7.388E-04	1	11	1	14889
		Bio. proc	regulation of glial cell apoptosis			7.388E-04	1	11	1	14889
		Bio. proc	immunoglobulin production			8.868E-04	2	11	61	14889
		Bio. proc</nobr>	DNA damage response. signal transduction resulting in induction of apoptosis</nobr>			9.035E-04	2	23	29	14889
88	90	Mol. func	retinoic acid-responsive element binding	46	83	1.549E-06	2	12	3	15985	Mbtps1		RARA		Rara		Nfic		Cxxc1		Ptrf		Rxra		RXRA		Etv6		Ppp1r13l		Esr1		Hhip		Foxo1		Tbp		Sp1		Sox10		E2f1		Sox9		Lef1		Grhl1
		Mol. func	retinoic acid receptor activity			1.083E-05	2	12	7	15985
		Mol. func	retinoic acid receptor signaling pathway			1.083E-05	2	12	7	15985
		Cell. comp	cell projection			3.388E-05	6	12	994	16314
		Bio. proc	ATP metabolic process			3.876E-05	3	11	94	14889
		Bio. proc	regulation of translation			4.309E-05	3	8	139	14889
		Bio. proc	purine ribonucleoside triphosphate metabolic process			4.957E-05	4	11	303	14889
		Bio. proc	ribonucleoside triphosphate metabolic process			5.021E-05	4	11	304	14889
		Bio. proc	purine nucleoside triphosphate metabolic process			5.351E-05	4	11	309	14889
		Mol. func	retinoic acid binding			5.395E-05	2	12	15	15985
		Bio. proc	nucleoside triphosphate metabolic process			5.768E-05	4	11	315	14889
		Bio. proc	purine ribonucleotide metabolic process			6.437E-05	4	11	324	14889
		Bio. proc	ribonucleotide metabolic process			7.079E-05	4	11	332	14889
		Bio. proc	nucleobase-containing compound metabolic process			7.217E-05	9	11	3487	14889
		Bio. proc	ventricular cardiac muscle cell differentiation			7.544E-05	2	11	18	14889
		Bio. proc	cellular nitrogen compound metabolic process			8.063E-05	17	28	3783	14889
		Bio. proc	primary metabolic process			8.75E-05	22	28	6248	14889
		Bio. proc	retinoic acid receptor signaling pathway			9.36E-05	2	11	20	14889
		Cell. comp	cell projection membrane			1.016E-04	4	29	139	16314
		Bio. proc	nitrogen compound metabolic process			1.105E-04	17	28	3872	14889
90	91	Cell. comp	stress fiber	44	54	3.503E-07	4	28	35	16314	Polr2d		Elf5		Esr1		Rarb		En1		E2f1		Titf1		P53		Prrx1		Nr6a1		Etv3		Wt1		Lhx3		Sox9		Runx2		Maf		Neurod1		Sox10		Rb1		ENSMUSP00000079177
		Cell. comp	actin filament bundle			4.922E-07	4	28	38	16314
		Cell. comp	actomyosin			5.478E-07	4	28	39	16314
		Bio. proc	gluconeogenesis			9.221E-07	3	8	39	14889
		Cell. comp	smooth muscle contractile fiber			1.014E-06	2	10	3	16314
		Bio. proc	hexose biosynthetic process			1.244E-06	3	8	43	14889
		Bio. proc	monosaccharide biosynthetic process			2.095E-06	3	8	51	14889
		Bio. proc	neural tube development			3.65E-06	4	14	119	14889
		Cell. comp	actin cytoskeleton			4.341E-06	6	28	260	16314
		Bio. proc	alcohol biosynthetic process			6.222E-06	3	8	73	14889
		Bio. proc	cellular carbohydrate biosynthetic process			1.377E-05	3	8	95	14889
		Bio. proc	brain development			2.542E-05	5	13	448	14889
		Cell. comp	myosin II complex			2.628E-05	2	10	13	16314
		Bio. proc	apocarotenoid metabolic process			2.923E-05	2	26	5	14889
		Bio. proc	retinal metabolic process			2.923E-05	2	26	5	14889
		Cell. comp	contractile fiber part			3.172E-05	4	28	107	16314
		Bio. proc	carbohydrate biosynthetic process			4.126E-05	3	8	137	14889
		Cell. comp	cytoskeleton			4.45E-05	10	28	1339	16314
		Cell. comp	contractile fiber			5.067E-05	3	10	125	16314
		Bio. proc	nervous system development			5.762E-05	7	14	1247	14889
91	92	Bio. proc	chemotaxis	36	38	4.648E-06	4	7	289	14889	Zfp96		Tbn		Gtf2ird1		Prrx1		Rxrg		Lmx1a		Tfap2a		Cutl1		Nkx2-5		Sp1		Lef1		Runx3		Onecut2		ENSMUSP00000025271		Mycn		ENSMUSP00000079177		Ep300		Foxl2		Cdx2		EGR1
		Bio. proc	taxis			4.712E-06	4	7	290	14889
		Bio. proc	response to external stimulus			1.363E-05	5	7	881	14889
		Bio. proc	inner cell mass cell proliferation			1.663E-05	2	8	12	14889
		Bio. proc	blastocyst growth			3.02E-05	2	8	16	14889
		Bio. proc	vasoconstriction			4.652E-05	3	20	53	14889
		Mol. func	syntaxin binding			1.417E-04	2	10	29	15985
		Mol. func	SNARE binding			1.955E-04	2	10	34	15985
		Bio. proc	developmental growth			1.999E-04	3	8	233	14889
		Bio. proc	growth			2E-04	4	8	635	14889
		Bio. proc	regulation of muscle cell apoptosis			2.034E-04	2	20	16	14889
		Bio. proc	locomotion			2.338E-04	4	7	783	14889
		Bio. proc	muscle cell apoptosis			2.589E-04	2	20	18	14889
		Bio. proc	regulation of blood vessel size			2.652E-04	3	20	95	14889
		Bio. proc	regulation of tube size			2.652E-04	3	20	95	14889
		Bio. proc	chordate embryonic development			3.712E-04	5	20	485	14889
		Bio. proc	vascular process in circulatory system			3.763E-04	3	20	107	14889
		Bio. proc	embryo development ending in birth or egg hatching			4.002E-04	5	20	493	14889
		Bio. proc	in utero embryonic development			4.005E-04	3	8	295	14889
		Bio. proc	blastocyst development			4.257E-04	2	8	59	14889
92	93	Bio. proc	reduction of cytosolic calcium ion concentration	31	60	4.956E-06	2	11	5	14889	Nr4a1		Tfap2a		Esr1		Wt1		Lmx1a		ENSMUSP00000025271		Tbp		Maf		Foxm1		Trp73		Ikzf2		Lhx9		ENSMUSP00000079177		Rb1		Nr6a1		Nfatc2		Runx2		Cutl1		Ppp1r13l		Cbx2
		Bio. proc	system process			2.038E-05	9	24	1048	14889
		Bio. proc	cellular cation homeostasis			2.484E-05	4	11	254	14889
		Bio. proc	negative regulation of epithelial cell proliferation involved in prostate gland development			2.889E-05	2	18	7	14889
		Bio. proc	chemical homeostasis			3.634E-05	7	24	613	14889
		Bio. proc	regulation of biological quality			3.863E-05	8	14	1664	14889
		Bio. proc	cellular ion homeostasis			4.249E-05	6	24	420	14889
		Bio. proc	cation homeostasis			5.284E-05	4	11	308	14889
		Bio. proc	regulation of epithelial cell proliferation involved in prostate gland development			6.176E-05	2	18	10	14889
		Bio. proc	cellular chemical homeostasis			6.478E-05	6	24	453	14889
		Bio. proc	epithelial cell proliferation involved in prostate gland development			7.544E-05	2	18	11	14889
		Bio. proc	ion homeostasis			8.524E-05	6	24	476	14889
		Bio. proc	cellular homeostasis			1.461E-04	6	24	525	14889
		Bio. proc	neurological system process			1.587E-04	7	24	774	14889
		Bio. proc	cellular calcium ion homeostasis			2.848E-04	3	11	184	14889
		Bio. proc	small molecule catabolic process			3.179E-04	3	11	191	14889
		Bio. proc	calcium ion homeostasis			3.228E-04	3	11	192	14889
		Bio. proc	cellular divalent inorganic cation homeostasis			3.378E-04	3	11	195	14889
		Bio. proc	homeostatic process			3.601E-04	7	24	884	14889
		Bio. proc	divalent inorganic cation homeostasis			3.801E-04	3	11	203	14889
93	94	Bio. proc	steroid biosynthetic process	38	61	1.007E-04	3	13	108	14889	Evi1		Hlx		Ascc1		Klf2		Rb1		Titf1		Trp73		Tfap2a		Grhl1		EGR1		Creb1		Kiaa0048		Runx3		Pax3		Lef1		Runx2		Trim25		Etv6		Tbp		Zhx2
		Cell. comp	cytoplasmic part			1.771E-04	15	22	4770	16314
		Cell. comp	intracellular membrane-bounded organelle			3.445E-04	18	22	7208	16314
		Cell. comp	membrane-bounded organelle			3.547E-04	18	22	7222	16314
		Bio. proc	sterol biosynthetic process			5.121E-04	2	13	39	14889
		Cell. comp	intracellular part			5.91E-04	20	22	9265	16314
		Bio. proc	steroid metabolic process			6.183E-04	3	13	200	14889
		Mol. func	C-5 sterol desaturase activity			6.881E-04	1	11	1	15985
		Mol. func	lathosterol oxidase activity			6.881E-04	1	11	1	15985
		Mol. func	oxidoreductase activity. acting on paired donors. with incorporation or reduction of molecular oxygen. with NADH or NADPH as one donor. and the other dehydrogenated			6.881E-04	1	11	1	15985
		Mol. func	sterol desaturase activity			6.881E-04	1	11	1	15985
		Bio. proc	cellular response to hydrogen peroxide			8.447E-04	2	19	34	14889
		Bio. proc</nobr>	cholesterol biosynthetic process via lathosterol</nobr>			8.731E-04	1	13	1	14889
94	95	Bio. proc	regulation of synaptic transmission	44	69	2.561E-05	3	6	164	14889	Ctnnd1		Mecp2		Mafk		Gatad2a		Akap1		Wt1		Mycn		Lhx3		Ascl1		Gtf2ird1		Klf1		Creb1		Nkx2-5		Myf5		Esr1		Tbp		Trim25		P53		Thra		Foxo1
		Bio. proc	regulation of synaptic transmission. GABAergic			2.832E-05	2	6	21	14889
		Bio. proc	negative regulation of biological process			2.958E-05	9	14	2174	14889
		Bio. proc	regulation of transmission of nerve impulse			3.273E-05	3	6	178	14889
		Bio. proc	synaptic transmission. GABAergic			3.721E-05	2	6	24	14889
		Cell. comp	intracellular part			3.75E-05	18	18	9265	16314
		Bio. proc	regulation of neurological system process			3.915E-05	3	6	189	14889
		Bio. proc	negative regulation of neuron apoptosis			4.83E-05	3	14	78	14889
		Cell. comp	intracellular			7.707E-05	18	18	9643	16314
		Bio. proc	macromolecule localization			8.45E-05	9	24	1254	14889
		Bio. proc	anatomical structure morphogenesis			8.674E-05	8	16	1565	14889
		Bio. proc	cellular response to ionizing radiation			9.483E-05	2	8	28	14889
		Bio. proc	positive regulation of synaptic transmission			1.102E-04	2	6	41	14889
		Bio. proc	positive regulation of lipid catabolic process			1.108E-04	2	14	17	14889
		Bio. proc	establishment of localization in cell			1.184E-04	8	23	1058	14889
		Bio. proc	positive regulation of transmission of nerve impulse			1.271E-04	2	6	44	14889
		Bio. proc	positive regulation of neurological system process			1.39E-04	2	6	46	14889
		Bio. proc	cell			1.526E-04	8	23	1097	14889
		Bio. proc	regulation of system process			1.723E-04	5	23	353	14889
		Bio. proc	protein localization			1.91E-04	8	24	1079	14889
95	96	Bio. proc	DNA replication	39	70	1.385E-12	7	9	184	14889	Mcm5		Tcf19		STAT1		ENSMUSP00000095355		ENSMUSP00000066743		Cdca7		Uhrf1		Serpina3m		Cbx8		Titf1		ENSMUSP00000025271		Creb1		Gata4		ENSMUSP00000019400		Sry		Ppp1r13l		Dlx3		Nrl		Neurod1		Rb1
		Bio. proc	DNA biosynthetic process			1.739E-12	7	9	190	14889
		Bio. proc	DNA metabolic process			1.869E-11	9	11	622	14889
		Cell. comp	chromosomal part			3.927E-09	7	12	405	16314
		Cell. comp	chromosome			1.22E-08	7	12	477	16314
		Mol. func	oxidoreductase activity. acting on CH or CH2 groups. disulfide as acceptor			6.574E-07	2	8	3	15985
		Mol. func	ribonucleoside-diphosphate reductase activity			6.574E-07	2	8	3	15985
		Bio. proc	DNA-dependent DNA replication			2.775E-06	3	9	49	14889
		Cell. comp	nuclear chromosome part			3.119E-06	4	10	184	16314
		Mol. func	oxidoreductase activity. acting on CH or CH2 groups			3.284E-06	2	8	6	15985
		Cell. comp	nuclear chromosome			5.273E-06	4	10	210	16314
		Mol. func	nucleotide binding			5.311E-06	8	10	2253	15985
		Bio. proc	nucleobase-containing compound metabolic process			5.536E-06	11	13	3487	14889
		Bio. proc	protein heterotetramerization			6.81E-06	2	9	7	14889
		Bio. proc	protein tetramerization			6.857E-06	3	9	66	14889
		Mol. func	histone binding			8.649E-06	3	10	68	15985
		Mol. func	ATP binding			8.698E-06	6	8	1351	15985
		Bio. proc	cellular macromolecule biosynthetic process			8.927E-06	9	11	2731	14889
		Bio. proc	deoxyribonucleotide biosynthetic process			9.078E-06	2	9	8	14889
		Mol. func	adenyl ribonucleotide binding			9.479E-06	6	8	1371	15985
96	97	Bio. proc	noradrenergic neuron differentiation	50	50	1.484E-09	3	18	3	14889	Sox4		Sox11		Hoxa7		ENSMUSP00000054837		Ascl1		Dmrt1		Hoxa2		Mycl1		NRC		Akr1b7		Titf1		Mef		Foxo1		Gli3		Pax3		Cbx2		Etv6		Pou2f3		Myf5		Grpr
		Bio. proc	neuroepithelial cell differentiation			1.488E-06	2	11	3	14889
		Bio. proc	positive regulation of biological process			1.778E-06	14	23	2436	14889
		Bio. proc	regulation of cell proliferation			2.191E-06	9	23	839	14889
		Bio. proc	negative regulation of biological process			3.592E-06	13	23	2174	14889
		Bio. proc	positive regulation of cellular process			4.225E-06	13	23	2205	14889
		Bio. proc	spinal cord development			4.388E-06	4	23	73	14889
		Bio. proc	skeletal system development			4.813E-06	6	23	300	14889
		Bio. proc	heart contraction			5.452E-06	3	6	98	14889
		Bio. proc	heart process			5.452E-06	3	6	98	14889
		Bio. proc	response to chemical stimulus			5.908E-06	12	23	1890	14889
		Bio. proc	negative regulation of cell differentiation			6.972E-06	6	23	320	14889
		Bio. proc	signal transduction involved in G1/S transition checkpoint			7.432E-06	2	11	6	14889
		Bio. proc	regulation of signaling			8.712E-06	9	18	1341	14889
		Bio. proc	signal transduction involved in cell cycle checkpoint			1.04E-05	2	11	7	14889
		Bio. proc	positive regulation of response to stimulus			1.043E-05	7	18	705	14889
		Bio. proc	glial cell differentiation			1.053E-05	4	18	118	14889
		Bio. proc	positive regulation of hormone secretion			1.055E-05	3	11	61	14889
		Bio. proc	biological regulation			1.065E-05	20	23	6241	14889
		Bio. proc	regulation of hormone secretion			1.241E-05	4	18	123	14889
97	98	Bio. proc	cofactor biosynthetic process	31	70	6.084E-08	4	7	98	14889	Jarid1b		EGR1		Esr1		Sry		Trp73		P53		Cbx8		Lef1		ENSMUSP00000079177		Taf7		Ep300		Mtbp		Ppp1r13l		Pdhx		E2f3		Gata4		Thra		Grhl1		EPO-R		ENSMUSP00000019400
		Bio. proc	alcohol metabolic process			9.975E-07	7	21	413	14889
		Bio. proc	cofactor metabolic process			1.093E-06	4	7	201	14889
		Bio. proc	erythrocyte differentiation			3.902E-06	3	7	73	14889
		Bio. proc	erythrocyte homeostasis			4.956E-06	3	7	79	14889
		Bio. proc	heme biosynthetic process			2.568E-05	2	7	17	14889
		Bio. proc	homeostasis of number of cells			3.474E-05	3	7	151	14889
		Cell. comp	mitochondrion			4.418E-05	9	23	1330	16314
		Bio. proc	porphyrin-containing compound biosynthetic process			4.771E-05	2	7	23	14889
		Bio. proc	tetrapyrrole biosynthetic process			4.771E-05	2	7	23	14889
		Bio. proc	heme metabolic process			5.204E-05	2	7	24	14889
		Bio. proc	myeloid cell differentiation			8.152E-05	3	7	201	14889
		Bio. proc	pigment biosynthetic process			1.055E-04	2	7	34	14889
		Bio. proc	porphyrin-containing compound metabolic process			1.055E-04	2	7	34	14889
		Cell. comp	cytoplasm			1.1E-04	19	23	6987	16314
		Bio. proc	long-chain fatty acid metabolic process			1.108E-04	2	14	17	14889
		Bio. proc	tetrapyrrole metabolic process			1.119E-04	2	7	35	14889
		Mol. func	iron ion binding			1.332E-04	3	8	218	15985
		Bio. proc	pigment metabolic process			1.617E-04	2	7	42	14889
		Bio. proc	heterocycle biosynthetic process			2.391E-04	3	7	289	14889
98	99	Mol. func	vascular endothelial growth factor receptor signaling pathway	44	61	7.385E-06	2	10	7	15985	Nr0b1		Myod1		MYF3		Hmga2		ENSMUSP00000075179		Eya4		PAX6_BRARE		Pax6		Nr1i2		ENSMUSP00000079177		Titf1		Elk1		Ipf1		Gtf2ird1		Tfap2a		Rb1		ENSMUSP00000065568		E2f4		Myf5		Wt1
		Mol. func	vascular endothelial growth factor-activated receptor activity			7.385E-06	2	10	7	15985
		Bio. proc	neural precursor cell proliferation			9.168E-06	3	8	83	14889
		Cell. comp	plasma membrane part			1.913E-05	10	26	1325	16314
		Bio. proc	embryonic morphogenesis			5.053E-05	4	8	446	14889
		Mol. func	core promoter binding			6.016E-05	2	8	24	15985
		Bio. proc	endocrine system development			6.134E-05	4	26	125	14889
		Bio. proc	positive regulation of cell proliferation			6.681E-05	4	8	479	14889
		Bio. proc	positive regulation of neural precursor cell proliferation			7.532E-05	2	8	25	14889
		Bio. proc	anterior/posterior pattern specification			1.026E-04	3	8	186	14889
		Cell. comp	cell projection part			1.098E-04	6	26	500	16314
		Bio. proc	cerebral cortex development			1.514E-04	3	26	60	14889
		Bio. proc	developmental process			1.563E-04	15	26	3450	14889
		Mol. func	aromatase activity			1.73E-04	2	10	32	15985
		Bio. proc	regulation of neural precursor cell proliferation			1.853E-04	2	8	39	14889
		Bio. proc	astrocyte differentiation			2.05E-04	2	8	41	14889
		Bio. proc	pituitary gland development			2.152E-04	2	8	42	14889
		Bio. proc	multicellular organismal development			2.172E-04	14	26	3111	14889
		Cell. comp	cell envelope			2.197E-04	2	26	14	16314
		Cell. comp	external encapsulating structure part			2.197E-04	2	26	14	16314
99	100	Bio. proc	regulation of cartilage development	53	68	5.853E-06	3	13	42	14889	Smad5		E2f3		Ikbkb		Mapk14		Smad1		Mef2d		Dand5		Prrx1		Ipf1		Myf5		Titf1		Neurod1		Trim25		En1		Trp73		Pou2f3		Gata4		Mycn		Nfatc2		Esr1
		Bio. proc	positive regulation of cartilage development			3.854E-05	2	13	11	14889
		Bio. proc	tube morphogenesis			6.181E-05	4	13	265	14889
		Bio. proc	morphogenesis of an epithelial sheet			7.342E-05	2	13	15	14889
		Bio. proc	morphogenesis of an epithelial bud			8.387E-05	2	13	16	14889
		Bio. proc	gland morphogenesis			8.999E-05	3	13	104	14889
		Bio. proc	morphogenesis of an epithelium			1.209E-04	4	13	315	14889
		Bio. proc	ossification			1.462E-04	5	33	232	14889
		Bio. proc	cellular carbohydrate metabolic process			1.505E-04	6	33	374	14889
		Bio. proc	morphogenesis of an epithelial fold			1.921E-04	2	13	24	14889
		Cell. comp	extracellular region part			1.949E-04	5	11	919	16314
		Bio. proc	cartilage development			2.082E-04	3	13	138	14889
		Bio. proc	branching morphogenesis of a tube			2.559E-04	3	13	148	14889
		Bio. proc	morphogenesis of a polarized epithelium			2.626E-04	2	13	28	14889
		Bio. proc	lung development			2.931E-04	3	13	155	14889
		Bio. proc	tube development			2.941E-04	4	13	397	14889
		Bio. proc	respiratory tube development			3.044E-04	3	13	157	14889
		Bio. proc	morphogenesis of a branching epithelium			3.159E-04	3	13	159	14889
		Bio. proc	tissue morphogenesis			3.388E-04	4	13	412	14889
		Bio. proc	mammary gland duct morphogenesis			3.66E-04	2	13	33	14889
[truncated: 262 more columns]
