# Supplementary material for: An Integrative Approach to Inferring Gene Regulatory Module Networks
Source: PLoS One. 2012 Dec 20;7(12):e52836. doi: 10.1371/journal.pone.0052836 (PMC3527610; doi:10.1371/journal.pone.0052836)
Supplement: File S9 — Modules inferred in Use Case #2, Study 2. (TXT) [file pone.0052836.s009.txt]

#	Module	Ontology	Term	G	%	p-Value	List.Hits	List.Total	Pop.Hits	Pop.Total	Reg.	M.C.G.	Reg.	M.C.G.	Reg.	M.C.G.	Reg.	M.C.G.	Reg.	M.C.G.	Reg.	M.C.G.	Reg.	M.C.G.	Reg.	M.C.G.	Reg.	M.C.G.	Reg.	M.C.G.	Reg.	M.C.G.	Reg.	M.C.G.	Reg.	M.C.G.	Reg.	M.C.G.	Reg.	M.C.G.	Reg.	M.C.G.	Reg.	M.C.G.	Reg.	M.C.G.	Reg.	M.C.G.	Reg.
1	1	Bio. proc	response to oxidative stress	39	87	2.026E-07	6	21	193	14889	Klf5		Cops5		Tgif1		Nfe2l2		Atf3		Sqstm1		Fos		Gdnf		Wt1
		Bio. proc	response to hormone stimulus			4.401E-07	9	29	528	14889
		Bio. proc	response to chemical stimulus			4.575E-07	15	29	1890	14889
		Bio. proc	response to organic substance			1.23E-06	12	29	1222	14889
		Cell. comp	glutamate-cysteine ligase complex			1.578E-06	2	21	2	16314
		Mol. func	glutamate-cysteine ligase activity			1.808E-06	2	22	2	15985
		Bio. proc	small molecule biosynthetic process			2.575E-06	6	21	298	14889
		Bio. proc	response to endogenous stimulus			3.231E-06	9	29	671	14889
		Bio. proc	carboxylic acid biosynthetic process			7.826E-06	5	21	204	14889
		Bio. proc	organic acid biosynthetic process			7.826E-06	5	21	204	14889
		Bio. proc	amine biosynthetic process			8.565E-06	4	21	95	14889
		Mol. func	protein binding			1.056E-05	17	22	4960	15985
		Bio. proc	response to nitrosative stress			1.135E-05	2	21	4	14889
		Bio. proc	positive regulation of angiogenesis			1.204E-05	3	12	58	14889
		Bio. proc	response to external stimulus			1.483E-05	8	21	881	14889
		Bio. proc	response to inorganic substance			2.246E-05	6	29	305	14889
		Bio. proc	glutamine family amino acid metabolic process			3.303E-05	3	21	45	14889
		Bio. proc	glutathione biosynthetic process			3.962E-05	2	21	7	14889
		Bio. proc	cysteine metabolic process			5.278E-05	2	21	8	14889
		Bio. proc	regulation of mitochondrial depolarization			5.278E-05	2	21	8	14889
2	2	Bio. proc	response to steroid hormone stimulus	41	78	6.336E-05	4	12	292	14889	Rnf2		Cebpg		Snip1		Cebpb		Ppara		Traf2		Mtbp		Creb1		Nfe2l2		Atf2		Nfkb1		ENSMUSP00000054270		Rxra		Mapk8ip3		Rel		Fos		cJun		Rela		C/EBP-beta		Usf1
		Bio. proc	collagen fibril organization			1.768E-04	2	12	25	14889
		Bio. proc	response to electrical stimulus			1.768E-04	2	12	25	14889
		Bio. proc	response to heat			1.897E-04	3	28	60	14889
		Bio. proc	lung development			2.272E-04	3	12	155	14889
		Bio. proc	respiratory tube development			2.36E-04	3	12	157	14889
		Mol. func	hydrolase activity			3.135E-04	12	26	2577	15985
		Bio. proc	respiratory system development			3.471E-04	3	12	179	14889
		Bio. proc	response to hormone stimulus			3.741E-04	6	28	528	14889
		Cell. comp	intracellular part			5.93E-04	28	33	9265	16314
		Mol. func	catalytic activity			6.329E-04	17	26	5224	15985
		Mol. func	metabolic process			6.329E-04	17	26	5224	15985
		Mol. func	phospholipase A2 activator activity			7.507E-04	1	12	1	15985
		Bio. proc	response to temperature stimulus			7.802E-04	3	28	97	14889
		Bio. proc	response to electrical stimulus involved in regulation of muscle adaptation			8.06E-04	1	12	1	14889
		Cell. comp	heterochromatin			8.86E-04	2	12	61	16314
		Bio. proc	cell cycle			1.097E-03	6	20	936	14889
		Mol. func	mRNA guanylyltransferase activity			1.126E-03	1	18	1	15985
		Mol. func	polynucleotide 5'-phosphatase activity			1.126E-03	1	18	1	15985
		Bio. proc	spindle organization			1.169E-03	2	19	40	14889
4	3	Bio. proc	multicellular organismal development	71	87	1.136E-11	36	58	3111	14889	Akr1b7		Hoxd12		Six3		Hoxa11		Pax5		Hoxb8		Aire		Gata1		Tcf15		Tfap2a		Gbx2		Hes5		ENSMUSP00000025271		Tfap2c		Gcm2		Dlx1		Tp53		Nfe2l2		Rela
		Mol. func	regulatory region DNA binding			1.141E-11	19	57	783	15985
		Mol. func	regulatory region nucleic acid binding			1.141E-11	19	57	783	15985
		Mol. func	transcription regulatory region DNA binding			1.141E-11	19	57	783	15985
		Bio. proc	organ development			3.578E-11	29	58	2030	14889
		Bio. proc	anatomical structure development			9.999E-11	34	58	2965	14889
		Bio. proc	system development			1.42E-10	32	58	2644	14889
		Bio. proc	developmental process			2.59E-10	36	58	3450	14889
		Mol. func	transcription regulatory region sequence-specific DNA binding			2.944E-10	17	57	723	15985
		Bio. proc	embryo development			9.893E-10	18	58	819	14889
		Mol. func	sequence-specific DNA binding			1.145E-09	17	57	790	15985
		Mol. func	regulation of transcription. DNA-dependent			1.326E-09	16	57	689	15985
		Mol. func	sequence-specific DNA binding transcription factor activity			1.326E-09	16	57	689	15985
		Mol. func	nucleic acid binding transcription factor activity			1.383E-09	16	57	691	15985
		Bio. proc	pattern specification process			2.014E-09	13	58	384	14889
		Bio. proc	chordate embryonic development			3.425E-09	14	58	485	14889
		Bio. proc	embryo development ending in birth or egg hatching			4.223E-09	14	58	493	14889
		Mol. func	regulation of RNA biosynthetic process			6.574E-09	17	57	887	15985
		Bio. proc	regionalization			9.576E-09	11	58	282	14889
		Bio. proc	cell differentiation			1.004E-08	25	54	2078	14889
3	4	Mol. func	protein binding	55	74	2.654E-05	22	33	4960	15985	Bclaf1		Tceb1		Atf6		Hipk3		Dr1		Cebpa		Tp53		Rela		Ppara		Wt1		Creb1		Rxra		Cebpb		Nfkb1		jnk1		Fos		Rel		Usf1		Traf2		Cd40
		Bio. proc	cellular protein metabolic process			3.483E-05	7	9	2142	14889
		Mol. func	binding			1.116E-04	30	33	9678	15985
		Cell. comp	nucleus			1.588E-04	22	41	4262	16314
		Bio. proc	protein metabolic process			1.764E-04	7	9	2731	14889
		Cell. comp	intracellular			2.734E-04	35	41	9643	16314
		Cell. comp	intracellular part			3.672E-04	34	41	9265	16314
		Mol. func	NEDD8 activating enzyme activity			4.379E-04	1	7	1	15985
		Bio. proc	endomitotic cell cycle			4.701E-04	1	7	1	14889
		Mol. func	ligase activity			4.796E-04	3	7	393	15985
		Cell. comp	nuclear part			5.152E-04	12	41	1644	16314
		Cell. comp	intracellular membrane-bounded organelle			5.262E-04	29	41	7208	16314
		Cell. comp	membrane-bounded organelle			5.473E-04	29	41	7222	16314
		Cell. comp	alphav-beta3 integrin complex			5.517E-04	1	9	1	16314
		Mol. func	protein kinase C alpha binding			5.63E-04	1	9	1	15985
		Bio. proc	entry of bacterium into host cell			6.045E-04	1	9	1	14889
		Bio. proc	leucine import			6.045E-04	1	9	1	14889
		Bio. proc	cellular macromolecule metabolic process			7.202E-04	18	30	4518	14889
		Cell. comp	ubiquitin ligase complex			8.278E-04	2	7	104	16314
		Bio. proc	peripheral nervous system neuron axonogenesis			9.401E-04	1	7	2	14889
6	5	Bio. proc	translation	100	75	4.333E-14	18	73	346	14889	Smarcc1		Polr3k		Cct4		Dnmt1		Tceb3		Hdac1		Rbbp4		Mtbp		Creb1		Fos		ENSMUSP00000054270		Tp53		jnk1		Cebpa		Cd40		Usf1		Tbp
		Mol. func	structural constituent of ribosome			9.125E-14	8	14	142	15985
		Cell. comp	intracellular part			1.479E-13	71	75	9265	16314
		Cell. comp	cytoplasm			2.068E-13	63	75	6987	16314
		Cell. comp	ribosome			2.757E-13	8	13	184	16314
		Cell. comp	intracellular			2.066E-12	71	75	9643	16314
		Cell. comp	intracellular organelle			9.206E-12	65	75	8021	16314
		Cell. comp	organelle			1.036E-11	65	75	8038	16314
		Mol. func	structural molecule activity			1.11E-11	9	14	426	15985
		Bio. proc	amino acid activation			1.09E-10	5	12	42	14889
		Bio. proc	tRNA aminoacylation			1.09E-10	5	12	42	14889
		Bio. proc	tRNA aminoacylation for protein translation			1.09E-10	5	12	42	14889
		Mol. func	aminoacyl-tRNA ligase activity			1.71E-10	5	12	49	15985
		Mol. func	ligase activity. forming aminoacyl-tRNA and related compounds			1.71E-10	5	12	49	15985
		Mol. func	ligase activity. forming carbon-oxygen bonds			1.71E-10	5	12	49	15985
		Cell. comp	ribonucleoprotein complex			4.132E-10	8	13	458	16314
		Bio. proc	cellular protein metabolic process			1.099E-09	32	73	2142	14889
		Cell. comp	macromolecular complex			1.153E-09	24	38	2977	16314
		Bio. proc	biosynthetic process			2.594E-09	41	73	3537	14889
		Bio. proc	cellular biosynthetic process			4.153E-09	40	73	3430	14889
5	6	Bio. proc	response to stimulus	43	94	2.946E-10	32	39	4868	14889	Smad2		Tomm40l		Tnfaip1		Cops5		Nfkb1		Gdnf		Rxra		Fos		jnk1		ENSMUSP00000054270		Wt1		Cebpb		Tp53		Traf2		C/EBP-beta		Usf1		Ppara		Cd40
		Bio. proc	cell communication			5.693E-08	24	39	3164	14889
		Bio. proc	signaling			1.684E-07	23	39	3057	14889
		Bio. proc	response to chemical stimulus			2.985E-07	18	39	1890	14889
		Bio. proc	biological regulation			3.217E-07	32	39	6241	14889
		Bio. proc	regulation of response to stimulus			3.275E-07	16	39	1475	14889
		Bio. proc	regulation of biological process			4.485E-07	31	39	5909	14889
		Bio. proc	regulation of cellular process			5.965E-07	30	39	5583	14889
		Bio. proc	regulation of signaling			6.048E-07	15	39	1341	14889
		Bio. proc	anatomical structure morphogenesis			7.067E-07	10	16	1565	14889
		Bio. proc	intracellular			1.127E-06	17	39	1834	14889
		Bio. proc	cellular process			1.651E-06	38	39	9790	14889
		Bio. proc	multi-organism process			2.404E-06	38	39	9892	14889
		Bio. proc	anatomical structure development			3.1E-06	12	16	2965	14889
		Bio. proc	signal transduction			3.441E-06	20	39	2739	14889
		Bio. proc	regulation of signal transduction			3.45E-06	13	39	1136	14889
		Bio. proc	multicellular organismal process			8.627E-06	38	39	10248	14889
		Mol. func	phospholipase inhibitor activity			1.279E-05	2	13	7	15985
		Cell. comp	membrane fraction			1.294E-05	8	28	680	16314
		Bio. proc	developmental process			1.65E-05	12	16	3450	14889
[truncated: 24 more columns]
