# Supplementary material for: An Integrative Approach to Inferring Gene Regulatory Module Networks
Source: PLoS One. 2012 Dec 20;7(12):e52836. doi: 10.1371/journal.pone.0052836 (PMC3527610; doi:10.1371/journal.pone.0052836)
Supplement: File S10 — List of genes in 70 top modules obtained in Use Case #1, Study1. (TXT) [file pone.0052836.s010.txt]

"Arl4d, Arl6, ARL-6, ENSMUSP00000057714, ENSMUSP00000086020, Tubb2c, Sepx1, Piga, Rcc2, Cabc1, Kntc1, ENSMUSP00000093970, ENSMUSP00000075513, ENSMUSP00000079727, Ift172, Chek2, Abcc4, Gcat, Paics, Msh6, Mtvr2, Vars2l, Vars, Coasy, ENSMUSP00000031158, Inpp5d, Rfc5, Sfrs7, Smug1, Aven, Osgin2, Bub1b, Slc1a5, Shmt1, Tubg1, Slc25a39, Mcm3, Mthfd1, Ezh2, Aurka, Mrpl15, Lgtn, Mcm7, Pecr, Tgif, 2010317E24Rik, Wdr12, Sdhd, Nkrf, LOC435970, Nasp, Trim24, Mcm6, Pmf1, Cenpp, 2410015N17Rik, Prps1, Impa2, Timeless, Cchcr1, Dna2l, Lonrf1, Ccnd3, Mif, Top3b, AI314976, Trim28, Mcm5, Tbl2, 2410012H22Rik, Snx10, Wdr79, Nphp1, Akr1e1, Lin28, Trdmt1, Ube2c, Dhfr, Rpo1-4, Gart, Prdx1, Ung, Tuba3a, Atrx, Mafk"
"Atp5a1, Snag1, Kifc3, Slc9a3r1, Zmiz2, Igf2bp3, Tmc6, Slc25a1, Kcnj12, Tfpi, gammaE-crystallin, Cryge, Ddb1, Znf746, Plod1, Arid5b, Macf1, Timm44, Npra, Nt5m, ENSMUSP00000083555, ENSMUSP00000079198, 2-5AS, Flv, Mest, Myo10, Tas1r2, Nr2c1, Tanc1, Lycat, Wdr23, Fastk, ENSMUSP00000077891, ENSMUSP00000036849, Ptpru, Itih2, Dexi, Rmnd1, Arhgap17, Mta1, Map3k5, A4galt, Xpc, Ciao1, Lamc2, Poldip2, Tmem67, Cog6, Trim44, Aamp, Cry2, Baz2a, Ddx19b, D430028G21Rik, X83328, Bphl, Tmem57, Gm719, Il17re, B230333C21Rik, Cd2, Ppp1r9a, Col9a2, Sox13, Hpn, 9430015G10Rik, Cited4, Slc15a4, Oma1, Phf20, 2900024C23Rik, Lifr, BC010787, Parp9, Ulk1, Htra1, Ppm1m, Crip1, D2Ertd391e, Ptprk, Epb4.1l4b, Zbtb25, Cdc42se2, Nup214, Gstt2, Yipf5, Poli, Tmem4, Cog4, Apeh, Ubxd8, Epb4.1l2, Tjp2, Atp11b"
"Gzmm, Gpr137b, St7, BC049807, B2m, Sept4, Tead3, Zbtb22, Slc19a2, Cstb, Rrbp1, Tgm2, Ddef1, Ppfibp2, Slc6a4, Olfr54, Cf-3, Sept9, Nckap1, ENSMUSP00000098395, ENSMUSP00000098396, Fam131a, Atp5l, Rod1, Lrp9, ENSMUSP00000098137, Atf3, ATF3, Spag9, Crb3, DLX3, Dlx3, Zrsr1, Arhgap1, 6330569M22Rik, Dusp1, Plekhm2, Zubr1, Hmox1, Rasa1, LOC625183, Serpine2, Slc37a4, Efnb1, Rock1, Samd4b, Hdac7a, Mgrn1, Tank, Egfr, Esrra, 1500010J02Rik, Setd5, Nagk, Fbxw11, Bsg, Rragc, Commd7, Gaa, Birc3, Mon2, Ccm2, Pigp, 6230429P13Rik, Snx30, Ankrd12, Mark3, Sin3b, Papss1, Bmpr1a, Prkcd, BB128963, Ube2e1, Pik3cb, Apba3, Fuca1, Elmo3, AU041783, Trpm6, Rgl1, Anxa1, Olr1, Rhoc, Klhl22, Gsn, H2-K1, Chst1, Arhgef5, Mark1, D330001F17Rik, 2310014H01Rik, Surf1, 1110067D22Rik, Dlgh3, Gpr56, Nr4a3"
"Il6st, ENSMUSP00000093803, mKIAA1007, Pola2, POLA2, Prkaca, Stip1, Elp2, Lepre1, Gpr19, Kif5b, Hn1, Arl6ip6, Aqr, Ptges2, EG627427, ENSMUSP00000064755, Pgd, Ap4s1, Psmd8, Mmab, Bcas2, Exdl2, ENSMUSP00000099158, Odag, Zbed4, ENSMUSP00000027131, Nuak2, Zfp82, Hsd17b7, Sf3b1, Sesn2, LOC627110, Zfp512, Stoml2, Camk4, Ccnb2-ps, Edem3, Klf9, Pnpla8, Isg20l1, Snrpn, Nudt9, Snrpb, Nhlrc2, Sirt5, 4732423E21Rik, Gdi2, Gtdc1, Qscn6l1, Cpsf3, Fbxo25, Tcerg1, 1810008A14Rik, 4933428G09Rik, Uspl1, Ssna1, Bms1l, Blk, Trim13, Neu3, 2700008B19Rik, Clec2h, Wbscr18, Nup88, Slc6a3, Txndc14, Fbxo28, 0610037L13Rik, Asb7, Adpgk, Ttrap, Homer1, 9130404D08Rik, Ganab, Klhl11, H2-Ke6, Plekhf2, Rbm15, Dnm1l, Rps6ka3, Paip1, Eml4, Exoc8, Ell3, Ikbkg, Prkcsh, Eif2c2, Cog1, Msto1, Ubxd6, Zcchc9, Clk2, Nt5c1b, Per3, Cct6b, Itgb1bp1, Nrf1, Igh-5, Prdm15, Litaf, Ptgdr, ENSMUSP00000024934, Pvrl1, Timm44"
"Eif2b3, ENSMUSP00000084582, ENSMUSP00000061227, Ccdc94, Kif18a, WAVE-2, Wasf2, Blmh, Nicn1, Mrpl35, Mrps23, Zbtb7b, Chd1l, Clasp1, Rps19bp1, Ccn-2, ENSMUSP00000071989, Cyclin B1, MAZ, Maz, Kif22, Pole, Gcnt2, Nudcd2, Zc3h8, Nr1h2, Ing1, Mbtps1, Fignl1, Mad2l2, Tubb4, Hdgf, Nup205, D16H22S680E, B230208B08Rik, LOC624997, Plce1, EG331493, Sephs2, Casp9, Cox10, Cand2, Faah, LOC545964, Itfg2, Zfp161, Dek, Syt11, 1810063I02Rik, zfp507, Cep70, Cdc45l, Utp20, Ssrp1, Pcbp4, LOC676452, BC021438, Pdia4, Prpsap2, Mccc2, Ppm1g, Mtch2, Gna12, Tmem24, Taf1c, LOC623300, Tdp1, Dpp6, Pkp4, Timm23, Pnpla7, Tpst1, Cdc6, Cstf2, Ubr1, Anapc5, Ruvbl1, Spcs3, Ndufb10, Atp5g2, Alg6, Nat13, Gstm3, Impa1, Cenpa, Scnm1, Ppp1r7, Nek2, Hs3st3b1, Erbb3, Bhmt2, Vim, Tcf19, Add3, Sulf2, Ttf2, Pmvk, Ncapd2, Nadsyn1, Rpl27a, Eif4ebp1, Apitd1"
"Udg2, Ung, Mrpl44, Tuba4a, Tcea2, Adam23, mKIAA0888, Lamc1, E2f6, Muc1, ENSMUSP00000024745, Gm323, Lrrc27, Nr1d1, Zscan10, Atg9b, Rtkn, Etv1, Zfyve20, Tmc5, Aplp1, Edg2, Triml1, Mtm1, Mmrn2, ENSMUSP00000093207, Doc4, ENSMUSP00000082064, Aass, Lor, Tfip11, ENSMUSP00000002298, BC024582, Syk, 1300001I01Rik, Klhl8, Slc2a8, Cdk2ap1, Bnc2, 5830408C22Rik, Nf2, Smarca5, Klhl7, Glud1, Kcns3, Tut1, Kcnk5, Bmp4, Nr1d2, 5830482F20Rik, Lrch2, 9030617O03Rik, Mcam, C330003B14Rik, Setx, Sulf1, Tmem17, RP23-289L21.1, Ift52, Copg, Zfp759, Snta1, LOC432988, Gpd2, Cox6b2, Mras, Itga9, Cd1d2, Pga5, Mup1, Nphs1, Gcsh, Zp3, Cnnm1, Gbx2, Kirrel2, Ceacam20, Lefty2, LOC671629, Vsig2, 5730593N15Rik, Aoah, 2310043M15Rik, Dpys, C330046G13Rik, LOC628133, A930011O12Rik, E030010N08Rik, 2500002B13Rik, Gpa33, Ttn, 1300013J15Rik, Ttyh1, Epha2, D17H6S56E-5, Wnt3a, Laptm5, Nanos1, Gm1967, Myo3a, Spn, Myo1f, Klf5, Bud31"
"Rp13, ENSMUSP00000080772, ENSMUSP00000059355, Tpp1, Rps14, Plac8, Tpm1, Gigyf1, ENSMUSP00000051033, ENSMUSP00000076777, AF013969, Vps24, Ube4b, Ifi204, Ramp1, Acbd3, Tmem151, ENSMUSP00000081438, ENSMUSP00000092002, ENSMUSP00000090283, Ftl2, Actr3b, Actr10, Lta, Jag1, Actg1, Atxn7, Fosl2, Rps18, Rab9, Men1, ENSMUSP00000073697, ENSMUSP00000022533, Gcap14, 8430419K02Rik, Cpeb4, Jarid1c, Ranbp6, Trim32, AI875142, Eif3s3, Cggbp1, LOC434320, Ndufa10, A730017C20Rik, Topors, Smad4, Trappc4, Igk-V28, Rplp1, Rps28, Rps21, Ppp6c, 4931402H11Rik, C430014K11Rik, Nfkbiz, Actc1, Shfm1, Dag1, Cpne8, Gng5, Dnm2, Ptpn11, Aff4, Xrn1, Dab2ip, Tmem176b, Mela, Gnl2, Dusp7, Grb10, C130021I20Rik, Irf7, C79127, Cml1, Itgb3, Slc6a12, Pum1, Csnk1d, Tspan18, Itga5, Cdc2l6, Osmr, Ceecam1, Zdhhc21, AA409316, Hba-x, Ppp1r12c, Bglap2, Bzw2"
"Eif2ak2, Dcun1d1, Mllt1, Mrps34, jag2, Pea15, Ube2o, Tmem16f, Pik3ca, SMAD1, Smad1, Cds, Tenc1, Trpv2, Hp1bp3, Inf2, Akap2, Trip6, Ppp1r13b, Dedd2, Map3k14, Tmem43, Nfatc3, Fxyd3, Rfwd2, 4631427C17Rik, Mib1, 5730405I09Rik, Nipa2, Fts, Slc38a2, Fkbp15, Hps5, D0HXS9928E, Dync1li2, A630042L21Rik, BC043098, AA673488, Kctd3, Rab3gap2, Ptpn23, Rps6ka4, Prr13, Slc16a1, Il2rb, Sgk2, Rab3ip, Tfrc, Fer1l3, Ovol2, Myl4, Itm2a, Serpinb9e, Igsf8, Agpat3, Lcor, Scotin, Mtmr4, Bst2, Arhgef17, St14, Mrps6, Atp13a3, S100a6, Lmna, Pdgfb, Gbp1, Sema4d, Slc22a18, A330049N07Rik, Htatip2, Centd1, Rsad2, Zfp335, Ube2j2, Obfc2a, Sft2d1, BC002216, Pard6g, Coro1b, Foxk1, 0610007L01Rik, Dnajb1, Lgals3, Rps6kb2, Mad2l1bp, Anxa4, Cryzl1, Hoxa3, ENSMUSP00000052866, Pdpk1, ENSMUSP00000006669, E2f6, Zfp36l1, Chek2"
"A830080D01Rik, Pstpip1, Ssfa2, Wdr81, Plxnb1, Pfn1, Acta1, Pxmp3, Fh, Adfp, Pctk3, Bdh1, Tnfrsf1a, Shc1, Pkp2, ENSMUSP00000054141, Fam102a, Fhod1, Cdc42ep2, Procr, Prlr, Plekhc1, Abcg1, Paqr4, Tor2a, Erbb2ip, Brd1, Mertk, Pdlim2, Tgfbr2, Morc4, Rbp1, Rin3, Ptk2, Ptpn13, Bmp1, Slc28a3, Alad, Abi1, Rasa2, Igfbp4, Lasp1, Amotl1, Kif13a, Slc39a6, Flnc, Chrnb1, Tagln, Hcfc2, Tmem14c, 2310057M21Rik, Pgrmc1, 2610528J11Rik, Clptm1l, Top1mt, B230120H23Rik, Tapbp, Caml, Gale, Mast2, Lass2, Poldip3, Entpd7, Stx4a, Plaur, Dstn, Mvp, Nbl1, Plec1, Map3k1, Wac, Uxs1, 1500011H22Rik, Dennd4c, Eif2c4, Rhobtb1, 2210020M01Rik, F8a, Fbxl19, Extl1, Coro7, Csf1, Prkd2"
"Slc39a4, Wdr74, Tmem8, Srms, ENSMUSP00000006611, Tcea3, Usp28, Rpo1-2, RPA32, Txnrd3, Ebi3, Pitpnc1, Kiaa0831, Sars, 1700013B16Rik, Spry4, Pacsin1, Txlng, Snx11, Mapk3, ENSMUSP00000095909, Tk1a, Kcnh2, Ddc, Znf239, Ppara, Zfp42, Frat1, Tmem64, Serpini1, Ppm1f, Jarid2, Amhr2, Gemin5, Prdx6, Mrps27, Tle4, Pask, Mettl5, Fancl, Gsr, Ecsit, EG245663, 2410018M08Rik, Ears2, L2hgdh, 4933433K01Rik, Pdcl2, Msc, Mapk4, B230311B06Rik, Lrmp, Zfp423, D630045M09Rik, Hells, D930048N14Rik, Psmb3, Mrpl2, LOC383968, Lama1, Csad, Slc5a4b, Rragb, Zfp532, Napg, Tns3, Bcam, 4930461P20Rik, Ly75, Tle1, LOC383826, Traf3ip1, Esco2, Cbx6, Dnalc4, Ube2t, Nthl1, Mum1, Prmt7, Dpysl4, Rad51c, ENSMUSP00000041377, Shc1"
"Smad9, SMAD6, Smad6, Sox10, ENSMUSP00000084100, ENSMUSP00000003870, Gabarapl2, Alpk3, Sorl1, Tst, Ddah1, Wdr34, ENSMUSP00000058410, ENSMUSP00000095380, Znf710, Pla2g10, Hes1, HES1, Zc3h7b, Tm6sf1, Nfia, Pdpk1, ENSMUSP00000006669, Slc30a2, Cecr2, Cbln1, 4933439F18Rik, Gmfg, Usp21, 5430405N12Rik, Jmjd1c, Irak1, D14Ertd231e, Tln2, Amn, 4732474A20Rik, Gdap1l1, Ampd3, Gpr133, Foxr1, Pdk4, Peg12, 2700081O15Rik, Efna3, Gpr125, Ube2a, Stard8, Rhd, LOC232875, Hist2h2ac, D10627, Cox17, Mzf1, Rab27a, Mid1ip1, Gadd45a, E130309D14Rik, Sntb2, Atp1a3, H3-F, ENSMUSP00000089303, Sult1e1"
"ENSMUSP00000001179, Nup85, Morc3, Alox5ap, Sumo3, Acp6, Polr3h, Irf6, Mlh3, Cand1, Shmt2, Csrp2, Mkrn1, Nup62, Pald, ENSMUSP00000032811, Thbs3, Fto, Xab1, Sap30, Tra1b, ENSMUSP00000058032, Zfp535, Ppa2, 2610024G14Rik, D230025D16Rik, Tex10, Ncoa5, Btbd3, Zfp551, Gprk5, 2510049I19Rik, Taf5l, Sdad1, C80008, Actn3, Raf1, Zcchc10, BC003885, Rccd1, 2310008H09Rik, Ddx51, Fkbp11, Ftsj1, Dhx16, 4930517K11Rik, Il1f5, Ywhaq, LOC216081, Eme1, Mtrf1, Tarbp2, Abcf2, Thoc5, Setdb1, 6820424L24Rik, LOC632724, Utp14a, BC048355, 4930500J02Rik, Thoc6, Safb2, Mrps5, Mrps25, Mtf2, Slc25a19, Smpdl3b, Jarid1b, Sub1, Gfpt2, AI467606, B020011L13Rik, Ybx1, Defcr24, Slc27a2, Ahsg, Tera, Hus1, Rfx2, Wdr89, Nfatc2ip, Cyb5r1, 5730410I19Rik, 2600005C20Rik, Myst4, Eed, Abt1, Ubqln4, Atic, Sart3, Usf1, Katnb1, Slc19a1, Asxl2, Ubl3, LOC381355, Hap1, Apex1, Polr2j, Prmt8"
"Nid1, Dazap1, Myh10, Slc35c1, Hsd17b4, Usp2, Cyp27b1, Plekhg1, Lrba, Ube2z, Rad51ap1, Rab22a, Gld2, Hbegf, ENSMUSP00000085285, Zfp90, Wapal, Stk11, Hivep1, Adck2, Pex5l, ENSMUSP00000054338, Traf2, ENSMUSP00000040045, Mtdh, Nck1, Tmem33, Krit1, Nkiras1, Hyal2, Phldb1, 9530068E07Rik, Golga2, Rnaset2, Pomgnt1, Bcar1, Stxbp3a, Dysf, BC030336, Lamp1, Mtf1, Krtcap3, Vldlr, 4921533L14Rik, Aurkaip1, Adrm1, Ass1, Tacstd2, Cln8, Sorbs1, Arpc1b, C79267, Twsg1, Man1a, Jak2, Nmi, 1500005A01Rik, BC019731, Dpp7, Fos, Emp3, AW548124, Npdc1, A830007P12Rik, H13, Necap2, Hps3, Slc38a4, Slc7a8, Hmg20b, Ugcgl1, Dctn1, Fstl1, Crry, Flot1, 4933434E20Rik, Ifrd1, Clta, Rab10, Pptc7, Ctsd, Gm632, Slc36a1, Snx6, Kif1b, Canx, Ppm1d, 9030624J02Rik, Pros1, Rnf139, Msn, Glrx5, Micall1, Usp32, March8, Rev1, Phlpp, Bace1, Rnf103, Ptpra, Vhlh, Pxmp3"
"Zfyve1, Aqp3, Aof1, Senp3, Axin1, Hexim1, Ech1, Mknk1, Syngr1, Slc26a2, Plagl2, Mapk1, Plekhm1, Naga, Plasmin, Plg, Jup, Arfip2, Slc39a14, Pfkfb3, Aup1, Unc45a, Nr3c1, Capn2, Plekha3, Zzef1, Fdx1, Gramd1a, Chid1, Cltb, Tesk1, Atxn1, Dhx38, Trib1, Foxo1, Stk17b, Lnpep, Tmco4, Ktn1, Islr2, Lba1, Pvrl2, Serpinb1b, Map3k9, Tmem166, Map2k3, D11Ertd18e, Capn7, Slc35a5, Fryl, Ipmk, Ephx1, Myo1g, Ccdc88, Hdac4, RP23-3N21.1, LOC675675, Gja3, Golgb1, Gapvd1, Clcn7, 2410001C21Rik, Mtap6, Tmem15, Slc35d2, 5730472N09Rik, LOC434729, Wdr7, Ccdc11, Braf, LOC625954, 9230105E05Rik, Rbm12b, 9230106D20Rik, 2210420H20Rik, LOC666422, Mtcp1, 4930402D18Rik, C76628, Ephb4, Grap2, Mapk14, Mapk3, Mdr3, mdr1b"
"MAFK, Mafk, Nsbp1, Ap1s1, Epc2, Atp6v1g1, Pa2g4, Gde5, Dapk3, Crk, Cpt1c, Tmcc3, Dlg1, Ankrd2, Stau2, CYR61, Cyr61, Ubqln1, Mdm4, Arl2bp, Tcf25, Pank3, Lrrc8a, Inpp5f, Ankrd57, Stxbp5, Tmf1, Enpp5, Pcmt1, 1110032A03Rik, Plp2, D5Wsu178e, Niban, Mettl6, D19Wsu162e, Morf4l2, Dctn4, Arf6, Atp5g3, Rnuxa, Wdr48, Iars, Arih1, 6720456B07Rik, Tmem65, Myo5a, 9130229H14Rik, Srp54, Dzip1l, Cdkn2b, Mum1l1, Ptpn21, Rabgef1, BC010304, Srp72, Sh3bgr, Arpc5, Plac1, 1200016B10Rik, LOC672731, D230004J03Rik, Copz2, C78339, 2400001E08Rik, Scfd1, Eif2s3x, Pard6b, Rtn1, Gnaz, Asl, Ankrd13c, BC037034, Lypla2, Irs2, C230095G01Rik, Mfn2, Prss8, Crkl, Ehhadh, Adnp"
"Pparg, PPAR-gamma promoter, peroxisome proliferator activated receptor gamma gene, Tnnc1, Flt1, Atg16l2, Wwtr1, Arid4b, Wnt9a, Ugp2, Ilk, Abhd5, Serpine1, Phlda3, Krt19, Keratin,  type I cytoskeletal 19, BC021523, Plk2, Csrp1, Atp11a, Soat1, Bag3, Snx9, B4galt7, Pxdn, Sri, Agxt2l2, Tpm4, Rhbdf1, Ier5, Ero1l, Btg2, BC016495, Rhob, Gas2l1, BC017643, Dld, Nek6, Nab1, Serinc1, Pdia3, Cald1, Drctnnb1a, P4ha2, Ostf1, Dusp14, Cfl2, Ppap2c, Ralb, Lxn, Entpd5, Tpm2, B3gat3, Vps8, Rapgef2, Perp, Anxa3, Cxcl16, Dkkl1, Dyrk2, Anxa2, Itgb1, AW555464, Gpsm1, App, Sdcbp, Litaf, Shc1, Ttll1, Traf2"
"Eprs, Clathrin, Cltc, Chst12, Mfn1, Smc6, ENSMUSP00000096678, ENSMUSP00000096677, Rnf6, Ccnf, Cyclin F, ENSMUSP00000056682, Rab5A, Ap1g2, Btg1, Kpna4, Galk1, Gramd3, Chuk, ENSMUSP00000096079, Znf319, ENSMUSP00000026583, Csnk1e, Lrrc41, Ctnna1, Eif4e2, BC003940, Stam, LOC245297, Ccng2, 4930455C21Rik, Dera, Fmo5, Akap9, Tubgcp3, Rbm6, Pde6d, St13, Tpr, Snx13, Pmaip1, Rab7, Rab3gap1, Klk6, Chst8, Calu, Adam10, Gipc1, Usp24, Mdm2, Dsn1, Shoc2, Kctd10, Ghitm, Gm340, Mtif2, Hmgcr, Sc4mol, Tnfrsf12a, Ap1m1, Eif4g3, Sh3bgrl, Calm2, 2610019P18Rik, Snrp70, Eif5, Snf8, Ube2g1, Gtf2h1, Slc35a1, Idh3a, Rab2, Tspyl1, Scyl3, Crsp9, Cdc42, AU022870, Zfand2b, Ppil2"
"Coq6, Aurkb, Pou6f1, Gp70, D2Ertd145e, ENSMUSP00000096346, Cp110, Actr6, Xpot, Mrpl52, Mybbp1a, C/EBP-alpha, Hnrpab, Hax1, Mrps16, Dctd, Sgcd, Eif2s1, 2810485I05Rik, Bub1, Plrg1, Ppp1r14b, Cuedc2, Pfas, Mcm10, Dtymk, Bambi-ps1, Orc1l, Ptgis, Pin1, Nola2, Snapc5, Ubtf, Helb, Alms1, LOC433520, Wdr5, 2610033H07Rik, Gpt1, 2410018G20Rik, Rfc3, 2310003L22Rik, Elovl5, Tsfm, Cdc5l, BC017133, Pycrl, Gnpnat1, Trub2, Farslb, Nme6, Fen1, Cep57, Mrps30, Fmr1, Nqo2, Tspan6, Cdk10, 4930431P19Rik, Mrto4, Thyn1, Uxt, Pes1, Tmem131, Athl1, Fkbp5, AI553587, Phb, Bcat2, Zmynd19, Fancm, Rbak, Mlh1, Bub3, Insl6, Gja1, Dbnl, Rcor2, Hexim1, Rad51ap1"
"ENSMUSP00000073873, Smarcb1, Bcdin3d, Pcyt2, Icam1, intercellular adhesion molecule-1 gene, Arrdc2, Zfp341, Rad54l, Atrx, ENSMUSP00000058275, ENSMUSP00000055293, Dgcr14, Xrcc6, Armc6, Zfp13, Tbc1d7, Cd38, Trim37, Thop1, Gle1l, Ctdp1, 4632411J06Rik, Wdr13, Rap1gap, Gcn5l2, BC060631, Pot1a, Zfp593, Parg, Brca1, Cdc23, Rrn3, Jmjd1b, Ptprg, Dscr2, Rae1, Wtip, Tarsl1, AI480653, Pccb, Smarcd1, Gemin4, Fancg, Akap12, Coq4, Lman2, BC030867, Mett11d1, Tsta3, Prpsap1, Rnaseh2a, Smyd4, Rdm1, Etv4, Fblim1, Slc7a7, Zbtb24, Rps8, Camkk1, Irf1, Pdxk, Dnmt3l, Dci, Fcgrt, Mel13, Itpr1, Neurod2, Stard3nl, Pdgfrl, Fastkd1, Mvd, Txn2, Mettl3, Asnsd1, Xpo5, Zfp87, Hsc70t"
"Znrf2, Gtf3c6, Irf2bp1, Ndp52, Trmu, Gli1, EG242914, Kif2c, Rnmtd2, Fxn, Padi2, Hmgb3, Top2a, ENSMUSP00000096954, ENSMUSP00000086141, gamma-H2AX, H2afx, Mnd1, Cpne5, Ppil5, Pde8a, Gja1, Nup107, Ccnb2, Eef1g, Ttc33, Pfkl, Mrpl17, Pop1, Gstm1, Timm8b, 2610019E17Rik, 2610029G23Rik, Mrpl28, 2310008M10Rik, 2810029C07Rik, Sumo1, Cdc25c, Tceb1, Kcnj14, Dnajc12, Ypel1, Tbx3, Ndufa12l, Snrpc, BC018101, BC012278, 3110056O03Rik, Pkm2, Psmc5, Nubp1, Bola2, Zik1, Rpl31, LOC634083, Vbp1, Ufc1, Wbscr22, Cks1b, Pick1, Cnbp, 2700049P18Rik, LOC626683, Rnf187, Pno1, Aspm, 2810026P18Rik, Eif1ay, Tspan13, Fth1, LOC675992, Nusap1, Idh1, Ldhb, Actn2, Ak3l1, Gsta4, Got1, Uck2, Ctnnbl1, Punc, Reep1, Ddx26b, Ncapg, Nmral1, E130016E03Rik, 4930430F08Rik, Lsm2, Krr1, Siah1b, 6720451E15, Fsd1, Tars, Thg1l, Arhgdig, BC066028, Adh7"
"Ogfr, Sqstm1, Ppfibp1, Prr14, R3hdm1, Zc3h7a, Pign, Coq2, Cul1, Casc3, Atp6v1c1, C1galt1c1, Ndufb8, Txndc11, Stat4, Cis4, Fxr1, Zmpste24, Eif2c3, Pdlim7, Kiaa0174, Rap1b, Appbp1, Ltbp2, Tmem1, Igf1r, Meis1, Surf4, Ypel3, 5230400G24Rik, Serpinb6c, Gbas, LOC626641, 1700016G22Rik, Nagpa, Zfhx1b, Adm, Tnfsf9, Thbs1, Cova1, P4ha1, Ssr4, Tomm70a, Mrps7, Leo1, Sp3, Med4, Dync1i2, Hspa4l, Sav1, Etfa, Rere, Pja1, Tnip1, Ankrd50, LOC665126, Hrc, Kctd1, Rhox4a, BC037703, Rars, Chrac1, Fbxl5, Ergic2, Usp33, Rab1, Eif3s1, Ube2d3, 1700020I14Rik, Fgl1, Sept7, Rbm17, Tmod3, Tomm20, Isoc1, Nin"
"Cpm, Hspa2, Fbxw7, Cops5, Dsg1b, Dusp18, Acbd5, Cln6, Sez6, Kdelc2, ENSMUSP00000089374, ENSMUSP00000096911, Insl6, mKIAA0738, Map1lc3b, Dscr1, Cnn3, Rgs17, Hist1h1c, Dok5, EG433945, Olfr1390, Fbxl12, Ugcgl2, Lrrc58, Hip1, Gfpt1, Hpcal1, Sestd1, A230087F16Rik, Mbp, Tdrd3, Stxbp4, Adrbk2, Naglu, Nfil3, Ptpla, Dtx4, Zcchc2, Cdc123, Fnip1, Gusb, Glmn, Man2a1, Mpdz, Sos1, Opn3, Sdc2, Arts1, Sertad4, Trim62, Hbp1, Fabp5, B430319G15Rik, Gmip, Sim2, Zadh2, Slc6a14, Tshz1, 2610529C04Rik, Cxcl12, Brdt, Chm, Pdzrn3, P2rx4, BC038156, 3110006E14Rik, Mlycd, Man2b2, Derl1, Cnot8, Atg4c, Hand1, Sprrl2, Sfxn5, Ssbp3, 4632417D23Rik, Fbn2, Dppa1, Zfp612, D14Ertd581e, Esx1, Igf2as, Rgs5, Cx3cl1, Eomes, Ngfrap1, Tpm1, Fgfr1, Ncoa2, mKIAA4223"
"Ippk, Dsg2, Ogfod2, Ttc14, Pkn1, Pak1, Sel1l, Basp1, Pttg1ip, Aaas, mKIAA1076, ENSMUSP00000098297, Vps33a, Ddx5, ENSMUSP00000054611, Lsr, Ckap5, March7, DNA methyltransferase 1, Dnmt1, Acox1, Rad18, 6330407G11Rik, Dnajb3, Cdc42se1, Rkhd2, Tatdn1, Gpr82, Lmod1, Smyd2, Tjap1, 2010321M09Rik, 2700078K21Rik, Crsp6, Tcf20, Tbc1d16, Chi3l3, Slu7, Zfp148, Ppp1r12a, Tmem32, 0610040D20Rik, Mtmr1, Psmd4, Grb7, Arcn1, Utp11l, Cnn1, Myl9, Ehd1, Pawr, Srf, Tmem111, Dnttip2, Sh3bp5l, Ahctf1, 1500003O22Rik, Pex3, Myd116, Ly6g5b, A030007L22, Cdc34, Ndufa13, Chrna5, D5Ertd40e, Huwe1, 2700007P21Rik, Mga, 2610002J23Rik, Thoc2, Wdr40a, Narg1, Utp6, Degs1, Id3, Ier3, 1810026J23Rik, Mrpl16, Prei3, Gfm1, Arl6ip4, 2310028O11Rik, Gps1, M6prbp1, Ggcx, Flii, Manbal, B3gnt5, Rfng, 3732413I11Rik, Nup50, Dmap1, Col5a1, Dnttip1, Mtif3, Khdrbs1, Hsc70t"
"Fzd9, ENSMUSP00000055771, Spsb1, ENSMUSP00000092586, ENSMUSP00000092595, ENSMUSP00000092585, ENSMUSP00000092594, ENSMUSP00000092600, Fkbpl, Mc5r, coagulation factor XI, Zfp160, ENSMUSP00000034064, Naaladl1, Gm1060, Dock3, V1rc32, Nhp2l1, Pabpnl1, Camk1d, ENSMUSP00000069583, Sectm1, Pomc1, Cacna1f, Nrap, Ntrk3, LOC433474, Sult1c1, F7, 4930515G13Rik, EG241989, Rbm15b, Tbrg4, Ccnd1, Sepw1, Ripk1, Wfdc1, Wasl, Gm1410, Slc5a4a, Arhgap30, Igf2bp2, Ephx2, Gsta1, Surb7, LOC627695, AY036118, Mfng, LOC545198, Cubn, Insm2, Trim8, 1700020N15Rik, LOC433316, Tmem19, Tcerg1l, C630016I17Rik, 4930509O22, Cxcl15, A330035P11Rik, Gm249, Sox1, Csf2rb1, 5330432B20Rik, Gm239, Cyp2c44, 3300002P13Rik, Rab19, Aoc2, LOC634340, E030010A14Rik, Ppard, Igsf11, EG243423, Chrm4, Rarres1, Il13, Cxcl13, 6720483E21Rik, Pou4f1, Ptprc, Cyp2d9, Cdk5rap2, Igk-V38, Ttpa, LOC629945, Gm454, Kcnk16, Mrgprh, Klhdc8b, MGC117608, Slc22a6, 2900056M20Rik, A430060F13Rik, OTTMUSG00000000132, Trmt11, Brf2, A730045E13Rik, Cngb3, C130036K02, C730036E19Rik, 4932442G11Rik, Clcnka, LOC632126"
"Snx4, Cant1, Sh2b3, Ppp2r2a, Arhgef4, AI894139, ENSMUSP00000053543, Calr, Cog2, Actl6b, Ddi2, Ppp1r16a, Sptlc1, B3galnt2, Capn5, Mare, MPG, collagen,  type II,  alpha 1, Col2a1, Akap8l, Mgat3, Cdh2, Rnf44, Itgb3bp, Seh1l, Nnp1, Rpp38, D10Wsu52e, Exoc3, Hnrpc, 6330416G13Rik, Fbxw5, Rxrb, Nek3, 9230113P08Rik, Znrf3, 5630401D24Rik, Ncaph, Brip1, Jrk, Timm17b, Baz1b, Scfd2, Vps26b, Dhx30, Rtel1, Def8, Polr3a, Ddx54, Trub1, AK122209, Tssc1, Stim2, Cog7, Crsp3, Mn1, 1110051B16Rik, Xpo1, Col10a1, LOC676517, Secisbp2, A730009L09Rik, Mug1, 9030425E11Rik, Rapsn, Agpat2, Fnbp4, 1500041B16Rik, Birc2, Smarcd3, Col5a3, Fam18b, AI428936, BC019537, Cd83, Mif4gd, 2410002O22Rik, Pcgf6, Cdca4, 1810029B16Rik, Fiz1, Usp54, Wdr17, Ltbp4, Cox4nb, Nlrp4f, Cdc27"
"ENSMUSP00000055241, gats, Sirpa, ENSMUSP00000069728, Psors1c2, Foxl2, Iba2, ENSMUSP00000039222, Usp53, Epfn, Tinagl, Glis2, Bteb4, ENSMUSP00000021171, Fut8, Fbxo10, Znf276, Dkk3, Opa3, Arsa, Asna1, Hsh2d, Ikbkb, Zfat1, ORF63, Arhgap28, Slc2a10, 1700025L06Rik, BC052328, Tmed3, Sgcb, Ppp3cc, Ttc28, Nfs1, Map3k3, Npc1, Stch, 2810403D21Rik, Kcnmb4, Cxcr4, Carm1, Stx18, Rnf13, Ppp2r5a, 4930570C03Rik, C730024G19Rik, Sema6a, Rabep1, 1300018J18Rik, Trim11, Dazap2, Pogk, Txnl4b, Wipf3, Hipk1, 1500003O03Rik, 5033414D02Rik, 5930422O12Rik, Akap14, Atrnl1, Slc38a6, 1500017E21Rik, 9130017K11Rik, LOC434088, C030002C11Rik, Ucp2, Itga2b, LOC625585, Avil, Foxred2"
"Slc30a7, Ctdspl, Ldlr, Ube2b, Rb1, Epha4, Ccng1, Cyclin G1, ENSMUSP00000098461, ENSMUSP00000088142, ENSMUSP00000093884, ENSMUSP00000088159, Tnfaip8, Ahcyl1, Ipo9, Flot2, Mapkapk2, Gys1, chaperonin containing TCP-1 beta subunit, Cct2, Frk, Msx2, Suox, Ptpn14, Nuak1, Itm2c, Oaf, 3110004L20Rik, Cd164, Furin, Crtc2, Actn1, Tbc1d10a, Mxd4, Tmbim1, Slc35f5, Il10rb, Slc2a1, Fndc3b, Lpp, Rhbdd1, Hectd1, Hpgd, Cldn7, Tcirg1, Rab13, Bag2, Sept8, Strn3, AA536743, Tjp1, Sfmbt2, Ap2b1, Ubxd2, Tex11, 4632434I11Rik, Mgat2, Pitpna, Msl31, Epha3"
"Exosc2, Gars, Gart, Actl6a, Akp2, Elof1, Nln, Ppp2r1b, Amd-2, ENSMUSP00000097528, Mdk, ENSMUSP00000052866, Cbx1, Ccnt2, Phf5a, Psmc3ip, Dhcr24, 4933424B01Rik, 6330403K07Rik, 2010305A19Rik, 2210409E12Rik, 4833426J09Rik, Mrpl45, 4932418E24Rik, Taf9, Rwdd1, Gspt2, Melk, Arpp19, Riok3, Minpp1, Atp5g1, Rogdi, F630043A04Rik, Snx5, Wdr75, Dlg7, Rps5, Mrps15, 2310047M15Rik, Cse1l, Galnt2, Ift88, Rcc1, Pgam2, Trim59, Prdm14, Mto1, EG244913, Pex11a, Znhit2, Cdc20, Rpo1-1, Slc25a15, D8Ertd457e, Eftud2, Ppid, LOC676940, Hnrpa1, Ccdc123, Api5, Polr1e, Pola1, G6pdx, Cbx3, Ywhae, Polr3k, Ppp5c, BC011426, Sfpq, Tmem20, Espl1, Ddx46, 2410129H14Rik, Pcmtd1, Asns, Gtpbp9, Dazl, Mettl1, Dbt, Cntnap2, Ccdc34, Arl3, Rpl9, Hist3h2a, Mrpl11, Creld2, Recql4, Dut, Gm288, Nfkbib, Lrrc45, 1700027N10Rik, Id4, Gpr120, Serping1, Sec14l4, ENSMUSP00000077477, ENSMUSP00000089345, ENSMUSP00000089335"
"ENSMUSP00000087218, ENSMUSP00000041652, Tsen2, ENSMUSP00000024868, Cpsf1, Cdca5, ENSMUSP00000099477, Hap1, Apex1, Nfyb, mKIAA0539, ENSMUSP00000069230, ENSMUSP00000045474, Mlf1ip, Sfrs6, ENSMUSP00000019882, Polr2j, Prmt5, Hpdl, 2010315L10Rik, Ramp3, Mag, Slc4a8, Cd79b, Mat2a, Psmd14, Golph3l, Fkbp6, Zfp661, Rspo2, Fbxl16, BC003267, Mrpl40, Mrpl47, 2810432D09Rik, Rpl7, A430005L14Rik, Sgol1, Wdr77, Ruvbl2, Ict1, Copz1, Pcyt1b, Pstk, Mrpl21, F730047E07Rik, Nudt1, Prkab1, BC068171, Odc1, Syce1, Fancd2, Larp1, AI595406, Rpl15, Noc4l, Rbm14, Zfp281, Sip1, Pxmp2, 8430406I07Rik, Lrdd, Aarsl, Usp13, Lage3, Mtg1, 2310004L02Rik, Sirt3, 9430038I01Rik, Dhodh, Nudt19, Nup43, Mfap1, Lmnb2, Mrpl36"
"Stk35, Pik3ip1, Bscl2, Pde6g, Lars, Ptprf, ENSMUSP00000033173, ENSMUSP00000095679, Dbnl, Casc4, Inpp1, Fbxo7, Prkd2, Gnb1l, Kiaa0561, ENSMUSP00000071536, Edd1, Llgl1, Fastkd3, Rnasen, Dffb, Nomo1, Eif2b4, Loxhd1, EG634346, Hs2st1, EG636104, Ncoa4, Zbtb7a, Nfu1, Supt16h, Rgl2, Gmppb, Sae2, EG667836, Suhw2, Zfp707, 1110007L15Rik, Cbs, Raph1, Mbd3l2, C130034I18Rik, Igh-V11, D930023J12Rik, D830050J10Rik, A330076C08Rik, Suhw4, D930036J05, Myo6, Parn, Tyw1, Sec23b, Alkbh2, Ndufaf1, Dhx8, Pex16, Nit1, Zcd1, Ccdc117, Tmem112, Astl, 4930404I05Rik, Zyg11b, C4a, C230029M16, Aadacl2, 1110002N22Rik, Pla1a, Pigf, Creld1, D730050B12Rik, LOC434130, Adssl1, Adss2"
"Ppt1, Tbc1d2b, Dnajb14, Anxa7, Gng12, Lonp1, Smarca2, Axl, Edem1, Anapc2, Apc2, Asah1, Ptpn18, Glg1, Rapgef5, Ly96, Lhfpl1, ENSMUSP00000056364, Gdap2, 4930566A11Rik, Gpc1, Tm9sf1, Ets1, 2310036O22Rik, Crhr1, Prdm4, Muted, Smurf2, Pdhx, Clock, Purb, Ube1dc1, Fyco1, Cd248, Ecm1, Chst11, C730026J16, Lhfpl2, Gnaq, Pigk, Vash2, Zmym6, Crim1, Isgf3g, H47, Antxr2, Adk, Arhgap18, AI838057, Stk39, Zadh1, Gnas, Vasn, 2310016M24Rik, Ndufb2, Nrbp2, Eif4ebp2, Casp8, Marcksl1, Cpd, Srebf2"
"Agrp, Tmem38b, Centd2, AP50, Ap2m1, Adam19, Zdhhc8, Itpk1, Lipg, Zmat3, Irak2, Ppap2a, mLPP-1, Srp68, Cttnbp2nl, Junb, JUNB, Itga3, Sema3b, Otud5, 1810022C23Rik, Arhgdib, Slc27a4, Zfand2a, Anxa11, Myo18a, Hmgcl, Camsap1l1, B4galt1, Cblc, Herpud1, Sdc1, Cdh3, Pxn, Plk3, Zgpat, Serpinb9b, Pkp3, 2310046K01Rik, Abhd3, Srcrb4d, Ube2q1, Stk4, Ccdc64, Zdhhc13, Clpx, BC024868, Lass5, Mxra8, 1110060D06Rik, Plcd3, Helz, Psph, Spint2, Nhs, Bcap31, H2-M2, 0610013E23Rik, Adamts4, C030004A17Rik, Atp1b1, 9130404D14Rik, Prkch, Slc35f2, Hps6, Zfp508, Aqp9, 2410024A21Rik, 0610010F05Rik, Gjb2, Mfi2, Ints6, Prdm2, Senp2, Vcl, 9930012K11Rik, Ada, Rpn1, Bcr, Smarcal1, Sphk2, Wdr42a, Tex264, Adam17, Lrp8, A830073O21Rik, Nox4"
"Cops4, BC085271, ENSMUSP00000099930, ENSMUSP00000082227, Kif2a, Klc1, Stub1, Hnrpf, Rnf113a1, Pogz, Rpo1-4, Tesp2, Pop4, Ints12, Acrbp, Rbbp8, Fahd1, Ctcf, Gtse1, Pgm3, Ttc27, Polr3b, Rnps1, Gtf2h4, 2010309E21Rik, 2610301G19Rik, Khdrbs3, Dph5, Cstf1, Hnrpm, Blm, Kars, Ssx2ip, Chd4, Spata7, Srfbp1, Taf1b, 1200014M14Rik, Tbl3, Sergef, Phtf2, Gm962, Ehd2, Pld3, Ercc3, Ccdc14, C79407, Ppp2r4, Pak4, Suv39h2, BC021381, 1700027J05Rik, Pcf11, E230012P03, Pop5, Sfrs2, 4930503L19Rik, Spag5, Psmd10, Nup37, Arbp, Psma6, 2810405J04Rik, Zfp259, Mvk, Rbm13, Gtf2e1, Vrk1, Zdhhc6, Ttc9c, Tasp1, 2410019A14Rik, Skp2, Rrs1, Exo1, Sae1, LOC669250, Hisppd1, Wdr57, Nob1, Mki67ip, Zcchc8, Grwd1, Exosc4, Serbp1"
"Tirap, Lgals1, Pges, Ptges3, Gadd45g, Cox6a1, Tuba3a, Myh9, Cebpb, C/EBP-beta, Fabp3, Abca7, Efha1, Lamb1-1, Aggf1, Prtg, Sema4c, Phc2, 1700001E04Rik, Serpinh1, Top2b, 2310021P13Rik, Cep350, BC034090, Ccdc46, Cpt2, Smad3, S100a13, Zcrb1, Bbx, Nfkbia, Tmem37, Farp1, Cotl1, Whsc1, Col4a1, Smoc1, Clcn4-2, Yaf2, Rhou, Jund1, Ctsl, Tmprss2, Gabarapl1, 2310005C01Rik, Clic1, 1810047C23Rik, Coro2a, Gata2, Irx3, Dusp3, Klf6, Ldoc1, Krt18, Errfi1, Lphn2, Cbx8, Ndfip1, Snx25, Tmem77, Gstm5, Trp53inp1, Art4, Spnb2, Dusp9"
"Notch1, Twf2, Gngt2, Dhrs8, Pnpla3, Prdm10, Slc15a1, E2f4, Rlbp1, Fxyd4, Prdm16, Jak3, Rmnd5b, Mdr3, mdr1b, ENSMUSP00000045160, ENSMUSP00000002327, Ly6i, 6332401O19Rik, 1700021P22Rik, Ceacam10, Crygc, EG328314, 2310040G24Rik, Eng, 4930568G15Rik, Apobec3, Acacb, Ly6g6d, Bcan, Fhl4, Rasgrp2, Sox15, Tex14, Dgke, Mcm3ap, Ell2, 1190002N15Rik, Hsd17b14, Rhbg, Klk1b21, Defcr4, OTTMUSG00000007485, Fv1, Akr1c21, Tnfsf14, Pcdha6, C330004M20Rik, Mup5, 4932425I24Rik, Cfc1, Padi2"
"Ppp2ca, Ppp2r1a, Slc30a1, Bet1l, Nol11, Tfg, Nde1, Ppp1ca, Tbpl1, Itgb4bp, Rpl3l, Ndufc2, Matn3, Myst1, Ccdc77, Arl2, Cenph, Rrm1, EG386042, Nt5dc1, 9330134C04Rik, Dars, 5730427N09Rik, Matr3, Cib1, LOC629761, D2Ertd435e, 2610507B11Rik, Stt3b, Zfp143, Hmbs, Mtx2, 1200014J11Rik, Crbn, Stard4, Ppp3cb, Armet, LOC636847, Ptpn2, Thoc4, Arhgap11a, Oaz1, Hnrpd, Zfp706, Cct3, Zfand6, Eif3s7, Ppp1cc, Klhl2, 1200015A19Rik, Ranbp1, Kif20a, Hnrph2, Smc2, Oip5, 1110038B12Rik, Larp7, D10Ertd438e, Chic2, Lbr, Hnrpa0, Nudt5, Wdsof1, Nono, Psmd12, Ccnh, Ints10, LOC545103, Zfp646, Gas8, LOC435366, Gm237, Dtl, Fbxo8, Mapre1, Ptpn6, Ncoa3"
"Polg2, Prmt8, ENSMUSP00000034429, Mical1, Tim9a, Btf3l4, Spred2, Smap1l, Mesdc1, ENSMUSP00000077477, ENSMUSP00000089345, ENSMUSP00000089335, Mast1, ENSMUSP00000060926, ENSMUSP00000099195, Syt10, Nat8l, Elovl4, Spin2, Tigd2, Ugt8a, Grhl3, Evc, Hist1h2bm, Afp, Myom2, Lrrc15, Mapk12, Nags, Cyp7b1, LOC638478, 1110051M20Rik, Rps7, Wdr73, Dll3, Rpl39, Gata1, Cyb5, Hmha1, Ndufa8, Rab24, Mboat2, Grip2, Atm, C030025P15Rik, Dner, Glrx, Lix1, Tnni3, Nans, Smad7, 2310009B15Rik, D11Ertd759e, Cox7a1, Lrp11, Pde7a, Otud1, E430016P22Rik, Nrp2, Ccdc102a, Hist1h1b, Bcl2l11, Nek8, BC022623, Hars2, Celsr1, Bcnp1, Nope, Fads1, Cetn2, Rwdd4a, ENSMUSP00000078239, ENSMUSP00000018246"
"Nhsl1, Mgat4b, Dsc2, Kiaa4163, Camk2b, ENSMUSP00000037127, ENSMUSP00000096721, Arid3a, Tuba8, Kif21a, G-alpha-i3, Gnai3, Prss8, Gabarap, ENSMUSP00000095443, Cc1, Ccl2, Dbi, Ryk, Slc22a5, Phlda1, 3110003A17Rik, LOC236749, Col16a1, Rassf4, AI314180, Reep5, S100a11, Erdr1, Tagln2, Arhgap29, Mbd2, Plekho1, Pmp22, Pcgf5, Klhl18, Nelf, Ube2m, Setd7, Rap2c, 9530020G05Rik, Ankfy1, Man1a2, Slc25a24, Tmem159, Rnf11, Gnb2, Psme1, Tmem129, Il11ra1, Sepn1, Dok4, Ube2h, Npat, Slc25a10, Vil2, Vcp"
"Gpr4, Fpgt, Olfml2a, Reep2, ENSMUSP00000095938, ENSMUSP00000047267, Pcdhga1, Il16, Btn2a2, ENSMUSP00000030531, Cd14, POU6F1, Gm216, Mpl, Upk1a, Mustn1, Olfr1396, Wnt5a, Habp2, 4833418N02Rik, LOC435618, B3galt2, C76907, Olfr458, Ccl5, Olfr670, Igk-V19-17, C87306, Slc25a16, 1700018A04Rik, 1700020A23Rik, 4933402J10Rik, LOC385152, Clec4a4, Olfr1251, A030001H23Rik, Gm1752, Tff1, B230217J21Rik, Olfr211, EG622059, Olfr1443, Stx19, Tnr, Olfr48, Adam32, C87583, BC024997, BC024063, EG625109, Cartpt, C80717, Reg1, 9530002B09Rik, Atp5s, LOC668408, D11Ertd80e, Abpd, Pwcr1, 1700023H06Rik, Tmem16a, D3Ertd731e, 4930403N07Rik, Tmprss3, Phactr3, 1110015M06Rik, Mipep, 4930448A20Rik, BC002230, LOC625823, Npy, 4930447M23Rik, 1700084F23Rik, LOC435782, Hgfac, 4930517E11Rik, 1810049I09Rik, BC067068, 9130209A04Rik, E230024E03Rik, A730037C10Rik, D4Ertd361e, Entpd4, Gm718, 4932411G14Rik, Gm813, LOC624041, 4930524B17Rik, 2900064A13Rik, Abpe, Usp17, 2410127E16Rik, C78809, C76872, Pcdhb2, Epn1, Cntnap5a, Pou4f-rs1, Epfn, Pla2g2f, Pou6f1"
"Csnk2a1, Kbtbd7, Pank2, Lrriq2, ENSMUSP00000045683, Armcx1, Pde9a, Trim39, Mycn, Rai14, ENSMUSP00000022988, ENSMUSP00000098216, Ddx49, Acad9, Dnajc17, Cul2, Arhgap25, LOC625175, 4933417E01Rik, 4933407C03Rik, Lasc1, Kctd2, 4930432O21Rik, Ache, Tyw3, Cox6b1, Dlgap3, Cthrc1, 9430008C03Rik, Lig4, Wdr16, Aldh6a1, LOC546778, C330019L16Rik, EG544848, MGC129481, Nat10, Cbx5, Npl, Fgd5, D16Bwg1494e, Aurkc, LOC666461, Cwf19l1, Exosc10, Abcb7, Kif11, Ptcd3, Mtrr, 5730453I16Rik, LOC240657, Map2k6, Aasdhppt, LOC545471, LOC545787, BC025546, Msi2, Efcbp2, Ppp2r5c, Tfb1m, Nt5c2, Parp2, Tmtc4, BB146404, Tcfe2a, Igfbp3, Entpd6, Osbpl1a, Mael, Ect2, Adi1, MGC67181, Zfp110, B930036G03Rik, 3110048E14Rik, Zfp96, Zbtb40, Sall1, Usp37, B230315N10Rik, Rps25, ENSMUSP00000034465"
"Zfp445, ENSMUSP00000075178, ENSMUSP00000060246, Adrb1, Slc12a4, ENSMUSP00000056212, Sox6, Rcsd1, ECAT8, ENSMUSP00000018871, Sh3rf2, Zfp397, Zfp84, Txnrd1, Hddc3, 4931414P19Rik, Fkbp10, 5330431K02Rik, Bspry, LOC280205, LOC436094, Gng4, Olfr576, Zfp72, Flt3l, EG623133, Ttll11, F830004M19Rik, 1810024B03Rik, Ythdf1, Gas6, Hnf4g, Zdhhc12, LOC676330, C130090K23Rik, Slco1a5, LOC434182, Defcr-rs2, LOC636187, Brd4, 4930538K18Rik, Usp38, Slc25a32, Pus7l, Upf2, Slc4a11, 9030224M15Rik, LOC625638, 6720475M21Rik, C78409, Grrp1, 1700022P22Rik, LOC434217, D8Ertd587e, AI854517, Smtnl1, Atad4, Sly, 9430025M13Rik, Mfrp, LOC235279, EG628836, 2310033E01Rik, Ptplb, LOC638533, LOC432488, 4930434E21Rik, C330001K17Rik, Usp26, LOC381131, 1700123I01Rik, 6430514L14Rik, C78806, Slc34a3, Lhx5, 9330176C04Rik, LOC384106, LOC434519, BC026590, Gm392, LOC546701, EG433023, 6330411D24Rik, C79250, Tcfl5, C79296, Nhsl1"
"Elmo1, Hes3, Hils1, Cyp11a1, Pigl, Fzd2, Snn, Slc20a2, Ppef1, Sertad2, Angpt4, Pla2g2f, Polr2c, Rap2ip, Sncg, Elavl4, E430016L07Rik, 8030423F21Rik, Shf, Tcl1b2, Ear4, A230056P14Rik, OTTMUSG00000000185, Scn11a, Gluld1, Prss35, Zfp71-rs1, D14Abb1e, Asb14, Nlrp9c, Bbs4, 4833403I15Rik, Gm944, Dicer1, E030046B03Rik, G730013B05Rik, Prb1, Epha10, Hao3, 4931406E20Rik, Cdh6, Pld2, Ms4a4c, Tigd3, LOC668971, 2610016A17Rik, Gm440, Cdh4, Lctl, 9130015A21Rik, D830013O20Rik, Eef1a2, Cryba4, Fabp2, Hsd17b1, Csrp3, P2rx1, BC025920, 1600002O04Rik, LOC245263, Gm1067, Cplx1, 4930578M01Rik, Gpr84, Nr2e3, Ptdss2, Snai3, Lztfl1, D930030F02Rik, 2610312K03Rik, Foxd3, EG209380, Lgals12, B3galt5, Gpr119, 4732471J01Rik, A930028C08Rik, Prss3, Cnga2, Gtf2a1lf, AK162044, A730094L24Rik, 5730405O15Rik, Zfp353, Dync1i1, Ppp2r2d, BC050972, Ednrb, Trpm1, D6Ertd474e, AF529169, Stat4, Cis4"
"Tubg2, Lrrc20, Slc25a23, Npr2, Ddx24, Phlppl, P2rxl1, Jmjd6, Garnl4, Ccdc110, Gabrq, Ssxa1, Arid3c, BC030499, Epo, Ltb4r2, LOC620637, Tas2r113, Gipc3, 3230401M21Rik, A230042K10Rik, 1700021K14Rik, Gpld1, 1700057H15Rik, A430091O22Rik, Sstr1, Olfr693, EG624219, Pde1c, LOC433428, LOC218695, D6Ertd15e, Dleu2, H2-DMa, 1700030F18Rik, D430019H16Rik, 4933438B17Rik, Fosb, Gm1627, LOC637149, MGC106740, EG637027, Cdon, Tk2, Vps28, 5730403B10Rik, 9630050M13Rik, A930001N09Rik, Arntl2, Pde6b, Zfp580, Gm757, Krtap13, Gm829, V1ri9, 6430701C03Rik, Krt24, Arl13b, Gm1246, 1110059G10Rik, V1rh8, 1700054F22Rik, 1190003K10Rik, A630020A06, Olfr986, 4933402C06Rik, 9230104L09Rik, 1700011I03Rik, 0610038L08Rik, Tnrc6c, C78128, Sox9, Cdadc1, Hspd1, 1700025B11Rik, Cmya1, Fahd2a, 4921508A21Rik, Etohd2, 2700099C18Rik, Pde6h, Nes, 1700123L14Rik, Svop, 5930435M05Rik, D13Ertd570e, 2410018C20Rik, Nctc1, EG620697, D9Ertd356e, H3-F, ENSMUSP00000089303, Pms2, ENSMUSP00000089294, Icos, Hist2h4a, Eif2ak2"
"Il6, Fbxw9, Mapk7, Avpi1, Krt1, Usp36, Yme1l1, ZIC1, Zic1, Pias4, Vav2, Xrn2, Mrgprd, Ccdc21, Slc16a2, LOC625225, Prkg2, Gpr62, Il33, LOC433879, LOC432691, Olfr110, Mllt10, ci12, Dusp13, Rasd2, 4930430A15Rik, 3110083C13Rik, LOC433490, Tmem169, 4930567H17Rik, BC048671, Comtd1, 6430590A10Rik, LOC436145, V1ri2, Olfr1130, A730018C14Rik, Zfp521, 4732495G21Rik, Fuz, Zfp654, Tas2r109, LOC218060, Slfn2, Rundc2a, 1700055D18Rik, EG665844, Zzz3, Taf2, ORF61, A730098D12Rik, A830006F12Rik, LOC627140, Mrpl19, Cebpz, LOC435492, Sf3b2, Dhrs9, LOC666505, Cr2, 3110073H01Rik, Mrpl9, Olfr1301, Inoc1, Pusl1, Calm5, Itga2, Gpr178, 4933411B09Rik, Olfr575, 4921528I01Rik, Nap1l4, Smox, Slco6c1, Gm412, Folh1, 1700071M16Rik, Leng9, 4933426K07Rik, A530020G20Rik, 4930503H13Rik, 4833446K15Rik, A330070K13Rik, 4930432L08Rik, Tlx1, 4930519B02Rik, C79709, Amd-2, ENSMUSP00000097528"
"Klhdc4, Rab8b, Gria3, St8sia4, Foxp1, FOXP1, Tmem142a, Ripply1, Lbp, Ehhadh, Adcy6, Pdgfc, Zbtb4, Dydc1, Tcf23, Sytl2, Wbscr17, 4930578I07Rik, 4932431P20Rik, Rfxdc1, Proz, 2810474C18Rik, Frmd7, LOC622503, Npr3, Hist1h1d, 4930507A01Rik, 2310040G07Rik, Cd47, Txndc13, Arid5a, Trem2, 1300014I06Rik, Aldh1a1, A430103D13Rik, Tnfrsf13b, LOC675712, Arhgap15, Cwf19l2, Nr1h5, D930026N18Rik, EG638102, Pftk1, 4930467K11Rik, Inhba, Rbms3, 1810011H11Rik, 4933402N03Rik, LOC382181, Zfp120, 4933424G06Rik, 4833432E10Rik, Rprm, 1500005P14Rik, Lrrc38, LOC674726, Ap1gbp1, 4930511H01Rik, 1700006F04Rik, 6330403M23Rik, LOC381214, Mtap2, LOC432620, Krt222, D930010J01Rik, 9530028L01Rik, Wwox, LOC669795, Hoxa11, Slit3, 4930404K13Rik, Car12, 2610203C22Rik, Cstad, AU015247, 6030452D12Rik, EG433024, Usp14, Olfr1388, Igsf10, Slc6a20, Pilra, LOC671869, Lax1, C77874"
"Cdc42ep1, ENSMUSP00000057939, Cited2, Rcor2, Ifi30, Dap, Iapp, Spsb2, ENSMUSP00000088927, Gm1821, Zfp291, Pltp, phospholipid transfer protein gene, Cdkn1a, Pias1, 2310045A20Rik, Kalrn, Clic4, Krt7, Osbpl3, Lcp1, Vrk2, E030018N11Rik, Rxra, Eps8l2, Amot, Galnt3, Acadl, Il17rc, Slc11a2, Parp4, Anxa5, Acsl3, Mtch1, Iqsec1, Igf2r, Wdr26, Id2, Col4a2, 2310040C09Rik, 5730593F17Rik, Zfand3, Rac1, Lmo6, Tnfaip1, Magi3, integrin beta 5, Ptk2b"
"Ssr2, Lef1, Ncor1, Spna1, Zc3h12a, Sfrp1, Aox3, Jmjd2c, ENSMUSP00000099887, Centa1, Rnf125, Slc7a3, Adnp, Lbxcor1, Cobl, Usp48, Rpusd1, LOC665224, LOC673425, Slc29a3, BC030046, C77096, Oas1f, Pole3, 9630033F20Rik, 1700008F19Rik, Pfkm, AU020206, LOC213422, Atbf1, Gpr160, EG245190, Myc, Agtpbp1, Cdc37l1, Zmat4, Tor1b, 1700026J14Rik, F830016B08Rik, Cyp2a4, LOC624960, Musk, Prlh, 1700023G08Rik, D4Ertd100e, Slc28a1, 9530028C05, Sox7, LOC546990, Qser1, Kif5a, Pigy, Acadm, Rage, Otop1, Pcaf, 3110052M02Rik, 1110019D14Rik, 1810015A11Rik, Dpp4, Usp7, LOC677134, 2010010I01Rik, Pcdh21, 8430410A17Rik, 1190003J15Rik, Pax6, AK141205, LOC638695, Stoml1, Fcgr2b, Nkx6-3, Rnf168, 9330159F19Rik, LOC624169, E130014J05Rik, LOC272633, LOC665446, LOC433801, EG666699, LOC195531, Sf3b4, Brpf3, 2310007O11Rik, Lsm6, Ttbk2, Ccdc28b, Isg20l2, 2610201A13Rik"
"Dnmt3b, Sgpp1, OPN, Csf1, ENSMUSP00000059194, ENSMUSP00000023430, Anp32a, Hmga1, high mobility group AT-hook 1, Ncoa3, Grap2, Mapk14, Chek1, Rnf7, Txnip, Abhd14a, Fgd1, Cxxc6, Gldc, Ncdn, Zc3hc1, Pet112l, Nqo1, Pcsk6, Acy1, Tmem50a, Bex2, 9630027E11, Mccc1, Blvrb, Sh3gl2, Myh6, Slc25a20, Col18a1, Clstn1, Bcat1, Ephb4"
"Wisp2, Sf1, Cd109, Rps6kb1, Unc84b, Tusc5, glutamic acid decarboxylase 2 gene, Gad2, Iqcd, Esrrb, 1110059E24Rik, Psmc6, Sec61g, Frg1, Guca1a, Cilp2, Prg2, BC023814, Fgf7, Rbks, LOC675578, Cd3g, 1500026H17Rik, Arl8a, 9830102E05Rik, Tmem157, Ubtd1, Lmod2, Casc5, 1810059C17Rik, Olfr1270, Cybasc3, Nr2f2, 3110032G18Rik, V2r16, C80918, EG278087, C630004L07, Narf, Ibrdc1, 1110017F19Rik, Zfp39, LOC230602, 4930434F21Rik, Fbxo4, Siglecg, BC029169, AB124611, Krt20, Clec1a, B230342M21Rik, Irx2, Igk-V8-19, Adamts12, Defb51, LOC671332, Gt(ROSA)26Sor, Msr1, 1700063H04Rik, Tmtc2, Nov, LOC677600, Esm1, LOC383842, BC016201, Fst, C86103, LOC629191, Prkaa2, Rfpl4, A630089N07Rik, C730049P21, N28178, Wdr53, 4930597O21Rik, Olfr740, BC028663, Rgs1, Ifi27, Ptgds, Scara3, Amph, 2310034C09Rik, Mgst1, D2Ertd48e, 2510016D11Rik, Tmem53, LOC384542, Kcnip1, D6Ertd439e, Hsc70t, ENSMUSP00000037127, ENSMUSP00000096721, Zfp160, Srms"
"Cables1, Fam101b, Skt, ENSMUSP00000082975, Kcnk7, Cipp, Mpp5, Tmed9, Ipp, Exoc7, Maoa, 1810031K17Rik, Tsc22d1, 2310031A18Rik, Ehbp1, Psap, C130006E23, Lrp5, Yap1, Htatsf1, AI585793, Rc3h1, Vnn1, Fem1b, Plekhh1, St3gal2, Acp5, Baiap2l1, Sec63, Cul4a, Nek9, Ifngr1, Pacs1, Cyp27a1, Nsmaf, Ttc17, Daam1, Sgpp1, Inpp1, Irf6"
"Ggtla1, Ppp1r15b, Lmbr1, Slc12a5, Rassf5, Serpinb9, Kiaa1688, mKIAA4083, Cerk, Cd164l2, Cldn5, Cdc91l1, Ggta1, Slc40a1, Olfr315, Slc18a1, Ckmt1, H2-Bl, Crot, Evpl, BC004044, Per1, Zbtb8, 2410018C17Rik, Zfp496, B930049G02Rik, 4931406C07Rik, Ndst1, Fech, Igsf4a, Sparc, Osbp2, Ikbke, Ntan1, Snai1, Xbp1, 4930471M23Rik, Grhl1, Abhd1, Epb4.1l5, Fkbp9, Dos, LOC621446, Abhd2, Fbxo9, Abtb1, Dock11, Cldn6, Dnmt3a, Ngly1, Ppp1r14a, LOC433082, Tmem35, 4931403E22Rik, LOC675947, Dmn, Srisnf2l, LOC669900, B230208H11Rik, Sytl3, LOC677102, Rtn4rl1, 1700026D08Rik, C85317, Nostrin, 2810451A06Rik, AY339874, 4833419O12Rik, D7Ertd602e"
"ENSMUSP00000034465, ENSMUSP00000034096, Pvrl1, Plxdc2, Olfr332, Tmem143, Aldh2, Fkhl18, Zbtb7c, Vax2, Gbl, Itgb1bp3, Il17c, Mospd2, LOC636266, Mtap1a, 2310030G06Rik, BC026585, Gdi1, Cdkl5, Chi3l4, Olfr748, Npm3, AI661453, Sympk, Ptk7, Nme5, BC031748, 4921508D12Rik, Onecut1, 4930568D16Rik, Dscam, Olfr578, 2510048L02Rik, Grik4, Olfr954, Elmod1, Ccdc80, Col6a3, 1700019B21Rik, Ripk5, Cyp1b1, Giyd2, 6530404N21Rik, Elk1, LOC671913, Lmln, Foxd4, S100pbp, Trim45, BC021611, Disp2, Loh12cr1, Dym, 2310006M14Rik, Gm566, 2500004C02Rik, Itga1, EG665754, Mpped1, Igsf4b, LOC625758, Tmtc1, Rai1, Gdap9, Prph2"
"Aes, A2mp, Morc1, mKIAA1620, Prdx1, Prdx4, Prdx2, Krtcap2, Sgk, Ifitm1, Amacr, Ephb3, Ly6a, Pml, Nid2, Hsf2bp, Pla2g1b, LOC625574, Apoe, Gdf3, Upp1, 2410146L05Rik, Zbtb44, Wasf1, Pold2, 1700025K23Rik, 4732460K03Rik, Pzp, Rhox3, Prdx3"
"Cdc14b, Fbxo5, Polr3g, Nanog, ENSMUSP00000029925, Dppa2, Efna2, Ppa1, Sox2, Transcription factor SOX-2, Ifitm2, Eef1d, Mrpl50, Zscan4, Trappc1, Fau, 2410017P09Rik, Rpl14, Mrpl49, Ankrd49, 2900053A13Rik, V2r4, Bxdc5, Nbeal2, Ebna1bp2, Rpl23, Gmpr2, Pebp1, Heatr1, Zfp41, Hook1, Gm397, Lphn1, Egfl7, Nudt11, Cryz, Rps23, 2610036L11Rik, Pin4, Tex9, Snrpa1, Bxdc1, Lsm7, 1100001I22Rik, Rps4x, Krtap5-4, Tipin, Ahcy, Mov10l1, G430022H21Rik, Mrps11, Dppa4, Guk1, 2410002F23Rik, Rpl7l1, B130055M24Rik, Cenpl, Sumo2, Prps2, Mettl4, Armcx5, Uchl1, Tpd52l1, Mrpl18, Gemin6, 2810025M15Rik, Gins1, LOC623355, Hmgb1, Lyar, Dph2, LOC329575, OTTMUSG00000010673, Syncrip, 2900062L11Rik, Timm8a1, Rad1, Rpl37a, Cth, 4933424A10Rik, Sin3a, Hddc2, 1110008H02Rik, Bclaf1, L1Md-Tf29, Rpo1-2, RPA32"
"Hsp90ab1, Atp2a3, Cldn13, Tbc1d25, Sart1, Tbcc, Otud3, Bud31, Sult2b1, Rer1, Dnah5, Rhbdd2, Dbndd1, Arhgef7, Sfrp5, Pou6f2, 6430562O15Rik, Fpr-rs4, LOC383364, LOC622345, 1110008F13Rik, Gm12, Olfr645, LOC433600, 1500031H01Rik, Msx3, Dact2, Grm2, Tcl1b4, Arsk, Gal3st2, E130104P22Rik, Acox2, Olfr769, Spfh2, 2810436B12Rik, 1700122O11Rik, Prr16, 4933429E10Rik, 0610016J10Rik, Aldh4a1, Tctex1d1, 2010013B24Rik, Mta3, Olfr651, Unc5a, Mro, Gm810, Syt7, Polb, 4931419H13Rik, Omg, Hook3, Zfp758, BC058420, LOC671478, Tcp1, Zfp509, 2900041A09Rik, Sdccag3, Slc25a17, 6530401C20Rik, Actr1a, Sprr2k, Nipsnap3a, LOC639396, Slc7a6os, Spag4l, LOC383512, Kcne1, 9230002F21Rik, Trfp, Olfr1519, Mtap1s, LOC226871, B230319C09Rik, Gm324, Gm128, LOC548103, Sharpin, Stmn3, Olfr446, LOC624793, Tpm3, Gm317, Ptprn2, Trex1, Pax7a, Wbp1, Hras1, Dhps, Ankrd33, 1600014E20Rik, Sf3b3, LOC665036, Prpf38a, LOC436052"
"Phf3, Ppp1r9b, Psl4, ENSMUSP00000098409, Phf13, Triap1, Bmi1, Ctsz, Igfbp6, Kiss1, Rragd, Ndufs7, Pcgf3, H2-T22, Hs3st1, Flcn, Hadh, Chst5, Dmxl2, Dlk1, Nppb, Prlpm, Abcb9, Ptgs2, 1700024P12Rik, Plekhg2, P4hb, Dnajb9, Ndufb9, Cox8a, Csf1r, St3gal1, Enpp1, Siva1, EG382639, Maml1, Bgn, Lhx2, Pcdhgc3"
"Psca, Pde4dip, Lhx3, LHX3, Trp73, Fbxl18, Cpeb3, Impdh1, Spry2, Palb2, Flywch1, Mier2, Tgifx1, Sema6c, Pfdn1, LOC629678, Gjb1, Lipe, Mrpl1, Il20rb, Gm9, Prokr1, V1rf2, Myod1, Mpo, Apold1, Tmem16g, Wdr27, LOC636575, Acbd4, B430119L08Rik, Pcdha7, Dhrs7b, EG638411, Zic4, LOC436450, Igh-6, Tcl1b5, Ccr6, A430079E08, Cd19, A730089K16Rik, D830026I12Rik, 4933403O03Rik, 9930013L23Rik, Slco1a4, Gpr142, Atg4d, Mrgpra2, Avp, B930071A02, 2610307O08Rik, 4930504C09Rik, B930086A06Rik, Ms4a10, Nol4, E130012K09, LOC73899, Mas1, Soat2, Wnt8b, Vax2os1, Cd7, Ggn, Npbwr1, C79242, Fbxw7, Plasmin, Plg"
"Adra2c, Acvr1c, Pdzk1ip1, Hsdl1, SCIP, Pdap1, Tusc2, Gulo, ENSMUSP00000096257, ENSMUSP00000067664, Metap1, Lrrc47, 2310005N03Rik, A330102H22Rik, 2900022B07Rik, Malat1, Sh3glb2, Alkbh7, Ophn1, Olfr272, Olfr782, Ccnt1, Bbs10, Gjb4, 2300009A05Rik, Npc1l1, 4933416E03Rik, Cpa3, Dnajc19, AY498738, 4930528D03Rik, C130060C02Rik, LOC433203, Areg, C79997, LOC434479, 4833419F23Rik, 1110054P19Rik, 2810011L19Rik, C77190, D330027H18Rik, Olfr1030, 1810053B01Rik, Olfr663, Cd4, Olfr319, 1200013P24Rik, Olfr711, LOC669389, Wnt1, 2310008N11Rik, A330043C09Rik, Slc25a46, Hpvc2, LOC669576, Cept1, LOC435613, Defb37, Nrxn3, AU024605, 1700019O17Rik, Zfp809, Cst13, Ap4e1, 2310028H24Rik, B3gnt8, Itih5l, AI846148, Msgn1, A330087D11Rik, 9430031J16Rik, Prcp, Ccl21a, Lama5, Ddef1"
"Arid4a, ENSMUSP00000089294, Hist2h4a, Icos, Rpl22l1, Rpl36, ENSMUSP00000088285, Sacs, Ndor, Sugt1, Egr3, 9330175E14Rik, Prlpc3, Lcat, 2900052N01Rik, Nrl, LOC632784, 4930422G04Rik, Tas2r143, Htr3b, Uqcrh, Rpl30, E130116L18Rik, EG623346, Hoxc12, Pomp, Mrps14, Ndufb5, Psma5, LOC636402, Hist1h2aa, Gas5, Atp5j2, 1600029O15Rik, Rps3a, ENSMUSP00000077477, ENSMUSP00000089345, ENSMUSP00000089335"
"Cpeb1, Synpo, Khdrbs1, Art4, Dok1, Calr3, Mov10, Bcar3, Spnb2, Ifitm3, Grsf1, Schip1, Elk3, Rusc2, Oas1d, Traf3ip2, Dhx35, Arhgef10l, Emp1, 2900052L18Rik, Sh3bp1, Nat12, Nsf, Kdelr3, Folr1, Ctgf, Ckap4, Ecgf1, Rpp14, Edc4, Tgm1, Liph, Manba, 5730557B15Rik, Ccdc95, Wdr82, Traf5, BC031781, Lgr4, Fbxo38, Csnk2b, 4930402E16Rik, Eefsec, Ptk6, Fxyd5, 1700113A16Rik, 1190002C06Rik"
"Dcp1b, Ppp2r5b, Ptpmt1, Prickle1, Cdsn, Stab2, Irgc1, Treml1, Gpr61, Hhat, Hsc70t, Traf3ip3, Bat4, Th1l, Adra1a, LOC676640, 2310016D03Rik, Olfr1254, LOC672844, 4930507D05Rik, OTTMUSG00000000169, 4930555G07Rik, Muc5ac, Krt77, 5730507A09Rik, Cabp4, 6330442E10Rik, Ostn, Dvl1, BC031361, EG668618, LOC226086, Speer4c, AI118078, Capn1, Lyrm1, Foxp3, 4933425L06Rik, Pcp4, C78280, D630010B17Rik, Ptf1a, EG622052, Epn2, LOC669972, BC031353, 9330118A15Rik, Ang2, V1rc14, Olfr356, 2810439F02Rik, EG668777, B4galnt1, Ccdc7, LOC545756, Itih3, Olfr1179, F730023N20, Grem1, 1700047M11Rik, 9330210C06, 4933440J02Rik, Drd3, C78984, B230312C02Rik, 1810007E14Rik, LOC381483, A530010F05Rik, Abcc2, D13Ertd340e, Retnla, 2700059L22Rik, 2210019G11Rik, Cyp3a16, Spnb4, D4Ertd199e"
"D8Ertd738e, C330006A16Rik, Fam33a, Fam100b, ENSMUSP00000025851, ENSMUSP00000086004, Hs6st1, Nudt4, Kiaa1524, Sh3gl3, Psmd1, Nlk, Dscr1l2, Tbc1d8, Arih2, Grn, Hmcn1, Ltb4dh, Stra8, 8430427H17Rik, Gtf2i, 2010107G23Rik, Elovl6, Mdm1, A130010C12Rik, Armcx4, Gca, Nucks1, Tbn, Trove2, 1110020G09Rik, Apip, 4631424J17Rik, Ube2d2, Shcbp1, LOC231869, Cycs, LOC382494, Mrpl13, Mad2l1, Ube2i, 1110005A23Rik, Anp32e, Coq7, Prkaca"
"Hist2h2aa1, Znf318, Fance, Prom2, Pla2g4a, Col5a2, Type V Collagen, Ppt2, Setd3, Nanos2, Litaf, ENSMUSP00000009241, 1110020A21Rik, 5830417C01Rik, LOC635169, Hdhd2, Zfp414, D10Jhu81e, LOC628850, Efemp1, 6330505N24Rik, Kcnk12, 4921501E09Rik, Rfwd3, 4930427A07Rik, 4930563E19Rik, LOC435601, Rbx1, Nms, Fmn2, Cage1, LOC673256, Sucnr1, Pcdh1, Figla, Pcbd2, Ift57, Col3a1, Ppm1h, D930031A20Rik, LOC672133, Xtrp3s1, Zswim2, LOC665393, LOC383695, Itih5, Bckdhb, Sla2, EG667063, 3110047P20Rik, Cypt3, Klhl24, Krt74"
"Pcdhga10, Gabrb1, Grin1, NR1a, Gprin1, Crkl, Atp1a2, Wdr20b, Pzp, Mia, Edaradd, Gbp5, Il28ra, B130024G19Rik, A130022J15Rik, Tube1, Pnck, F730035P03Rik, Magea5, BC068281, Qtrtd1, Nrxn2, EG434031, Samd12, Htr6, LOC433295, D2hgdh, AY074887, 4931422A03Rik, Lamp3, Fgfr3, Kcnq3, E030018B13Rik, 2210016L21Rik, Ptn, Adarb2, Amigo1, Ric3, Evi2b, Igf2bp1, Ccr7, 4930445E18Rik, C1qtnf3, Mucdhl, C330024D21Rik, 9330169L03Rik, Trim34, Nfe2l3, Grin2b, Serpinc1, S100g, P2ry2, Olfr1420, Tie1, Cacng8, Nptx2, Btbd12, Olfr223, RP23-273O7.4, 4930458A03Rik, Gm527, LOC435210, Pamci, Foxn4, Gm1524, Olfr1364, Shank2, C530024P05Rik"
"Gas1, Thap2, ENSMUSP00000034998, Pard3, mPAR-3, Phip, Pcbp2, Asb9, Camkk2, Dnahc9, F830116E18Rik, Sytl4, V1rc33, Tlr7, Frmd6, 2610110G12Rik, Grasp, LOC546150, Usp9y, BC065397, 2210417K05Rik, Cacna1s, Otud7b, Sipa1l3, Akap3, Vapb, Mrps24, Rhox9, Scn3a, Atp6ap2, Idh2, Grcc10, LOC619623, Igsf3, Hist3h2ba, Rabac1, Alcam, Tmem167, Serpina4-ps1, 2700049H19Rik, 4930522L14Rik, Slc3a1, Aebp2, Gpx3, Pla2g7, Lmtk3, EG433230, 1810020D17Rik, Tmem142c, Hspa12a, Pkib, Prm3, Tesc, Tcf4, Tex12, Pla2g12a, Cxcl14, Zfp238, Prkcm, Chmp5, Elavl1, Dynlt3, Slc12a6, Casp6, Hdac8, Zfp91, Ring1, Ihpk2, Dsp, Zfp628, Prlpb, 2410152P15Rik, Nrsn1, Spag17, Mll2, H3-F, ENSMUSP00000089303"
"Immp2l, Rps29, Rpl10a, Panx3, Ddx6, Dynll1, Arhgap7, ENSMUSP00000041377, Gtl2, Hsd3b6, Oplah, 5730407M17Rik, LOC667763, Cpne3, LOC622552, Atp1a1, Usp18, Cd151, Atox1, S100a10, Olfr1317, Decr2, 9630041A04Rik, Crebbp, Phlda2, Rpl8, Sema3d, Rpl6, Rpl27, Rpl35a, Rps6, Abat, 1700110C19Rik, Il12rb2, Spt2, Olfr744, Timm8a2, Lgr5, Krt4, E230001N04Rik, Umodl1, 4930519H02Rik, Tfpi2, 6430548M08Rik, Hoxb4, Nedd9, Oog2, Phf20l1, Sycp1, Gp49a, C030018P15Rik, Bche, Trim36, Gif, LOC672267"
"Slc37a3, Olfr854, Socs5, Pcdhgc3, Pgam5, Stk22s1, Nfat5, Il17rd, Prox1, vitronectin, Vtn, Abca4, 4930544M13Rik, LOC433507, 4933403F05Rik, EG627821, Olfr51, Pou1f1, Nsun2, 5830415F09Rik, Snap25, LOC673342, Hspb2, Gm851, 9130218O11Rik, 9130007G19Rik, LOC240027, Cldn14, Olfr1, LOC432558, B830017H08Rik, Mpdu1, LOC627905, Ttc4, Hcn4, Ntsr2, 1700030K09Rik, Hsp110, 2410012M07Rik, Sycp1-ps1, Lama2, Atpbd3, LOC622404, Adrb2, Olfr533, 3110037I16Rik, Gucy2c, Ndph, 8030451F13Rik, EG226955, Papd1, Hemk1, 4833428C12Rik, Mdn1, Gtf3c3, Hoxa4, 9530036O11Rik, D4Ertd22e, 9530085L02Rik, Wnt10b, LOC624202, C77183, Pkd1l2, 2510003B16Rik, BC065085, Tnfaip3, LOC676945, Gsh2, LOC619862, Tgfbr1, EG628144, LOC242711, EG627967, LOC381815, Olfr1246, Irg1, D15Ertd180e, Myh11, D330005D02Rik, Pcnp, Bapx1, Olfr1349, 9830167H18Rik, B830045N13Rik, Dlx2, EG434057, Cabp5, 1700030C14Rik, Hoxd4, 1110061A14Rik"
"Ca4, Ihpk1, Rhbdf2, Fvt1, Spire1, mKIAA1429, Zcchc14, Atp6v0d1, Trrap, Ublcp1, Wwc1, Sh2b1, Gpr107, Rin2, AA407659, 9030420J04Rik, Abcc1, Rras2, Pde10a, Fgfrl1, Svil, Rbm20, Rhod, 2610207I05Rik, Osbpl10, Vps11, Zfp185, Bat5, Kif16b, Optn, Ctsa, Ap2a2, Nt5c, Syvn1, Map3k11, Snrk, Trafd1, 2600014M03Rik, Cog3, Syap1, Klhdc5, Suv420h1, Atg4a, Smap1, Tmem62, Ggps1, D4st1, 9530082P21Rik, Tmem87b, Stx2, Col4a3bp, Gltscr1, Flt3, Pxk, Arhgap21"
"Slc29a1, ENSMUSP00000027970, ENSMUSP00000056894, Fam69b, Otx2, Enc1, Hirip3, ENSMUSP00000031599, Ppil1, Zbtb32, Dppa3, Utf1, BC049349, Ildr1, Inhbb, Cep68, LOC245202, Gli2, Spink3, Tdh, Plekha4, Pcolce2, Zic3, 2700094K13Rik, Pnp, Stmn2, Ccne1, Ifitm7, Prodh, 1110012J17Rik, Nme4, Prkcbp1, Zranb1, Socs2, Etv5, Chtf18, 2210412D01Rik, Itpa"
"Oraov1, Dnajb10, Plat, TPA, Adcy7, Protein L, Ppl, Tceb3, Ralbp1, Dbndd2, Cdc42bpg, Elf2, Arl10, Hspb8, Zfp655, Dpf3, 4932414K18Rik, Sdc4, Uros, Phactr4, Amfr, Acadvl, Lyn, Enpep, Nktr, Phca, D5Ertd579e, C1qtnf6, Mmd, Elovl1, Zyx, Scamp1, Gak, Spna2, Crtc3"
