# Supplementary material for: An Integrative Approach to Inferring Gene Regulatory Module Networks
Source: PLoS One. 2012 Dec 20;7(12):e52836. doi: 10.1371/journal.pone.0052836 (PMC3527610; doi:10.1371/journal.pone.0052836)
Supplement: File S11 — List of 420 genes (OCT4 targets) from Sharov’s Add. File 17 [45] . (TXT) [file pone.0052836.s011.txt]

2610042L04Rik
4921513D23Rik
Acot9
Acp6
Akap2
Cdx2
Chd9
Ches1
Ctnnal1
Ddit4
Dppa5
Eif2c1
Enah
Epha4
Esrrb
Etv5
Fat1
Fblim1
Fbxo15
Fer1l3
Fgfr1
Gja1
Hk2
Ift52
Jarid2
Jmjd2c
Lefty1
Lifr
Mif
Mkrn1
Mtf2
Mycn
Myo10
Nanog
Nfatc2ip
Nfib
Nmnat2
Odz4
Otx2
Pcaf
Pck2
Phc1
Ppp2r2d
Prkcbp1
Ptch1
Ranbp17
Rif1
Sars
Sgk
Slc7a3
Socs2
Sox2
Suz12
Tcf3
Tcfcp2l1
Tcl1
Tdgf1
Tdh
Tmem131
Tns3
Trh
Trim24
Trp53bp1
Ubqln4
Uck2
Uhrf2
Upp1
Zfp219
Zfp36l1
Zfp623
Sept1
Fgfr2
Klf5
Lrrc2
Mrg1
Msc
Pax6
Sfrp1
Spp1
Trps1
Utf1
Zfp42
2410024N13Rik
4930405N21Rik
9030025P20Rik
Akp2
Bat2
Cdyl
Dab1
Ebf1
Egln3
Eomes
Epb4.9
Etv1
Gadd45g
Glo1
Gpa33
Hsp90aa1
Icosl
Ifitm7
Il17d
Irak3
Jam2
Ly6c
Manba
Morc1
Ms4a10
Ncl
Ng23
Nphs1
Pdcl2
Pigl
Plscr1
Qk
Rab7l1
Rage
Rbm14
Rcor2
Sdf2
Sertad2
Setx
Six4
Slc9a9
Smad7
Snx11
Spry4
Sulf1
Sumo3
Tcte3
Tle1
Tnfsf11
Tnfsf12
Ung2
Zbtb24
Zcd1
Zic3
Zmat4
1110002N22Rik
1200015N20Rik
1300013J15Rik
1700029I01Rik
1700034H14Rik
1810030N24Rik
2010001H14Rik
2200001I15Rik
2310003C23Rik
2310044G17Rik
2410146L05Rik
2810003C17Rik
2810410M20Rik
4932441K18Rik
4933403G14Rik
4933405K07Rik
5730590G19Rik
6820424L24Rik
7420416P09Rik
8430410A17Rik
A930007A09Rik
A930011O12Rik
Aard
Abcb1b
Acoxl
Adam23
Agtrap
AI450540
Aire
Ak3
Ak7
Akr1b3
Amacr
Amhr2
Aox3
Apobec2
Arc
Arrb1
B230311B06Rik
BC017133
BC024479
BC032203
BC034076
Bmp4
Bnc2
Brunol4
C030013E06Rik
C330002I19Rik
C330003B14Rik
Casc4
Ccdc68
Cd38
Cdc42ep3
Cdca5
Cdyl2
Centa1
Cep55
Cep68
Cfdp1
Cidea
Ckap4
Cobl
Cox4nb
Cstf3
Cth
D11Ertd636e
D130003B22Rik
D14Ertd436e
D230025D16Rik
Dars2
Dbf4
Ddc
Dgke
Dmrt1
Dnajb14
Dnmt3b
Dpp4
Dppa2
Dppa3
Dusp27
E030010N08Rik
E130014J05Rik
E230002P03Rik
Edd1
Edg2
Emb
Emp1
Enpp3
Epb4.1l4a
Epb4.1l4b
Epha1
Fancm
Fasn
Fbxo5
Fgd1
Fgf5
Fgfbp1
Fnbp1
Foxd3
Fubp3
Fut9
Gabarapl2
Gadd45a
Gfpt2
Gja7
Gli2
Gm1631
Gnpnat1
Gpc4
Gpd2
Gprc5b
Gprk6
Gpt2
Grsf1
Gsr
Gtlf3a
Higd2a
Hmgb2l1
Hnrpab
Hspa4
Htra1
I830134H01Rik
Ict1
Id3
Ier2
Ifitm1
Ifitm2
Ift172
Igfbp2
Igsf9
Il17rd
Impa2
Islr2
Itga9
Itgb7
Itpka
Jarid1b
Jup
Kbtbd8
Kcnh2
Kctd10
Kit
Klf2
Klf4
Krt17
L3mbtl2
Laptm5
Lgmn
Lgr4
LOC236749
LOC432988
LOC435970
LOC627695
Lonrf2
Mcf2
Mesdc1
Mical1
Morc3
Mrpl24
Msh6
Mtss1
Mum1
Mup4
Mup5
Mybl2
Myc
Mylpf
Myo6
Myst4
Naprt1
Ncor1
Ndp52
Nedd4
Nipsnap1
Nlrp9c
Nodal
Notch1
Npr1
Nr0b1
Ntn1
Nucks1
Oas1a
Parg
Parp1
Pccb
Pcolce2
Pecam1
Pecr
Phactr1
Pla2g4e
Plcb4
Plekhg3
Plekhg5
Pnp
Pnpla3
Ppp1r1a
Ppp1r9a
Prdm5
Prickle2
Prpsap1
Prtg
Psme4
Pycr2
Rab27a
Rabif
Rai14
Rarres1
Rbpms2
Rbpsuh
Ric8b
Rnf125
Ror1
Rpap1
Rpl37a
Rpusd4
Rrn3
Sall4
Sap30
Scap
Schip1
Sema6a
Set
Sgol1
Shc1
Shf
Si
Six1
Skp2
Slc15a1
Slc35f2
Slc39a14
Slc39a4
Slc6a15
Slc7a7
Smarca2
Snta1
Snx10
Socs3
Son
Spred2
Sptlc2
Ss18
Ssr2
Stk38
Stoml1
Tbc1d13
Tbx15
Tcea1
Tcfe3
Tec
Tera
Terf1
Tex14
Tfpi
Tgif
Tmc5
Tmed9
Tmem2
Tmem20
Tmem64
Tmem8
Trim2
Tspan17
Tuba4
Twf2
Ube2f
Ubl3
Ubxd4
Ulk1
Usp28
Utrn
Vdac1
Vegfc
Wdr82
Ybx1
Zbtb44
Zcchc10
Zfp292
Zfp459
Zfp532
Zfp57
Zfp74
Zmat5
